# Supplementary material for: β-Carotene alleviates substrate inhibition caused by asymmetric cooperativity
Source: Nat Commun. 2025 Mar 29;16:3065. doi: 10.1038/s41467-025-58259-7 (PMC11954892; doi:10.1038/s41467-025-58259-7)
Supplement: Supplementary file 3 — Supplementary Data 1 [file 41467_2025_58259_MOESM3_ESM.xlsx]

## Sheet: Tabelle1
Supplementary Data 1. PDB codes and crystallization conditions.
PDB code	Protein	Reservoir solution
8J2Z	NbUGT72AY1	0.2 M Magnesium chloride hexahydrate, 0.1 M Sodium HEPES pH 7.5, 30% v/v PEG 400
8J31	NbUGT72AY1 crystallized in the presence of β-carotene	0.2 M Magnesium chloride hexahydrate, 0.1 M Tris pH 7.0, 10% w/v PEG 8000
8J2V	NbUGT72AY1 co-crystallized with scopoletin	0.2 M Ammonium sulfate, 0.1 M MES pH 6.5, 30 % w/v PEG 5000 MME
8J2U	NbUGT72AY1 co-crystallized with UDP	0.2 M Lithium chloride, 0.1 M MES pH 6.0, 20% w/v PEG 6000
9J9K	NbUGT72AY1 co-crystallized with UDP-2F-glucose and scopoletin	0.2 M Lithium sulfate, 0.1 M Tris pH 8.5, 30% w/v PEG 4000
9LRJ	NbUGT72AY1 co-crystallized with UDP-2F-glucose and scopoletin and retinol	0.1 M Magnesium acetate tetrahydrate, 0.1 M Sodium cacodylate pH 6.5, 15% w/v PEG 6000
