# Supplementary material for: β-Carotene alleviates substrate inhibition caused by asymmetric cooperativity
Source: Nat Commun. 2025 Mar 29;16:3065. doi: 10.1038/s41467-025-58259-7 (PMC11954892; doi:10.1038/s41467-025-58259-7)
Supplement: Supplementary file 4 — Supplementary Data 2 [file 41467_2025_58259_MOESM4_ESM.xlsx]

## Sheet: Tabelle1
Supplementary Data 2. Summary of crystal parameters
PDB	8J2Z	8J31	8J2V	8J2U	9J9K	9LRJ
Crystal	NbUGT72AY1	NbUGT72AY1 + β-carotene	NbUGT72AY1 + scopoletin	NbUGT72AY1 + UDP	NbUGT72AY1 + UDP-2F-glucose + scopoletin	NbUGT72AY1 + UDP-2F-glucose + scopoletin + retinol
Resolution range (Å)	48.50 - 2.78 (2.88 - 2.78)	49.11 - 3.78 (3.92 - 3.78)	47.89 - 2.00 (2.07 - 2.00)	45.30 - 3.32 (3.43 - 3.32)	46.79 - 3.15 (3.26 - 3.15)	48.84 - 3.11 (3.56 - 3.11)
Space group	I422	I422	P21212	I121	I121	P1211
Unit cell a, b, c (Å); β (°)	153.38 153.38 126.65; β = 90 90 90	155.29 155.29 128.52; β = 90 90 90	83.58 103.66 54.00; β = 90 90 90	100.49 112.55 103.63; β = 90 102.25 90	101.60 114.91 104.24; β = 90 103.12 90	87.72 171.78 153.38; β = 90.00 93.35 90.00
Total number of reflections	494066 (32022)	140972 (39453)	332419 (10310)	98581 (19930)	136507 (21677)	367948 (25021)
Number of unique reflections	19066 (1570)	8122 (2240)	31435 (2558)	16588 (3334)	19893 (1697)	56153 (3742)
Multiplicity	25.90 (18.70)	17.60 (17.40)	10.60 (4.00)	6 (5.90)	6.90 (6.50)	6.6 (6.7)
Completeness (%)	98.23 (82.81)	99.60 (98.90)	96.92 (80.24)	98.20 (95.70)	98.24 (83.78)	91.90 (54.50)
Mean I/sigma(I)	7.64 (0.94)	3.60 (0.90)	19.02 (1.32)	4.30 (1.10)	5.20 (1.60)	7.00 (1.9)
CC1/2	0.99 (0.44)	0.89 (0.64)	0.99 (0.62)	0.68 (0.30)	0.98 (0.46)	0.97 (0.39)
Refinement
Resolution (Å)	48.50 - 2.78 (2.88 - 2.78)	49.11 - 3.78 (3.92 - 3.78)	47.89 - 2.00 (2.07 - 2.00)	45.30 - 3.32 (3.43 - 3.32)	46.79 - 3.15 (3.26 - 3.15)	48.89 - 3.11 (3.56 - 3.11)
Reflections used in refinement	18915 (1570)	7937 (711)	31432 (2558)	16383 (1559)	19893 (1697)	53275 (3560)
Reflections used for R-free	1891 (157)	816 (70)	1571 (128)	1040 (98)	901 (76)	2878 (114)
R-work (%)	0.23 (0.34)	0.35 (0.50)	0.19 (0.32)	0.29 (0.41)	0.19 (0.32)	0.27 (0.37)
R-free (%)	0.27 (0.39)	0.37 (0.48)	0.23 (0.35)	0.34 (0.43)	0.25 (0.34)	0.31 (0.41)
Number of non-hydrogen atoms	3572	3566	3811	7560	7493	25773
Number of atoms in the protein	3572	3566	3628	7510	7393	25451
Number of atoms in the ligands	–	–	28	50	100	322
Number of atoms in the solvent	–	–	163	–	–	–
Protein residues	453	450	459	946	938	3216
RMS(bonds) (Å)	0.01	0.01	0.01	0.01	0.01	0.02
RMS(angles) (°)	1.38	1.08	0.94	1.22	1.48	1.61
Ramachandran favored (%)	93.06	91.06	96.92	94.7	91.9	91.09
Ramachandran allowed (%)	6.94	8.94	3.08	5.3	8.1	9.9
Clashscore, all atoms	11.78	8.03	8.28	10.03	18.17	24.69
Average B-factor (Å²)	73.96	167.01	46.46	118.33	78.47	34.19
Macromolecules B-factor (Å²)	73.96	167.01	46.4	118.32	78.35	33.87
Ligand B-factor (Å²)	–	–	48.43	128.87	87.5	59.43
