# Supplementary material for: β-Carotene alleviates substrate inhibition caused by asymmetric cooperativity
Source: Nat Commun. 2025 Mar 29;16:3065. doi: 10.1038/s41467-025-58259-7 (PMC11954892; doi:10.1038/s41467-025-58259-7)
Supplement: Supplementary file 5 — Supplementary Data 3 [file 41467_2025_58259_MOESM5_ESM.xlsx]

## Sheet: Tabelle1
Supplementary Data 3. RMSD values.
RMSD	I	II	III	IV	V	VI_A	VI_D	VI_F	VII_E	VII_G	VIII	IX
I: NbUGT72AY1-apo: 8J2Z	x
II: NbUGT72AY1•(β-carotene): 8J31	between 429 pruned atom pairs is 0.540 angstroms; (across all 447 pairs: 2.206)	x
III: NbUGT72AY1•scopoletin: 8J2V	between 430 pruned atom pairs is 0.689 angstroms; (across all 453 pairs: 1.953)	between 428 pruned atom pairs is 0.664 angstroms; (across all 447 pairs: 1.416)	x
IV: NbUGT72AY1•UDP: 8J2U	between 425 pruned atom pairs is 0.707 angstroms; (across all 451 pairs: 1.476)	between 433 pruned atom pairs is 0.571 angstroms; (across all 449 pairs: 1.141)	between 435 pruned atom pairs is 0.746 angstroms; (across all 458 pairs: 1.114)	x
V: NbUGT72AY1•scopoletin/UDP2FG: 9J9K	between 421 pruned atom pairs is 0.782 angstroms; (across all 453 pairs: 1.794)	between 434 pruned atom pairs is 0.761 angstroms; (across all 450 pairs: 1.197)	between 417 pruned atom pairs is 0.824 angstroms; (across all 460 pairs: 1.429)	between 465 pruned atom pairs is 0.779 angstroms; (across all 473 pairs: 0.890)	x
VI: NbUGT72AY1•UDP2FG/scopoletin/(retinol): 9LRJ_A	between 432 pruned atom pairs is 0.579 angstroms; (across all 451 pairs: 1.549)	between 432 pruned atom pairs is 0.562 angstroms; (across all 446 pairs: 1.210)	between 438 pruned atom pairs is 0.630 angstroms; (across all 458 pairs: 1.284)	between 439 pruned atom pairs is 0.664 angstroms; (across all 458 pairs: 0.901)	between 431 pruned atom pairs is 0.634 angstroms; (across all 458 pairs: 1.138)	x
VI: NbUGT72AY1•UDP2FG/scopoletin/(retinol): 9LRJ_D	between 427 pruned atom pairs is 0.672 angstroms; (across all 451 pairs: 1.754)	between 431 pruned atom pairs is 0.651 angstroms; (across all 447 pairs: 1.367)	between 442 pruned atom pairs is 0.763 angstroms; (across all 458 pairs: 0.920)	between 439 pruned atom pairs is 0.656 angstroms; (across all 458 pairs: 1.205)	between 438 pruned atom pairs is 0.519 angstroms; (across all 459 pairs: 1.277)	between 439 pruned atom pairs is 0.502 angstroms; (across all 457 pairs: 0.817)	x
VI: NbUGT72AY1•UDP2FG/scopoletin/(retinol): 9LRJ_F	between 433 pruned atom pairs is 0.652 angstroms; (across all 452 pairs: 1.487)	between 430 pruned atom pairs is 0.698 angstroms; (across all 448 pairs: 1.611)	between 447 pruned atom pairs is 0.612 angstroms; (across all 459 pairs: 0.817)	between 429 pruned atom pairs is 0.799 angstroms; (across all 459 pairs: 1.362)	between 421 pruned atom pairs is 0.812 angstroms; (across all 460 pairs: 1.652)	between 444 pruned atom pairs is 0.584 angstroms; (across all 458 pairs: 0.743)	between 431 pruned atom pairs is 0.688 angstroms; (across all 459 pairs: 1.113)	x
VII: NbUGT72AY1•UDP2FG/(scopoletin)/(retinol): 9LRJ_E	between 423 pruned atom pairs is 0.734 angstroms; (across all 451 pairs: 1.863)	between 429 pruned atom pairs is 0.728 angstroms; (across all 447 pairs: 1.408)	between 430 pruned atom pairs is 0.817 angstroms; (across all 458 pairs: 1.022)	between 441 pruned atom pairs is 0.704 angstroms; (across all 458 pairs: 1.198)	between 441 pruned atom pairs is 0.530 angstroms; (across all 459 pairs: 1.194)	between 435 pruned atom pairs is 0.582 angstroms; (across all 457 pairs: 0.914)	between 456 pruned atom pairs is 0.435 angstroms; (across all 459 pairs: 0.520)	between 427 pruned atom pairs is 0.771 angstroms; (across all 459 pairs: 1.213)	x
VII: NbUGT72AY1•UDP2FG/(scopoletin)/(retinol): 9LRJ_G	between 425 pruned atom pairs is 0.592 angstroms; (across all 452 pairs: 1.537)	between 424 pruned atom pairs is 0.623 angstroms; (across all 448 pairs: 1.513)	between 439 pruned atom pairs is 0.638 angstroms; (across all 459 pairs: 0.993)	between 427 pruned atom pairs is 0.735 angstroms; (across all 459 pairs: 1.248)	between 423 pruned atom pairs is 0.826 angstroms; (across all 460 pairs: 1.529)	between 444 pruned atom pairs is 0.533 angstroms; (across all 458 pairs: 0.776)	between 432 pruned atom pairs is 0.659 angstroms; (across all 459 pairs: 1.073)	between 448 pruned atom pairs is 0.567 angstroms; (across all 460 pairs: 0.759)	between 424 pruned atom pairs is 0.723 angstroms; (across all 459 pairs: 1.161)	x
VIII: NbUGT72AY1•UDP2FG/scopoletin/(retinol): 9LRJ_B	between 430 pruned atom pairs is 0.614 angstroms; (across all 452 pairs: 1.549)	between 428 pruned atom pairs is 0.656 angstroms; (across all 448 pairs: 1.619)	between 444 pruned atom pairs is 0.606 angstroms; (across all 459 pairs: 0.882)	between 429 pruned atom pairs is 0.788 angstroms; (across all 459 pairs: 1.368)	between 423 pruned atom pairs is 0.773 angstroms; (across all 460 pairs: 1.628)	between 442 pruned atom pairs is 0.546 angstroms; (across all 458 pairs: 0.774)	between 432 pruned atom pairs is 0.640 angstroms; (across all 459 pairs: 1.115)	between 455 pruned atom pairs is 0.380 angstroms; (across all 460 pairs: 0.503)	between 425 pruned atom pairs is 0.722 angstroms; (across all 459 pairs: 1.221)	between 447 pruned atom pairs is 0.505 angstroms; (across all 460 pairs: 0.703)	x
IX: NbUGT72AY1•UDP2FG/scopoletin/(retinol): 9LRJ_C	between 432 pruned atom pairs is 0.560 angstroms; (across all 452 pairs: 1.463)	between 430 pruned atom pairs is 0.599 angstroms; (across all 448 pairs: 1.542)	between 442 pruned atom pairs is 0.611 angstroms; (across all 459 pairs: 0.831)	between 432 pruned atom pairs is 0.690 angstroms; (across all 459 pairs: 1.283)	between 430 pruned atom pairs is 0.705 angstroms; (across all 460 pairs: 1.540)	between 448 pruned atom pairs is 0.449 angstroms; (across all 458 pairs: 0.679)	between 438 pruned atom pairs is 0.565 angstroms; (across all 459 pairs: 0.939)	between 450 pruned atom pairs is 0.439 angstroms; (across all 460 pairs: 0.642)	between 429 pruned atom pairs is 0.615 angstroms; (across all 459 pairs: 1.045)	between 445 pruned atom pairs is 0.474 angstroms; (across all 460 pairs: 0.759)	between 453 pruned atom pairs is 0.439 angstroms; (across all 460 pairs: 0.687)	x
