# Supplementary material for: β-Carotene alleviates substrate inhibition caused by asymmetric cooperativity
Source: Nat Commun. 2025 Mar 29;16:3065. doi: 10.1038/s41467-025-58259-7 (PMC11954892; doi:10.1038/s41467-025-58259-7)
Supplement: Supplementary file 6 — Supplementary Data 4 [file 41467_2025_58259_MOESM6_ESM.xlsx]

## Sheet: Tabelle1
Supplementary Data 4. Kinetic parameters.
Carotenoids and xanthophylls are effectors of Nicotiana benthamiana glucosyltransferase NbUGT72AY1
			± error				± error		± error		± error	R2	Chi square
	addition of effectors
	NbUGT72AY1	549.14	34.369	0		6.3708	1.4835	1.382	0.25844	2.0777	0.21054	0.9231	4620.5
	NbUGT72AY1 + 20 µM ß-carotene	912.01	40.793	0		10.337	2.0614	1.2309	0.16701	1.7518	0.137	0.95545	6895.2
	NbUGT72AY1 + 100 µM ß-carotene	1013.8	53.393	0		14.838	3.9503	1.0986	0.1605	1.5073	0.12467	0.95815	9417.3
	NbUGT72AY1 + 200 µM ß-carotene	928.19	36.649	0		11.136	1.7872	1.3125	0.14248	1.688	0.12123	0.97736	4609.8
	NbUGT72AY1	275.91	15.118	0		6.9204	2.178	1.0894	0.20871	1.9353	0.134	0.94441	459.26
	NbUGT72AY1 + 20 µM lycopene	399.19	22.88	0		12.012	4.0337	0.87113	0.17421	2.0366	0.22071	0.91871	1309.1
	NbUGT72AY1 + 100 µM lycopene	564.67	23.352	0		21.438	4.6226	0.89253	0.11245	2.2916	0.24751	0.97149	1140
	NbUGT72AY1	421.66	22.843	0		13.414	4.1553	0.94417	0.17361	1.9896	0.16134	0.92644	1462.7
	NbUGT72AY1 + 20 µM zeaxanthin	100.29	18.488	0		1.2276	1.2433	0.99801	0.83331	1.2947	0.71017	0.52392	293.74
	NbUGT72AY1 + 100 µM zeaxanthin	101.89	7.7638	0		1.5959	0.68984	1.1193	0.40183	1.5379	0.33475	0.90669	102.11
	NbUGT72AY1	275.91	15.118	0		6.9204	2.178	1.0894	0.20871	1.9353	0.134	0.94441	459.26
	NbUGT72AY1 + 20 µM lutein	99.245	3.4544	0		24.002	4.5671	0.44947	0.056072	1.6317	0.18073	0.98526	15.078
	NbUGT72AY1 + 100 µM lutein	45.905	2.7177	0		4.3173	4.4163	0.5847	0.24024	1.01	0.1031	0.95391	8.5799
	NbUGT72AY1	943.66	40.212	0		14.625	3.2536	0.96124	0.17049	2.2002	0.14281	0.93097	8265.4
	NbUGT72AY1 + 20 µM ß-carotene	1731	107.57	0		19.569	5.4732	1.3286	0.2335	2.003	0.1294	0.96889	19068
	NbUGT72AY1 + 100 µM ß-carotene	1573.1	95.241	0		20.845	4.5239	1.3791	0.17293	1.8994	0.09228	0.98874	7153.1
	NbUGT72AY1 + 200 µM ß-carotene	1285.2	89.366	0		28.61	9.3875	1.1403	0.17463	1.716	0.10899	0.98444	6105.7
	NbUGT72AY1	943.66	40.212	0		14.625	3.2536	0.96124	0.17049	2.2002	0.14281	0.93097	8265.4
	NbUGT72AY1 + 20 µM ß-apo-8'-carotenal	1391.1	62.468	0		17.125	4.9468	1.1206	0.2001	1.8673	0.11618	0.95645	12948
	NbUGT72AY1 + 100 µM ß-apo-8'-carotenal	1831.6	43.155	0		24.105	3.6824	1.2252	0.12653	2.2825	0.087045	0.98414	9590.9
	NbUGT72AY1 + 200 µM ß-apo-8'-carotenal	1371.4	73.308	0		22.227	4.7463	1.3163	0.15802	1.8921	0.083121	0.98894	5011.2
	NbUGT72AY1	943.66	40.214	0		14.626	3.2537	0.96119	0.17047	2.2002	0.14282	0.93097	8265.4
	NbUGT72AY1 + 20 µM retinol	1408.6	61.192	0		15.912	3.9707	1.2685	0.23934	2.2005	0.14811	0.94106	17479
	NbUGT72AY1 + 100 µM retinol	1867.6	63.03	0		22.727	4.0875	1.3756	0.17579	2.3741	0.10637	0.9771	15125
	NbUGT72AY1 + 200 µM retinol	1804.6	37.886	0		45.885	10.478	0.91095	0.1051	1.9968	0.22562	0.98328	10785
			± error				± error				± error			R2	Chi square
	inhibition of hydrolase activity	3.3337	1.4467			180.61	24.04							0.99458	6.2779
	ß-carotene	3.3337	1.4467	0		180.61	24.04	1		0.43923	0.052041	40		0.99458	6.2779
	ß-apo-8'-carotenal	5.0905	3.6907	0		177.57	75.79	1		0.29141	0.11178	40		0.93745	44.979
	retinol	12.966	4.5066	0		214.01	84.663	1		0.63556	0.17743	40		0.96651	28.075
	addition of increasing concentration of effectors
	200 µM scopoletin + ß-carotene	268.17	5.7776	0		71.434	8.6672	1		1.6612	0.042927	80		0.98899	98.145
	200 µM scopoletin + ß-apo-8'-carotenal	253.13	6.1857	0		60.226	8.1979	1		1.595	0.038915	80		0.98574	118.81
	200 µM scopoletin + retinol	158.95	12.762	0		547.31	91.409	1		2.2661	0.34689	80		0.87632	196.93
Analysis of enzyme mutants identifies amino acids that are crucial for SI
			± error				± error				± error	R2	Chi square
	NbUGT72AY1 mutants versus wild type
	NbUGT72AY1	304	23			5	1.3	1		1.9	0.2	0.89	1565
	N27D	294	11			5	0.7	1		1.8	0.1	0.97	383
	N27A	296	9			2	1	1		1.6	0.1	0.99	187
	I86V_F87I	680	22			32	3.1	1		1.8	0.1	0.97	1736
	NbUGT72AY1	871	57			20	3.4	1		1.7	0.1	0.86	17691
	I86V	816	31			20	2.1	1		1.5	0.1	0.96	5066
	F87I	1474	50			39	3.6	1		1.8	0.1	0.97	13768
	NbUGT72AY1	372	17			14	1.4	1		1.9848	0.10045	0.94595	1444.6
	R91M	243	13			8	1.1	1		1.7743	0.088605	0.92167	930.23
	R91F	135	6			3	0.5	1		1.8191	0.091138	0.94312	275.86
	R91A	436	18			12	1.2	1		1.8403	0.076623	0.94553	1810.7
	NbUGT72AY1	399.47	32.223			9.3385	2.6308	1		1.6993	0.12937	0.85129	4392.6
	T145L	1267.6	25.072			45.198	2.6348	1		1.3428	0.021456	0.99561	1520
	NbUGT72AY1	380.28	23.54			9.3759	1.7232	1		1.8435	0.1328	0.91849	1964.6
Chimera A sequence	F155I	293.83	18.482			8.1395	1.5973	1		1.7583	0.11907	0.914	1226.7
	NbUGT72AY1	399.47	32.223			9.3385	2.6308	1		1.6993	0.12937	0.85129	4392.6
	K157Q	354.9	22.146			6.1186	1.5076	1		1.8186	0.12753	0.91482	2152
	E160Q	307.4	19.391			12.987	2.271	1		1.8182	0.13153	0.92276	1273.1
	NbUGT72AY1	467.5	25.836			5.9927	1.7616	1		1.7038	0.10627	0.93204	2974.5
	Y163H	558.94	13.891			16.179	1.2243	1		1.7104	0.039319	0.98537	801.43
	E165D	427.05	31.089			12.166	2.7723	1		1.7612	0.12655	0.8791	4000.7
	E168Q	253.39	20.031			5.082	1.7295	1		1.5491	0.096045	0.85016	1851.1
	NbUGT72AY1	804.38	41.988			7.9415	1.2925	1		1.7457	0.083457	0.9394	6752
	K171E	875.09	68.734			9.1243	2.1514	1		1.8525	0.15109	0.87001	17800
	NbUGT72AY1	696.27	30.235			8.5131	1.1364	1		1.7826	0.074223	0.95831	3485.6
	R179Q	493.36	21.553			6.1892	0.88234	1		1.6301	0.055889	0.95434	1809.5
	NbUGT72AY1	467.39	24.691			5.9812	1.6834	1		1.703	0.10149	0.93873	2490.9
	V184M	682.54	11.893			17.118	0.91622	1		1.6543	0.025137	0.99192	534.96
	L187M_L188M	641.5	48.374			10.018	2.5019	1		1.555	0.087895	0.86243	9557.9
	S191N	559.78	38.493			5.6069	1.2702	1		1.6084	0.083858	0.88814	5763.3
	NbUGT72AY1	378.37	23.975			9.2397	1.7503	1		1.8249	0.13238	0.91393	2036
	W350A	371.27	24.474			53.921	9.3838	1		1.1847	0.086836	0.9874	521.92
	NbUGT72AY1	399.47	32.223			9.3385	2.6308	1		1.6993	0.12937	0.85129	4392.6
	Y317F	719.33	25.806			23.684	2.4604	1		1.6957	0.055346	0.96768	2745.1
	NbUGT72AY1	308.34	21.347			5.0035	1.1858	1		1.9696	0.16012	0.91572	1363.5
	H390Y	198.93	7.4399			9.4798	1.0988	1		2.0166	0.095607	0.97435	185.8
	Chimera V154-F209/I152-C204	104.24	5.1905			361.74	55.642	1		2.0729	0.27676	0.96449	96.741
	NbUGT72AY1	217.95	20.192			5.1172	2.2813	1		1.786	0.20561	0.83253	1896.4
	Chimera A V154-D192/I152-N188	444.41	13.293			331.07	49.217	0.5		1.4714	0.20776	0.95474	1619.6
	Chimera B S191-F209/D189-C204	257.73	6.7543			5.625	0.65372	1		1.898	0.069033	0.98642	208.82
	NbUGT72AY1-Chimera A49-E63/S49-K60	could not be expressed in Escherichia coli
Kinetic analysis of NbUGT72AY1 reveals cooperativity for both substrates
			± error				± error		± error		± error	R2	Chi square
	increasing UDPG concentrations
	5 µM UDPG	283.51	23.869			19.21	2.4249	4.2148	1.4155	5.1656	1.4143	0.9468	507.38
	10 µM UDPG	326.35	29.609			21.176	3.0429	3.739	1.1379	4.7904	1.1662	0.93732	872.43
	25 µM UDPG	703.01	11.041			21.215	0.52722	4.6352	0.27857	5.5837	0.27551	0.99805	121.54
	50 µM UDPG	843.37	17.165			20.07	0.64298	4.2448	0.23276	5.2956	0.23297	0.9969	275.76
	100 µM UDPG	960.29	31.03			20.187	1.0306	4.8837	0.30515	5.9347	0.30112	0.99237	907.58
			± error				± error		± error			R2	Chi square
	increasing scopoletin concentrations
	5 µM scopoletin	22.864	0.89756			18		0.57482	0.13318			0.97031	1.8692
	10 µM scopoletin	78.039	5.9758			18		0.98574	0.31457			0.91102	87.095
	25 µM scopoletin	745.1	17.284			18		1.2075	0.1124			0.99508	459.35
	50 µM scopoletin	528.69	7.4123			18		1.8563	0.095115			0.99769	141.52
	100 µM scopoletin	279.67	7.8864			18		2.9921	0.38005			0.99252	123.15
