# Supplementary material for: β-Carotene alleviates substrate inhibition caused by asymmetric cooperativity
Source: Nat Commun. 2025 Mar 29;16:3065. doi: 10.1038/s41467-025-58259-7 (PMC11954892; doi:10.1038/s41467-025-58259-7)
Supplement: Supplementary file 7 — Supplementary Data 5 [file 41467_2025_58259_MOESM7_ESM.xlsx]

## Sheet: Tabelle1
Supplementary Data 5. List and information of simulated systems.
System	Complex	Ligand	# atoms	# Repeats	Total Simulated Time (µs)
1	V	No ligands	104079	3	1.5
2	V	Scopoletin	104098	3	1.5
3	V	UDPG	104137	3	1.5
4	V	UDPG + Scopoletin	104141	3	1.5
MD trajectories and related files (topology, parameter, and coordinates) are available at Zenodo (https://zenodo.org/records/14001338).
