# Supplementary material for: β-Carotene alleviates substrate inhibition caused by asymmetric cooperativity
Source: Nat Commun. 2025 Mar 29;16:3065. doi: 10.1038/s41467-025-58259-7 (PMC11954892; doi:10.1038/s41467-025-58259-7)
Supplement: Supplementary file 8 — Supplementary Data 6 [file 41467_2025_58259_MOESM8_ESM.xlsx]

## Sheet: Overview
Supplementary Data 6. Overview of data obtained by hydrogen/deuterium exchange mass spectrometry (HDX-MS).
Protein	NbUGT72AY1
Conditions of HDX	25 °C in 20 mM Tris-Cl pH 7.5, 2% (v/v) DMSO or 50 mM ligand(s) in DMSO; final D2O = 86.4%
Time course of HDX	10/30/95/1,000/10,000 s
Samples	1) w/o 2) +500 µM Apo-8'-carotenal 3) +500 µM b-Carotene 4) +500 µM Retinol 5) +500 µM Scopoletin
Replicates	3, technical (separate H/D exchange reactions measured)
Number of Peptides	93
Average peptide length (aa)	13.7
Sequence coverage (%)	83.9
Redundancy	2.16
Back-exchange	No correction for back-exchange based on a fully deuterated sample conducted because of comparative HDX experiment.
Repeatability (average SD)	0.036 Da / 0.326%
Significance criterium applied	6.25% relative difference and 0.5 Da absolute difference (Houde et al., 2011) in HDX

## Sheet: Peptides_HDX
State	Start	End	Peptide sequence	Maximal uptake (#)	Peptide mass (Da)	Retention time (min)	Retention time SD (min)	HDX time (s)	Uptake (Da)	Uptake SD (Da)	Uptake (%)	Uptake SD (%)
Apo	-225	-219	MSPILGY	5	779.388	7.59721	0.00396	0	0	0	0	0
Apo	-225	-219	MSPILGY	5	779.388	7.61463	0.00187	10	0.089216	0.015077	1.78432	0.30154
Apo	-225	-219	MSPILGY	5	779.388	7.62672	0.004637	30	0.084305	0.020122	1.6861	0.40244
Apo	-225	-219	MSPILGY	5	779.388	7.62914	0.009374	95	0.08877	0.012951	1.7754	0.25902
Apo	-225	-219	MSPILGY	5	779.388	7.6403	0.005633	1000	0.098765	0.016088	1.9753	0.32176
Apo	-225	-219	MSPILGY	5	779.388	7.63195	0.007897	10000	0.172391	0.014258	3.44782	0.28516
Apo-8'-carotenal	-225	-219	MSPILGY	5	779.388	7.69777	0.006989	0	0	0	0	0
Apo-8'-carotenal	-225	-219	MSPILGY	5	779.388	7.72426	0.016703	10	0.037545	0.018341	0.7509	0.36682
Apo-8'-carotenal	-225	-219	MSPILGY	5	779.388	7.74727	0.007815	30	0.030095	0.018696	0.6019	0.37392
Apo-8'-carotenal	-225	-219	MSPILGY	5	779.388	7.78067	0.010969	95	0.028082	0.018288	0.56164	0.36576
Apo-8'-carotenal	-225	-219	MSPILGY	5	779.388	7.81579	0.01231	1000	0.017469	0.017969	0.34938	0.35938
Apo-8'-carotenal	-225	-219	MSPILGY	5	779.388	7.84739	0.018328	10000	0.045062	0.031947	0.90124	0.63894
b-Carotene	-225	-219	MSPILGY	5	779.388	7.83922	0.031115	0	0	0	0	0
b-Carotene	-225	-219	MSPILGY	5	779.388	7.89457	0.01915	10	0.003266	0.035578	0.06532	0.71156
b-Carotene	-225	-219	MSPILGY	5	779.388	7.91973	0.001764	30	0.014905	0.014741	0.2981	0.29482
b-Carotene	-225	-219	MSPILGY	5	779.388	7.94589	0.011901	95	-0.036176	0.04497	-0.72352	0.8994
b-Carotene	-225	-219	MSPILGY	5	779.388	7.94063	0.024544	1000	-0.019072	0.019034	-0.38144	0.38068
b-Carotene	-225	-219	MSPILGY	5	779.388	8.02245	0.013753	10000	0.038423	0.048164	0.76846	0.96328
Retinol	-225	-219	MSPILGY	5	779.388	7.63493	0.004337	0	0	0	0	0
Retinol	-225	-219	MSPILGY	5	779.388	7.64782	0.001836	10	0.049424	0.022629	0.98848	0.45258
Retinol	-225	-219	MSPILGY	5	779.388	7.65816	0.002946	30	0.025076	0.031287	0.50152	0.62574
Retinol	-225	-219	MSPILGY	5	779.388	7.65721	0.006098	95	0.044669	0.024505	0.89338	0.4901
Retinol	-225	-219	MSPILGY	5	779.388	7.68374	0.002449	1000	0.043726	0.024298	0.87452	0.48596
Retinol	-225	-219	MSPILGY	5	779.388	7.70135	0.011012	10000	0.053042	0.032582	1.06084	0.65164
Scopoletin	-225	-219	MSPILGY	5	779.388	7.61409	0.004959	0	0	0	0	0
Scopoletin	-225	-219	MSPILGY	5	779.388	7.6295	0.007328	10	0.08089	0.026558	1.6178	0.53116
Scopoletin	-225	-219	MSPILGY	5	779.388	7.62662	0.004892	30	0.080885	0.032321	1.6177	0.64642
Scopoletin	-225	-219	MSPILGY	5	779.388	7.63198	0.003048	95	0.073413	0.028138	1.46826	0.56276
Scopoletin	-225	-219	MSPILGY	5	779.388	7.64262	0.008429	1000	0.083233	0.026181	1.66466	0.52362
Scopoletin	-225	-219	MSPILGY	5	779.388	7.64176	0.004606	10000	0.165534	0.025627	3.31068	0.51254
Apo	-225	-207	MSPILGYWKIKGLVQPTRL	16	2199.26	7.41134	0.007784	0	0	0	0	0
Apo	-225	-207	MSPILGYWKIKGLVQPTRL	16	2199.26	7.42758	0.002499	10	1.39072	0.042944	8.69203	0.2684
Apo	-225	-207	MSPILGYWKIKGLVQPTRL	16	2199.26	7.43785	0.004466	30	1.50949	0.036998	9.4343	0.231238
Apo	-225	-207	MSPILGYWKIKGLVQPTRL	16	2199.26	7.44045	0.008191	95	1.98262	0.04015	12.3914	0.250937
Apo	-225	-207	MSPILGYWKIKGLVQPTRL	16	2199.26	7.45236	0.005876	1000	4.11708	0.0706	25.7318	0.44125
Apo	-225	-207	MSPILGYWKIKGLVQPTRL	16	2199.26	7.44642	0.00568	10000	6.10986	0.031234	38.1866	0.195213
Apo-8'-carotenal	-225	-207	MSPILGYWKIKGLVQPTRL	16	2199.26	7.51117	0.009117	0	0	0	0	0
Apo-8'-carotenal	-225	-207	MSPILGYWKIKGLVQPTRL	16	2199.26	7.54176	0.017859	10	1.11454	0.030018	6.96589	0.187612
Apo-8'-carotenal	-225	-207	MSPILGYWKIKGLVQPTRL	16	2199.26	7.56786	0.008325	30	1.3207	0.066921	8.25437	0.418256
Apo-8'-carotenal	-225	-207	MSPILGYWKIKGLVQPTRL	16	2199.26	7.5974	0.01162	95	1.56057	0.04175	9.75359	0.260937
Apo-8'-carotenal	-225	-207	MSPILGYWKIKGLVQPTRL	16	2199.26	7.63319	0.011728	1000	3.23344	0.027813	20.209	0.173831
Apo-8'-carotenal	-225	-207	MSPILGYWKIKGLVQPTRL	16	2199.26	7.66245	0.018663	10000	5.51173	0.029239	34.4483	0.182744
b-Carotene	-225	-207	MSPILGYWKIKGLVQPTRL	16	2199.26	7.65209	0.03054	0	0	0	0	0
b-Carotene	-225	-207	MSPILGYWKIKGLVQPTRL	16	2199.26	7.70772	0.020109	10	1.23984	0.056092	7.74899	0.350575
b-Carotene	-225	-207	MSPILGYWKIKGLVQPTRL	16	2199.26	7.73758	0.000531	30	1.42532	0.014325	8.90822	0.0895312
b-Carotene	-225	-207	MSPILGYWKIKGLVQPTRL	16	2199.26	7.77136	0.013517	95	1.70509	0.036586	10.6568	0.228662
b-Carotene	-225	-207	MSPILGYWKIKGLVQPTRL	16	2199.26	7.75933	0.025786	1000	3.28976	0.022563	20.561	0.141019
b-Carotene	-225	-207	MSPILGYWKIKGLVQPTRL	16	2199.26	7.83352	0.013908	10000	5.54987	0.022897	34.6867	0.143106
Retinol	-225	-207	MSPILGYWKIKGLVQPTRL	16	2199.26	7.45053	0.003605	0	0	0	0	0
Retinol	-225	-207	MSPILGYWKIKGLVQPTRL	16	2199.26	7.46301	0.002307	10	1.27882	0.022339	7.99259	0.139619
Retinol	-225	-207	MSPILGYWKIKGLVQPTRL	16	2199.26	7.47699	0.003708	30	1.42828	0.040621	8.92676	0.253881
Retinol	-225	-207	MSPILGYWKIKGLVQPTRL	16	2199.26	7.4771	0.005276	95	1.76284	0.026528	11.0178	0.1658
Retinol	-225	-207	MSPILGYWKIKGLVQPTRL	16	2199.26	7.50416	0.002688	1000	3.39629	0.021747	21.2268	0.135919
Retinol	-225	-207	MSPILGYWKIKGLVQPTRL	16	2199.26	7.51767	0.00935	10000	5.58253	0.03523	34.8908	0.220187
Scopoletin	-225	-207	MSPILGYWKIKGLVQPTRL	16	2199.26	7.42581	0.004516	0	0	0	0	0
Scopoletin	-225	-207	MSPILGYWKIKGLVQPTRL	16	2199.26	7.43829	0.006787	10	1.34974	0.031971	8.43586	0.199819
Scopoletin	-225	-207	MSPILGYWKIKGLVQPTRL	16	2199.26	7.43978	0.004812	30	1.41831	0.034477	8.86442	0.215481
Scopoletin	-225	-207	MSPILGYWKIKGLVQPTRL	16	2199.26	7.44683	0.003928	95	1.92087	0.048854	12.0054	0.305337
Scopoletin	-225	-207	MSPILGYWKIKGLVQPTRL	16	2199.26	7.4554	0.007997	1000	3.82049	0.035789	23.878	0.223681
Scopoletin	-225	-207	MSPILGYWKIKGLVQPTRL	16	2199.26	7.45693	0.004861	10000	5.84866	0.042213	36.5541	0.263831
Apo	-220	-207	GYWKIKGLVQPTRL	12	1657.97	6.99897	0.006142	0	0	0	0	0
Apo	-220	-207	GYWKIKGLVQPTRL	12	1657.97	7.01656	0.00221	10	1.36318	0.051095	11.3598	0.425792
Apo	-220	-207	GYWKIKGLVQPTRL	12	1657.97	7.03419	0.002475	30	1.53501	0.047317	12.7917	0.394308
Apo	-220	-207	GYWKIKGLVQPTRL	12	1657.97	7.03393	0.009237	95	1.95099	0.047371	16.2582	0.394758
Apo	-220	-207	GYWKIKGLVQPTRL	12	1657.97	7.04437	0.00709	1000	4.11208	0.04086	34.2673	0.3405
Apo	-220	-207	GYWKIKGLVQPTRL	12	1657.97	7.04255	0.00188	10000	5.93894	0.038547	49.4911	0.321225
Apo-8'-carotenal	-220	-207	GYWKIKGLVQPTRL	12	1657.97	7.11507	0.007277	0	0	0	0	0
Apo-8'-carotenal	-220	-207	GYWKIKGLVQPTRL	12	1657.97	7.14083	0.016024	10	1.2054	0.01614	10.045	0.1345
Apo-8'-carotenal	-220	-207	GYWKIKGLVQPTRL	12	1657.97	7.16375	0.008747	30	1.31042	0.022336	10.9202	0.186133
Apo-8'-carotenal	-220	-207	GYWKIKGLVQPTRL	12	1657.97	7.19711	0.014223	95	1.54674	0.03272	12.8895	0.272667
Apo-8'-carotenal	-220	-207	GYWKIKGLVQPTRL	12	1657.97	7.23493	0.0116	1000	3.08423	0.022505	25.702	0.187542
Apo-8'-carotenal	-220	-207	GYWKIKGLVQPTRL	12	1657.97	7.26289	0.01916	10000	5.32652	0.018974	44.3877	0.158117
b-Carotene	-220	-207	GYWKIKGLVQPTRL	12	1657.97	7.26979	0.036328	0	0	0	0	0
b-Carotene	-220	-207	GYWKIKGLVQPTRL	12	1657.97	7.3212	0.033435	10	1.24594	0.030208	10.3829	0.251733
b-Carotene	-220	-207	GYWKIKGLVQPTRL	12	1657.97	7.36051	0.002967	30	1.34767	0.033512	11.2306	0.279267
b-Carotene	-220	-207	GYWKIKGLVQPTRL	12	1657.97	7.39853	0.009838	95	1.59728	0.034531	13.3107	0.287758
b-Carotene	-220	-207	GYWKIKGLVQPTRL	12	1657.97	7.38642	0.024406	1000	3.1344	0.033582	26.12	0.27985
b-Carotene	-220	-207	GYWKIKGLVQPTRL	12	1657.97	7.46579	0.015535	10000	5.37173	0.037502	44.7644	0.312517
Retinol	-220	-207	GYWKIKGLVQPTRL	12	1657.97	7.05099	0.006609	0	0	0	0	0
Retinol	-220	-207	GYWKIKGLVQPTRL	12	1657.97	7.06059	0.001663	10	1.33083	0.018467	11.0903	0.153892
Retinol	-220	-207	GYWKIKGLVQPTRL	12	1657.97	7.07324	0.005356	30	1.38899	0.060717	11.5749	0.505975
Retinol	-220	-207	GYWKIKGLVQPTRL	12	1657.97	7.07035	0.005653	95	1.72402	0.030965	14.3668	0.258042
Retinol	-220	-207	GYWKIKGLVQPTRL	12	1657.97	7.09911	0.004879	1000	3.29219	0.051158	27.4349	0.426317
Retinol	-220	-207	GYWKIKGLVQPTRL	12	1657.97	7.1174	0.009523	10000	5.41074	0.023944	45.0895	0.199533
Scopoletin	-220	-207	GYWKIKGLVQPTRL	12	1657.97	7.02296	0.004923	0	0	0	0	0
Scopoletin	-220	-207	GYWKIKGLVQPTRL	12	1657.97	7.03271	0.006415	10	1.41579	0.062256	11.7983	0.5188
Scopoletin	-220	-207	GYWKIKGLVQPTRL	12	1657.97	7.03501	0.00191	30	1.52144	0.040374	12.6786	0.33645
Scopoletin	-220	-207	GYWKIKGLVQPTRL	12	1657.97	7.03927	0.002909	95	1.96805	0.011193	16.4004	0.093275
Scopoletin	-220	-207	GYWKIKGLVQPTRL	12	1657.97	7.04623	0.009306	1000	3.79098	0.040327	31.5915	0.336058
Scopoletin	-220	-207	GYWKIKGLVQPTRL	12	1657.97	7.05018	0.003713	10000	5.68238	0.025439	47.3532	0.211992
Apo	-218	-205	WKIKGLVQPTRLLL	12	1664.05	7.30523	0.00541	0	0	0	0	0
Apo	-218	-205	WKIKGLVQPTRLLL	12	1664.05	7.3268	0.001996	10	1.32805	0.035672	11.0671	0.297267
Apo	-218	-205	WKIKGLVQPTRLLL	12	1664.05	7.3418	0.006724	30	1.45693	0.027906	12.1411	0.23255
Apo	-218	-205	WKIKGLVQPTRLLL	12	1664.05	7.34397	0.013934	95	1.87824	0.035414	15.652	0.295117
Apo	-218	-205	WKIKGLVQPTRLLL	12	1664.05	7.35803	0.007426	1000	3.63975	0.037128	30.3313	0.3094
Apo	-218	-205	WKIKGLVQPTRLLL	12	1664.05	7.35029	0.011142	10000	4.97474	0.031455	41.4562	0.262125
Apo-8'-carotenal	-218	-205	WKIKGLVQPTRLLL	12	1664.05	7.41026	0.006511	0	0	0	0	0
Apo-8'-carotenal	-218	-205	WKIKGLVQPTRLLL	12	1664.05	7.4373	0.017225	10	1.17909	0.011757	9.82577	0.097975
Apo-8'-carotenal	-218	-205	WKIKGLVQPTRLLL	12	1664.05	7.46108	0.006912	30	1.2645	0.025363	10.5375	0.211358
Apo-8'-carotenal	-218	-205	WKIKGLVQPTRLLL	12	1664.05	7.49262	0.013045	95	1.52635	0.009459	12.7195	0.078825
Apo-8'-carotenal	-218	-205	WKIKGLVQPTRLLL	12	1664.05	7.52838	0.011648	1000	2.8375	0.028625	23.6458	0.238542
Apo-8'-carotenal	-218	-205	WKIKGLVQPTRLLL	12	1664.05	7.56002	0.019848	10000	4.51802	0.016595	37.6502	0.138292
b-Carotene	-218	-205	WKIKGLVQPTRLLL	12	1664.05	7.55528	0.036002	0	0	0	0	0
b-Carotene	-218	-205	WKIKGLVQPTRLLL	12	1664.05	7.60636	0.022866	10	1.15363	0.055417	9.61362	0.461808
b-Carotene	-218	-205	WKIKGLVQPTRLLL	12	1664.05	7.63673	0.000424	30	1.34739	0.02404	11.2282	0.200333
b-Carotene	-218	-205	WKIKGLVQPTRLLL	12	1664.05	7.67458	0.012009	95	1.53248	0.063462	12.7707	0.52885
b-Carotene	-218	-205	WKIKGLVQPTRLLL	12	1664.05	7.65859	0.026733	1000	2.89579	0.036971	24.1316	0.308092
b-Carotene	-218	-205	WKIKGLVQPTRLLL	12	1664.05	7.73885	0.014361	10000	4.62839	0.036534	38.5699	0.30445
Retinol	-218	-205	WKIKGLVQPTRLLL	12	1664.05	7.34803	0.003834	0	0	0	0	0
Retinol	-218	-205	WKIKGLVQPTRLLL	12	1664.05	7.36781	0.001945	10	1.25281	0.035847	10.4401	0.298725
Retinol	-218	-205	WKIKGLVQPTRLLL	12	1664.05	7.37952	0.003632	30	1.35785	0.04438	11.3154	0.369833
Retinol	-218	-205	WKIKGLVQPTRLLL	12	1664.05	7.37709	0.005538	95	1.6184	0.064577	13.4866	0.538142
Retinol	-218	-205	WKIKGLVQPTRLLL	12	1664.05	7.40379	0.005353	1000	3.04002	0.021346	25.3335	0.177883
Retinol	-218	-205	WKIKGLVQPTRLLL	12	1664.05	7.41712	0.011538	10000	4.72326	0.071149	39.3605	0.592908
Scopoletin	-218	-205	WKIKGLVQPTRLLL	12	1664.05	7.32164	0.00538	0	0	0	0	0
Scopoletin	-218	-205	WKIKGLVQPTRLLL	12	1664.05	7.33978	0.008014	10	1.27276	0.070752	10.6063	0.5896
Scopoletin	-218	-205	WKIKGLVQPTRLLL	12	1664.05	7.34531	0.003349	30	1.45926	0.028815	12.1605	0.240125
Scopoletin	-218	-205	WKIKGLVQPTRLLL	12	1664.05	7.35234	0.006449	95	1.84464	0.047169	15.372	0.393075
Scopoletin	-218	-205	WKIKGLVQPTRLLL	12	1664.05	7.35858	0.008915	1000	3.44012	0.035561	28.6676	0.296342
Scopoletin	-218	-205	WKIKGLVQPTRLLL	12	1664.05	7.36273	0.004056	10000	4.81995	0.049123	40.1663	0.409358
Apo	-217	-189	KIKGLVQPTRLLLEYLEEKYEEHLYERDE	27	3632.91	7.12443	0.008164	0	0	0	0	0
Apo	-217	-189	KIKGLVQPTRLLLEYLEEKYEEHLYERDE	27	3632.91	7.14082	0.006901	10	2.38475	0.080577	8.8324	0.298433
Apo	-217	-189	KIKGLVQPTRLLLEYLEEKYEEHLYERDE	27	3632.91	7.15976	0.006859	30	2.80067	0.04003	10.3728	0.148259
Apo	-217	-189	KIKGLVQPTRLLLEYLEEKYEEHLYERDE	27	3632.91	7.15566	0.010886	95	3.03667	0.022498	11.2469	0.0833259
Apo	-217	-189	KIKGLVQPTRLLLEYLEEKYEEHLYERDE	27	3632.91	7.16825	0.008114	1000	4.02618	0.017517	14.9118	0.0648778
Apo	-217	-189	KIKGLVQPTRLLLEYLEEKYEEHLYERDE	27	3632.91	7.16254	0.005478	10000	5.7043	0.018184	21.1271	0.0673481
Apo-8'-carotenal	-217	-189	KIKGLVQPTRLLLEYLEEKYEEHLYERDE	27	3632.91	7.23703	0.008595	0	0	0	0	0
Apo-8'-carotenal	-217	-189	KIKGLVQPTRLLLEYLEEKYEEHLYERDE	27	3632.91	7.26848	0.011701	10	2.3467	0.045444	8.69147	0.168311
Apo-8'-carotenal	-217	-189	KIKGLVQPTRLLLEYLEEKYEEHLYERDE	27	3632.91	7.29458	0.012955	30	2.59652	0.018845	9.61673	0.0697963
Apo-8'-carotenal	-217	-189	KIKGLVQPTRLLLEYLEEKYEEHLYERDE	27	3632.91	7.33411	0.015207	95	2.91086	0.023513	10.781	0.0870852
Apo-8'-carotenal	-217	-189	KIKGLVQPTRLLLEYLEEKYEEHLYERDE	27	3632.91	7.379	0.009054	1000	3.79484	0.057146	14.0549	0.211652
Apo-8'-carotenal	-217	-189	KIKGLVQPTRLLLEYLEEKYEEHLYERDE	27	3632.91	7.40313	0.015386	10000	5.3934	0.023149	19.9756	0.085737
b-Carotene	-217	-189	KIKGLVQPTRLLLEYLEEKYEEHLYERDE	27	3632.91	7.38848	0.036688	0	0	0	0	0
b-Carotene	-217	-189	KIKGLVQPTRLLLEYLEEKYEEHLYERDE	27	3632.91	7.4549	0.024522	10	2.34231	0.036649	8.67522	0.135737
b-Carotene	-217	-189	KIKGLVQPTRLLLEYLEEKYEEHLYERDE	27	3632.91	7.47788	0.001535	30	2.55913	0.024822	9.47825	0.0919333
b-Carotene	-217	-189	KIKGLVQPTRLLLEYLEEKYEEHLYERDE	27	3632.91	7.52272	0.006962	95	2.78589	0.106973	10.3181	0.396196
b-Carotene	-217	-189	KIKGLVQPTRLLLEYLEEKYEEHLYERDE	27	3632.91	7.50068	0.029024	1000	3.7386	0.049156	13.8466	0.182059
b-Carotene	-217	-189	KIKGLVQPTRLLLEYLEEKYEEHLYERDE	27	3632.91	7.58389	0.013373	10000	5.32024	0.021409	19.7046	0.0792926
Retinol	-217	-189	KIKGLVQPTRLLLEYLEEKYEEHLYERDE	27	3632.91	7.16778	0.005865	0	0	0	0	0
Retinol	-217	-189	KIKGLVQPTRLLLEYLEEKYEEHLYERDE	27	3632.91	7.17927	0.002198	10	2.48288	0.02081	9.19586	0.0770741
Retinol	-217	-189	KIKGLVQPTRLLLEYLEEKYEEHLYERDE	27	3632.91	7.20117	0.004773	30	2.65319	0.02812	9.82662	0.104148
Retinol	-217	-189	KIKGLVQPTRLLLEYLEEKYEEHLYERDE	27	3632.91	7.19583	0.005198	95	3.03704	0.05994	11.2483	0.222
Retinol	-217	-189	KIKGLVQPTRLLLEYLEEKYEEHLYERDE	27	3632.91	7.22956	0.004755	1000	4.19497	0.040093	15.5369	0.148493
Retinol	-217	-189	KIKGLVQPTRLLLEYLEEKYEEHLYERDE	27	3632.91	7.24728	0.008204	10000	5.70383	0.027675	21.1253	0.1025
Scopoletin	-217	-189	KIKGLVQPTRLLLEYLEEKYEEHLYERDE	27	3632.91	7.14248	0.002815	0	0	0	0	0
Scopoletin	-217	-189	KIKGLVQPTRLLLEYLEEKYEEHLYERDE	27	3632.91	7.1598	0.001738	10	2.48431	0.045173	9.20114	0.167307
Scopoletin	-217	-189	KIKGLVQPTRLLLEYLEEKYEEHLYERDE	27	3632.91	7.16325	0.007119	30	2.74589	0.025976	10.17	0.0962074
Scopoletin	-217	-189	KIKGLVQPTRLLLEYLEEKYEEHLYERDE	27	3632.91	7.16445	0.004639	95	2.98417	0.045959	11.0525	0.170219
Scopoletin	-217	-189	KIKGLVQPTRLLLEYLEEKYEEHLYERDE	27	3632.91	7.17283	0.008153	1000	3.97175	0.032859	14.7102	0.1217
Scopoletin	-217	-189	KIKGLVQPTRLLLEYLEEKYEEHLYERDE	27	3632.91	7.17373	0.003665	10000	5.58462	0.060857	20.6838	0.225396
Apo	-206	-202	LLEYL	4	649.368	7.88479	0.006034	0	0	0	0	0
Apo	-206	-202	LLEYL	4	649.368	7.90452	0.001526	10	-6.9e-05	0.009839	-0.001725	0.245975
Apo	-206	-202	LLEYL	4	649.368	7.91428	0.004433	30	0.00518	0.009537	0.1295	0.238425
Apo	-206	-202	LLEYL	4	649.368	7.91477	0.008303	95	0.005103	0.015057	0.127575	0.376425
Apo	-206	-202	LLEYL	4	649.368	7.92704	0.004666	1000	0.025304	0.020605	0.6326	0.515125
Apo	-206	-202	LLEYL	4	649.368	7.92008	0.007011	10000	0.037025	0.012859	0.925625	0.321475
Apo-8'-carotenal	-206	-202	LLEYL	4	649.368	7.97394	0.005903	0	0	0	0	0
Apo-8'-carotenal	-206	-202	LLEYL	4	649.368	8.00931	0.020647	10	-0.02032	0.011555	-0.508	0.288875
Apo-8'-carotenal	-206	-202	LLEYL	4	649.368	8.03272	0.006417	30	-0.006096	0.01176	-0.1524	0.294
Apo-8'-carotenal	-206	-202	LLEYL	4	649.368	8.05946	0.007814	95	0.001996	0.015981	0.0499	0.399525
Apo-8'-carotenal	-206	-202	LLEYL	4	649.368	8.09093	0.012901	1000	-0.000865	0.011559	-0.021625	0.288975
Apo-8'-carotenal	-206	-202	LLEYL	4	649.368	8.12471	0.015885	10000	0.008452	0.011696	0.2113	0.2924
b-Carotene	-206	-202	LLEYL	4	649.368	8.11347	0.027435	0	0	0	0	0
b-Carotene	-206	-202	LLEYL	4	649.368	8.16525	0.016705	10	-0.032639	0.025078	-0.815975	0.62695
b-Carotene	-206	-202	LLEYL	4	649.368	8.19522	0.002364	30	-0.022139	0.017493	-0.553475	0.437325
b-Carotene	-206	-202	LLEYL	4	649.368	8.21181	0.01568	95	-0.041289	0.029792	-1.03222	0.7448
b-Carotene	-206	-202	LLEYL	4	649.368	8.21258	0.021102	1000	-0.046076	0.022124	-1.1519	0.5531
b-Carotene	-206	-202	LLEYL	4	649.368	8.27763	0.008597	10000	-0.038385	0.024308	-0.959625	0.6077
Retinol	-206	-202	LLEYL	4	649.368	7.92381	0.004258	0	0	0	0	0
Retinol	-206	-202	LLEYL	4	649.368	7.93043	0.00136	10	0.004934	0.012201	0.12335	0.305025
Retinol	-206	-202	LLEYL	4	649.368	7.93979	0.002108	30	-0.013275	0.016094	-0.331875	0.40235
Retinol	-206	-202	LLEYL	4	649.368	7.93947	0.005257	95	7.5e-05	0.016342	0.001875	0.40855
Retinol	-206	-202	LLEYL	4	649.368	7.96218	0.002157	1000	-0.0078	0.01697	-0.195	0.42425
Retinol	-206	-202	LLEYL	4	649.368	7.98027	0.015708	10000	-0.035761	0.012437	-0.894025	0.310925
Scopoletin	-206	-202	LLEYL	4	649.368	7.90168	0.00565	0	0	0	0	0
Scopoletin	-206	-202	LLEYL	4	649.368	7.91648	0.005832	10	0.037869	0.011652	0.946725	0.2913
Scopoletin	-206	-202	LLEYL	4	649.368	7.91394	0.005838	30	0.027018	0.017675	0.67545	0.441875
Scopoletin	-206	-202	LLEYL	4	649.368	7.92009	0.003048	95	0.034104	0.017363	0.8526	0.434075
Scopoletin	-206	-202	LLEYL	4	649.368	7.92684	0.007304	1000	0.036702	0.01153	0.91755	0.28825
Scopoletin	-206	-202	LLEYL	4	649.368	7.92896	0.00368	10000	0.055948	0.011605	1.3987	0.290125
Apo	-201	-194	EEKYEEHL	7	1075.48	6.35428	0.005146	0	0	0	0	0
Apo	-201	-194	EEKYEEHL	7	1075.48	6.37762	0.003922	10	1.96826	0.014023	28.118	0.200329
Apo	-201	-194	EEKYEEHL	7	1075.48	6.39229	0.004244	30	2.21811	0.016215	31.6873	0.231643
Apo	-201	-194	EEKYEEHL	7	1075.48	6.3944	0.009582	95	2.30567	0.012694	32.9381	0.181343
Apo	-201	-194	EEKYEEHL	7	1075.48	6.40859	0.008786	1000	2.35578	0.012498	33.654	0.178543
Apo	-201	-194	EEKYEEHL	7	1075.48	6.39938	0.009555	10000	2.64443	0.013161	37.7775	0.188014
Apo-8'-carotenal	-201	-194	EEKYEEHL	7	1075.48	6.4833	0.006946	0	0	0	0	0
Apo-8'-carotenal	-201	-194	EEKYEEHL	7	1075.48	6.51458	0.016606	10	1.80788	0.007765	25.8269	0.110929
Apo-8'-carotenal	-201	-194	EEKYEEHL	7	1075.48	6.53942	0.008897	30	2.08361	0.005945	29.7658	0.0849286
Apo-8'-carotenal	-201	-194	EEKYEEHL	7	1075.48	6.57353	0.017662	95	2.2091	0.016654	31.5585	0.237914
Apo-8'-carotenal	-201	-194	EEKYEEHL	7	1075.48	6.61426	0.00915	1000	2.22961	0.017678	31.8515	0.252543
Apo-8'-carotenal	-201	-194	EEKYEEHL	7	1075.48	6.65104	0.033717	10000	2.47629	0.007316	35.3756	0.104514
b-Carotene	-201	-194	EEKYEEHL	7	1075.48	6.65952	0.045088	0	0	0	0	0
b-Carotene	-201	-194	EEKYEEHL	7	1075.48	6.71947	0.033511	10	1.82301	0.018028	26.043	0.257543
b-Carotene	-201	-194	EEKYEEHL	7	1075.48	6.74012	0.007551	30	2.06291	0.009878	29.4702	0.141114
b-Carotene	-201	-194	EEKYEEHL	7	1075.48	6.7956	0.014274	95	2.12434	0.047958	30.3478	0.685114
b-Carotene	-201	-194	EEKYEEHL	7	1075.48	6.78551	0.032023	1000	2.21602	0.007912	31.6575	0.113029
b-Carotene	-201	-194	EEKYEEHL	7	1075.48	6.88423	0.021607	10000	2.44699	0.020524	34.957	0.2932
Retinol	-201	-194	EEKYEEHL	7	1075.48	6.40553	0.005218	0	0	0	0	0
Retinol	-201	-194	EEKYEEHL	7	1075.48	6.4207	0.001549	10	1.89521	0.029482	27.0744	0.421171
Retinol	-201	-194	EEKYEEHL	7	1075.48	6.43562	0.006431	30	2.12823	0.018473	30.4033	0.2639
Retinol	-201	-194	EEKYEEHL	7	1075.48	6.43092	0.005925	95	2.19049	0.025555	31.2928	0.365071
Retinol	-201	-194	EEKYEEHL	7	1075.48	6.46331	0.004443	1000	2.27568	0.019788	32.5097	0.282686
Retinol	-201	-194	EEKYEEHL	7	1075.48	6.48347	0.009349	10000	2.55658	0.017338	36.5226	0.247686
Scopoletin	-201	-194	EEKYEEHL	7	1075.48	6.37932	0.003401	0	0	0	0	0
Scopoletin	-201	-194	EEKYEEHL	7	1075.48	6.39308	0.009286	10	1.92428	0.029369	27.4897	0.419557
Scopoletin	-201	-194	EEKYEEHL	7	1075.48	6.39288	0.003513	30	2.14178	0.032721	30.5968	0.467443
Scopoletin	-201	-194	EEKYEEHL	7	1075.48	6.39669	0.003008	95	2.22181	0.0235	31.7401	0.335714
Scopoletin	-201	-194	EEKYEEHL	7	1075.48	6.4037	0.009851	1000	2.30102	0.024627	32.8717	0.351814
Scopoletin	-201	-194	EEKYEEHL	7	1075.48	6.41201	0.004636	10000	2.5906	0.033585	37.0086	0.479786
Apo	-193	-177	YERDEGDKWRNKKFELG	16	2169.06	6.45093	0.005276	0	0	0	0	0
Apo	-193	-177	YERDEGDKWRNKKFELG	16	2169.06	6.47491	0.003412	10	6.49119	0.026352	40.5699	0.1647
Apo	-193	-177	YERDEGDKWRNKKFELG	16	2169.06	6.48677	0.00346	30	7.03132	0.066462	43.9457	0.415387
Apo	-193	-177	YERDEGDKWRNKKFELG	16	2169.06	6.48951	0.00962	95	7.26271	0.026306	45.3919	0.164412
Apo	-193	-177	YERDEGDKWRNKKFELG	16	2169.06	6.50488	0.008636	1000	7.28105	0.016387	45.5066	0.102419
Apo	-193	-177	YERDEGDKWRNKKFELG	16	2169.06	6.49634	0.00925	10000	7.26063	0.021637	45.379	0.135231
Apo-8'-carotenal	-193	-177	YERDEGDKWRNKKFELG	16	2169.06	6.58508	0.006384	0	0	0	0	0
Apo-8'-carotenal	-193	-177	YERDEGDKWRNKKFELG	16	2169.06	6.60188	0.01503	10	5.17943	0.049549	32.3714	0.309681
Apo-8'-carotenal	-193	-177	YERDEGDKWRNKKFELG	16	2169.06	6.62519	0.007621	30	6.03648	0.073991	37.728	0.462444
Apo-8'-carotenal	-193	-177	YERDEGDKWRNKKFELG	16	2169.06	6.66582	0.022696	95	6.82759	0.08892	42.6724	0.55575
Apo-8'-carotenal	-193	-177	YERDEGDKWRNKKFELG	16	2169.06	6.71634	0.008752	1000	7.11904	0.02871	44.494	0.179437
Apo-8'-carotenal	-193	-177	YERDEGDKWRNKKFELG	16	2169.06	6.7428	0.02259	10000	7.03722	0.126996	43.9826	0.793725
b-Carotene	-193	-177	YERDEGDKWRNKKFELG	16	2169.06	6.74901	0.043484	0	0	0	0	0
b-Carotene	-193	-177	YERDEGDKWRNKKFELG	16	2169.06	6.80432	0.032867	10	5.32709	0.072005	33.2943	0.450031
b-Carotene	-193	-177	YERDEGDKWRNKKFELG	16	2169.06	6.8272	0.007432	30	6.12738	0.057451	38.2961	0.359069
b-Carotene	-193	-177	YERDEGDKWRNKKFELG	16	2169.06	6.88317	0.013999	95	6.63515	0.121466	41.4697	0.759163
b-Carotene	-193	-177	YERDEGDKWRNKKFELG	16	2169.06	6.87007	0.031754	1000	7.1442	0.036332	44.6513	0.227075
b-Carotene	-193	-177	YERDEGDKWRNKKFELG	16	2169.06	6.96634	0.020969	10000	6.96406	0.155701	43.5254	0.973131
Retinol	-193	-177	YERDEGDKWRNKKFELG	16	2169.06	6.4973	0.00465	0	0	0	0	0
Retinol	-193	-177	YERDEGDKWRNKKFELG	16	2169.06	6.51918	0.001666	10	5.35515	0.109333	33.4697	0.683331
Retinol	-193	-177	YERDEGDKWRNKKFELG	16	2169.06	6.53173	0.005632	30	6.12203	0.093496	38.2627	0.58435
Retinol	-193	-177	YERDEGDKWRNKKFELG	16	2169.06	6.52747	0.006079	95	6.80462	0.042763	42.5289	0.267269
Retinol	-193	-177	YERDEGDKWRNKKFELG	16	2169.06	6.55827	0.004119	1000	7.25058	0.020169	45.3161	0.126056
Retinol	-193	-177	YERDEGDKWRNKKFELG	16	2169.06	6.57663	0.008465	10000	7.27323	0.031612	45.4577	0.197575
Scopoletin	-193	-177	YERDEGDKWRNKKFELG	16	2169.06	6.47414	0.003095	0	0	0	0	0
Scopoletin	-193	-177	YERDEGDKWRNKKFELG	16	2169.06	6.49054	0.009077	10	6.57725	0.110951	41.1078	0.693444
Scopoletin	-193	-177	YERDEGDKWRNKKFELG	16	2169.06	6.48872	0.005321	30	7.0193	0.092163	43.8706	0.576019
Scopoletin	-193	-177	YERDEGDKWRNKKFELG	16	2169.06	6.49318	0.002327	95	7.02308	0.074018	43.8942	0.462612
Scopoletin	-193	-177	YERDEGDKWRNKKFELG	16	2169.06	6.50131	0.009412	1000	7.26888	0.023527	45.4305	0.147044
Scopoletin	-193	-177	YERDEGDKWRNKKFELG	16	2169.06	6.5092	0.004122	10000	7.26781	0.029815	45.4238	0.186344
Apo	-193	-174	YERDEGDKWRNKKFELGLEF	19	2558.25	7.10072	0.005947	0	0	0	0	0
Apo	-193	-174	YERDEGDKWRNKKFELGLEF	19	2558.25	7.11832	0.002921	10	7.94255	0.027015	41.8029	0.142184
Apo	-193	-174	YERDEGDKWRNKKFELGLEF	19	2558.25	7.12868	0.004264	30	8.65567	0.03203	45.5562	0.168579
Apo	-193	-174	YERDEGDKWRNKKFELGLEF	19	2558.25	7.13309	0.009073	95	8.98536	0.030743	47.2914	0.161805
Apo	-193	-174	YERDEGDKWRNKKFELGLEF	19	2558.25	7.14545	0.007187	1000	8.99966	0.022616	47.3666	0.119032
Apo	-193	-174	YERDEGDKWRNKKFELGLEF	19	2558.25	7.13911	0.007528	10000	8.98813	0.043416	47.3059	0.228505
Apo-8'-carotenal	-193	-174	YERDEGDKWRNKKFELGLEF	19	2558.25	7.21013	0.007541	0	0	0	0	0
Apo-8'-carotenal	-193	-174	YERDEGDKWRNKKFELGLEF	19	2558.25	7.2372	0.015293	10	6.25584	0.033219	32.9255	0.174837
Apo-8'-carotenal	-193	-174	YERDEGDKWRNKKFELGLEF	19	2558.25	7.26144	0.008434	30	7.41046	0.043492	39.0024	0.228905
Apo-8'-carotenal	-193	-174	YERDEGDKWRNKKFELGLEF	19	2558.25	7.28834	0.012237	95	8.45299	0.095344	44.4894	0.501811
Apo-8'-carotenal	-193	-174	YERDEGDKWRNKKFELGLEF	19	2558.25	7.33785	0.015653	1000	8.91384	0.060718	46.915	0.319568
Apo-8'-carotenal	-193	-174	YERDEGDKWRNKKFELGLEF	19	2558.25	7.37012	0.020351	10000	8.86249	0.064662	46.6447	0.340326
b-Carotene	-193	-174	YERDEGDKWRNKKFELGLEF	19	2558.25	7.35917	0.035129	0	0	0	0	0
b-Carotene	-193	-174	YERDEGDKWRNKKFELGLEF	19	2558.25	7.4185	0.022822	10	6.50662	0.062048	34.2454	0.326568
b-Carotene	-193	-174	YERDEGDKWRNKKFELGLEF	19	2558.25	7.44415	0.001896	30	7.57947	0.06673	39.8919	0.351211
b-Carotene	-193	-174	YERDEGDKWRNKKFELGLEF	19	2558.25	7.49009	0.010437	95	8.10519	0.347684	42.6589	1.82992
b-Carotene	-193	-174	YERDEGDKWRNKKFELGLEF	19	2558.25	7.47386	0.028198	1000	8.84986	0.049349	46.5782	0.259732
b-Carotene	-193	-174	YERDEGDKWRNKKFELGLEF	19	2558.25	7.55397	0.016302	10000	8.64803	0.080111	45.516	0.421637
Retinol	-193	-174	YERDEGDKWRNKKFELGLEF	19	2558.25	7.14382	0.003875	0	0	0	0	0
Retinol	-193	-174	YERDEGDKWRNKKFELGLEF	19	2558.25	7.16223	0.001775	10	6.34677	0.108377	33.4041	0.570405
Retinol	-193	-174	YERDEGDKWRNKKFELGLEF	19	2558.25	7.17673	0.005546	30	7.50502	0.072463	39.5001	0.381384
Retinol	-193	-174	YERDEGDKWRNKKFELGLEF	19	2558.25	7.17269	0.004633	95	8.41156	0.070147	44.2714	0.369195
Retinol	-193	-174	YERDEGDKWRNKKFELGLEF	19	2558.25	7.2026	0.004566	1000	8.97528	0.033004	47.2383	0.173705
Retinol	-193	-174	YERDEGDKWRNKKFELGLEF	19	2558.25	7.22115	0.009987	10000	8.95454	0.035091	47.1291	0.184689
Scopoletin	-193	-174	YERDEGDKWRNKKFELGLEF	19	2558.25	7.11849	0.005019	0	0	0	0	0
Scopoletin	-193	-174	YERDEGDKWRNKKFELGLEF	19	2558.25	7.13204	0.007464	10	8.05245	0.087034	42.3813	0.458074
Scopoletin	-193	-174	YERDEGDKWRNKKFELGLEF	19	2558.25	7.13508	0.001772	30	8.718	0.181357	45.8842	0.954511
Scopoletin	-193	-174	YERDEGDKWRNKKFELGLEF	19	2558.25	7.1377	0.003455	95	8.78528	0.04794	46.2383	0.252316
Scopoletin	-193	-174	YERDEGDKWRNKKFELGLEF	19	2558.25	7.14712	0.008972	1000	8.9755	0.023302	47.2394	0.122642
Scopoletin	-193	-174	YERDEGDKWRNKKFELGLEF	19	2558.25	7.15158	0.003339	10000	8.97984	0.010359	47.2623	0.0545211
Apo	-176	-165	LEFPNLPYYIDG	9	1439.7	8.02278	0.007691	0	0	0	0	0
Apo	-176	-165	LEFPNLPYYIDG	9	1439.7	8.04668	0.000485	10	2.19315	0.010237	24.3683	0.113744
Apo	-176	-165	LEFPNLPYYIDG	9	1439.7	8.05469	0.003762	30	2.47329	0.015877	27.481	0.176411
Apo	-176	-165	LEFPNLPYYIDG	9	1439.7	8.05475	0.007455	95	2.64881	0.014402	29.4312	0.160022
Apo	-176	-165	LEFPNLPYYIDG	9	1439.7	8.06387	0.003506	1000	2.6911	0.015534	29.9011	0.1726
Apo	-176	-165	LEFPNLPYYIDG	9	1439.7	8.05809	0.005524	10000	2.74165	0.024732	30.4628	0.2748
Apo-8'-carotenal	-176	-165	LEFPNLPYYIDG	9	1439.7	8.10601	0.005543	0	0	0	0	0
Apo-8'-carotenal	-176	-165	LEFPNLPYYIDG	9	1439.7	8.1272	0.014414	10	1.43003	0.021918	15.8892	0.243533
Apo-8'-carotenal	-176	-165	LEFPNLPYYIDG	9	1439.7	8.15328	0.008069	30	1.74206	0.034368	19.3562	0.381867
Apo-8'-carotenal	-176	-165	LEFPNLPYYIDG	9	1439.7	8.18422	0.007146	95	2.15217	0.030221	23.913	0.335789
Apo-8'-carotenal	-176	-165	LEFPNLPYYIDG	9	1439.7	8.21416	0.011433	1000	2.5538	0.039644	28.3755	0.440489
Apo-8'-carotenal	-176	-165	LEFPNLPYYIDG	9	1439.7	8.24601	0.014034	10000	2.65134	0.04583	29.4594	0.509222
b-Carotene	-176	-165	LEFPNLPYYIDG	9	1439.7	8.23051	0.0227	0	0	0	0	0
b-Carotene	-176	-165	LEFPNLPYYIDG	9	1439.7	8.28042	0.015471	10	1.51369	0.041167	16.8188	0.457411
b-Carotene	-176	-165	LEFPNLPYYIDG	9	1439.7	8.30728	0.003597	30	1.8234	0.024516	20.26	0.2724
b-Carotene	-176	-165	LEFPNLPYYIDG	9	1439.7	8.31804	0.016405	95	2.21961	0.098939	24.6624	1.09932
b-Carotene	-176	-165	LEFPNLPYYIDG	9	1439.7	8.3177	0.017648	1000	2.57958	0.031187	28.6621	0.346522
b-Carotene	-176	-165	LEFPNLPYYIDG	9	1439.7	8.37649	0.006065	10000	2.63482	0.047746	29.2758	0.530511
Retinol	-176	-165	LEFPNLPYYIDG	9	1439.7	8.06547	0.002918	0	0	0	0	0
Retinol	-176	-165	LEFPNLPYYIDG	9	1439.7	8.06536	0.000458	10	1.42792	0.047639	15.8658	0.529322
Retinol	-176	-165	LEFPNLPYYIDG	9	1439.7	8.07503	0.002366	30	1.76906	0.009618	19.6563	0.106867
Retinol	-176	-165	LEFPNLPYYIDG	9	1439.7	8.07494	0.005921	95	2.22967	0.011249	24.7741	0.124989
Retinol	-176	-165	LEFPNLPYYIDG	9	1439.7	8.09988	0.003954	1000	2.63006	0.015753	29.2229	0.175033
Retinol	-176	-165	LEFPNLPYYIDG	9	1439.7	8.10948	0.010908	10000	2.66669	0.022789	29.6299	0.253211
Scopoletin	-176	-165	LEFPNLPYYIDG	9	1439.7	8.04005	0.007115	0	0	0	0	0
Scopoletin	-176	-165	LEFPNLPYYIDG	9	1439.7	8.05695	0.00619	10	2.22852	0.045188	24.7613	0.502089
Scopoletin	-176	-165	LEFPNLPYYIDG	9	1439.7	8.05603	0.006264	30	2.49301	0.022577	27.7001	0.250856
Scopoletin	-176	-165	LEFPNLPYYIDG	9	1439.7	8.05949	0.002942	95	2.63072	0.021239	29.2302	0.235989
Scopoletin	-176	-165	LEFPNLPYYIDG	9	1439.7	8.06474	0.006845	1000	2.70202	0.031669	30.0225	0.351878
Scopoletin	-176	-165	LEFPNLPYYIDG	9	1439.7	8.06621	0.003822	10000	2.71633	0.040551	30.1815	0.450567
Apo	-176	-164	LEFPNLPYYIDGD	10	1554.72	7.97709	0.005625	0	0	0	0	0
Apo	-176	-164	LEFPNLPYYIDGD	10	1554.72	7.99732	0.002189	10	2.55531	0.037101	25.5531	0.37101
Apo	-176	-164	LEFPNLPYYIDGD	10	1554.72	8.01276	0.008139	30	2.84382	0.025813	28.4382	0.25813
Apo	-176	-164	LEFPNLPYYIDGD	10	1554.72	8.01402	0.011533	95	3.00073	0.024895	30.0073	0.24895
Apo	-176	-164	LEFPNLPYYIDGD	10	1554.72	8.02972	0.003955	1000	3.04768	0.025544	30.4768	0.25544
Apo	-176	-164	LEFPNLPYYIDGD	10	1554.72	8.02419	0.005614	10000	3.07968	0.040504	30.7968	0.40504
Apo-8'-carotenal	-176	-164	LEFPNLPYYIDGD	10	1554.72	8.06758	0.005354	0	0	0	0	0
Apo-8'-carotenal	-176	-164	LEFPNLPYYIDGD	10	1554.72	8.08614	0.014707	10	1.73473	0.020915	17.3473	0.20915
Apo-8'-carotenal	-176	-164	LEFPNLPYYIDGD	10	1554.72	8.11165	0.008983	30	2.09225	0.028435	20.9225	0.28435
Apo-8'-carotenal	-176	-164	LEFPNLPYYIDGD	10	1554.72	8.14217	0.008267	95	2.48091	0.026604	24.8091	0.26604
Apo-8'-carotenal	-176	-164	LEFPNLPYYIDGD	10	1554.72	8.17254	0.011085	1000	2.89647	0.026149	28.9647	0.26149
Apo-8'-carotenal	-176	-164	LEFPNLPYYIDGD	10	1554.72	8.20461	0.014967	10000	2.97637	0.020921	29.7637	0.20921
b-Carotene	-176	-164	LEFPNLPYYIDGD	10	1554.72	8.18892	0.022714	0	0	0	0	0
b-Carotene	-176	-164	LEFPNLPYYIDGD	10	1554.72	8.24089	0.016092	10	1.83468	0.032798	18.3468	0.32798
b-Carotene	-176	-164	LEFPNLPYYIDGD	10	1554.72	8.26641	0.003238	30	2.18855	0.022751	21.8855	0.22751
b-Carotene	-176	-164	LEFPNLPYYIDGD	10	1554.72	8.27887	0.016855	95	2.5746	0.091639	25.746	0.91639
b-Carotene	-176	-164	LEFPNLPYYIDGD	10	1554.72	8.27774	0.018603	1000	2.92909	0.024913	29.2909	0.24913
b-Carotene	-176	-164	LEFPNLPYYIDGD	10	1554.72	8.33699	0.004516	10000	2.97006	0.04555	29.7006	0.4555
Retinol	-176	-164	LEFPNLPYYIDGD	10	1554.72	8.01892	0.002009	0	0	0	0	0
Retinol	-176	-164	LEFPNLPYYIDGD	10	1554.72	8.03222	0.000175	10	1.73273	0.031149	17.3273	0.31149
Retinol	-176	-164	LEFPNLPYYIDGD	10	1554.72	8.04038	0.002266	30	2.06703	0.009903	20.6703	0.09903
Retinol	-176	-164	LEFPNLPYYIDGD	10	1554.72	8.04002	0.004104	95	2.56948	0.027606	25.6948	0.27606
Retinol	-176	-164	LEFPNLPYYIDGD	10	1554.72	8.05961	0.003272	1000	2.96891	0.010027	29.6891	0.10027
Retinol	-176	-164	LEFPNLPYYIDGD	10	1554.72	8.07047	0.010629	10000	2.99353	0.01179	29.9353	0.1179
Scopoletin	-176	-164	LEFPNLPYYIDGD	10	1554.72	7.99319	0.00512	0	0	0	0	0
Scopoletin	-176	-164	LEFPNLPYYIDGD	10	1554.72	8.02108	0.005891	10	2.56069	0.041301	25.6069	0.41301
Scopoletin	-176	-164	LEFPNLPYYIDGD	10	1554.72	8.01837	0.005194	30	2.81131	0.010522	28.1131	0.10522
Scopoletin	-176	-164	LEFPNLPYYIDGD	10	1554.72	8.02508	0.002515	95	2.95068	0.010023	29.5068	0.10023
Scopoletin	-176	-164	LEFPNLPYYIDGD	10	1554.72	8.03105	0.006397	1000	3.01851	0.024941	30.1851	0.24941
Scopoletin	-176	-164	LEFPNLPYYIDGD	10	1554.72	8.03214	0.002803	10000	3.03014	0.025781	30.3014	0.25781
Apo	-173	-165	PNLPYYIDG	6	1050.5	7.47311	0.006051	0	0	0	0	0
Apo	-173	-165	PNLPYYIDG	6	1050.5	7.49471	0.002773	10	1.05126	0.014792	17.521	0.246533
Apo	-173	-165	PNLPYYIDG	6	1050.5	7.50622	0.004398	30	1.22733	0.007033	20.4555	0.117217
Apo	-173	-165	PNLPYYIDG	6	1050.5	7.50793	0.009603	95	1.38241	0.010766	23.0401	0.179433
Apo	-173	-165	PNLPYYIDG	6	1050.5	7.5204	0.005942	1000	1.42784	0.007991	23.7973	0.133183
Apo	-173	-165	PNLPYYIDG	6	1050.5	7.51211	0.009066	10000	1.49282	0.010596	24.8803	0.1766
Apo-8'-carotenal	-173	-165	PNLPYYIDG	6	1050.5	7.58212	0.006359	0	0	0	0	0
Apo-8'-carotenal	-173	-165	PNLPYYIDG	6	1050.5	7.60455	0.014257	10	0.757681	0.008044	12.628	0.134067
Apo-8'-carotenal	-173	-165	PNLPYYIDG	6	1050.5	7.62655	0.008178	30	0.88573	0.012351	14.7622	0.20585
Apo-8'-carotenal	-173	-165	PNLPYYIDG	6	1050.5	7.66243	0.01172	95	1.1	0.008618	18.3333	0.143633
Apo-8'-carotenal	-173	-165	PNLPYYIDG	6	1050.5	7.69873	0.011977	1000	1.33291	0.012885	22.2151	0.21475
Apo-8'-carotenal	-173	-165	PNLPYYIDG	6	1050.5	7.72868	0.018672	10000	1.41019	0.010268	23.5031	0.171133
b-Carotene	-173	-165	PNLPYYIDG	6	1050.5	7.7214	0.030171	0	0	0	0	0
b-Carotene	-173	-165	PNLPYYIDG	6	1050.5	7.77639	0.02122	10	0.800174	0.018449	13.3362	0.307483
b-Carotene	-173	-165	PNLPYYIDG	6	1050.5	7.80589	0.001362	30	0.922373	0.01579	15.3729	0.263167
b-Carotene	-173	-165	PNLPYYIDG	6	1050.5	7.8374	0.014009	95	1.14087	0.048393	19.0145	0.80655
b-Carotene	-173	-165	PNLPYYIDG	6	1050.5	7.8269	0.025259	1000	1.36634	0.016361	22.7723	0.272683
b-Carotene	-173	-165	PNLPYYIDG	6	1050.5	7.89723	0.010963	10000	1.42234	0.019688	23.7057	0.328133
Retinol	-173	-165	PNLPYYIDG	6	1050.5	7.51204	0.00409	0	0	0	0	0
Retinol	-173	-165	PNLPYYIDG	6	1050.5	7.53094	0.002637	10	0.765542	0.017248	12.759	0.287467
Retinol	-173	-165	PNLPYYIDG	6	1050.5	7.54109	0.003633	30	0.881505	0.022942	14.6918	0.382367
Retinol	-173	-165	PNLPYYIDG	6	1050.5	7.53997	0.005582	95	1.11002	0.022412	18.5003	0.373533
Retinol	-173	-165	PNLPYYIDG	6	1050.5	7.56657	0.002561	1000	1.40865	0.017665	23.4776	0.294417
Retinol	-173	-165	PNLPYYIDG	6	1050.5	7.58289	0.01241	10000	1.43555	0.017891	23.9258	0.298183
Scopoletin	-173	-165	PNLPYYIDG	6	1050.5	7.4907	0.003205	0	0	0	0	0
Scopoletin	-173	-165	PNLPYYIDG	6	1050.5	7.50843	0.006699	10	1.08293	0.007468	18.0488	0.124467
Scopoletin	-173	-165	PNLPYYIDG	6	1050.5	7.50853	0.004537	30	1.24141	0.010123	20.6902	0.168717
Scopoletin	-173	-165	PNLPYYIDG	6	1050.5	7.51357	0.002652	95	1.38413	0.016312	23.0688	0.271867
Scopoletin	-173	-165	PNLPYYIDG	6	1050.5	7.52321	0.008726	1000	1.4319	0.018086	23.8649	0.301433
Scopoletin	-173	-165	PNLPYYIDG	6	1050.5	7.52432	0.003272	10000	1.48192	0.008724	24.6987	0.1454
Apo	-173	-164	PNLPYYIDGD	7	1165.53	7.42483	0.008688	0	0	0	0	0
Apo	-173	-164	PNLPYYIDGD	7	1165.53	7.44367	0.003436	10	1.32342	0.023137	18.906	0.330529
Apo	-173	-164	PNLPYYIDGD	7	1165.53	7.45312	0.004206	30	1.50475	0.031244	21.4964	0.446343
Apo	-173	-164	PNLPYYIDGD	7	1165.53	7.45654	0.00878	95	1.6514	0.022758	23.5915	0.325114
Apo	-173	-164	PNLPYYIDGD	7	1165.53	7.4695	0.006	1000	1.65621	0.021226	23.6602	0.303229
Apo	-173	-164	PNLPYYIDGD	7	1165.53	7.46296	0.006251	10000	1.72446	0.023118	24.6352	0.330257
Apo-8'-carotenal	-173	-164	PNLPYYIDGD	7	1165.53	7.52786	0.00968	0	0	0	0	0
Apo-8'-carotenal	-173	-164	PNLPYYIDGD	7	1165.53	7.55852	0.016511	10	1.04563	0.009388	14.9375	0.134114
Apo-8'-carotenal	-173	-164	PNLPYYIDGD	7	1165.53	7.58158	0.009163	30	1.19061	0.008683	17.0087	0.124043
Apo-8'-carotenal	-173	-164	PNLPYYIDGD	7	1165.53	7.61187	0.012105	95	1.39079	0.015124	19.8685	0.216057
Apo-8'-carotenal	-173	-164	PNLPYYIDGD	7	1165.53	7.64923	0.011673	1000	1.62642	0.017742	23.2345	0.253457
Apo-8'-carotenal	-173	-164	PNLPYYIDGD	7	1165.53	7.67953	0.017779	10000	1.69291	0.009809	24.1844	0.140129
b-Carotene	-173	-164	PNLPYYIDGD	7	1165.53	7.6715	0.030667	0	0	0	0	0
b-Carotene	-173	-164	PNLPYYIDGD	7	1165.53	7.7294	0.022187	10	1.09469	0.022791	15.6384	0.325586
b-Carotene	-173	-164	PNLPYYIDGD	7	1165.53	7.7568	0.000558	30	1.21762	0.019532	17.3946	0.279029
b-Carotene	-173	-164	PNLPYYIDGD	7	1165.53	7.78971	0.01393	95	1.42407	0.060413	20.3439	0.863043
b-Carotene	-173	-164	PNLPYYIDGD	7	1165.53	7.78196	0.025652	1000	1.65595	0.019102	23.6565	0.272886
b-Carotene	-173	-164	PNLPYYIDGD	7	1165.53	7.85098	0.011594	10000	1.71837	0.022341	24.5481	0.319157
Retinol	-173	-164	PNLPYYIDGD	7	1165.53	7.46702	0.003465	0	0	0	0	0
Retinol	-173	-164	PNLPYYIDGD	7	1165.53	7.48165	0.002283	10	1.02146	0.027788	14.5923	0.396971
Retinol	-173	-164	PNLPYYIDGD	7	1165.53	7.4908	0.003179	30	1.15647	0.007427	16.521	0.1061
Retinol	-173	-164	PNLPYYIDGD	7	1165.53	7.49039	0.006343	95	1.36756	0.011023	19.5366	0.157471
Retinol	-173	-164	PNLPYYIDGD	7	1165.53	7.51625	0.002777	1000	1.68416	0.017835	24.0595	0.254786
Retinol	-173	-164	PNLPYYIDGD	7	1165.53	7.53388	0.010571	10000	1.71412	0.018472	24.4875	0.263886
Scopoletin	-173	-164	PNLPYYIDGD	7	1165.53	7.44416	0.005592	0	0	0	0	0
Scopoletin	-173	-164	PNLPYYIDGD	7	1165.53	7.45684	0.007683	10	1.29859	0.011309	18.5512	0.161557
Scopoletin	-173	-164	PNLPYYIDGD	7	1165.53	7.4573	0.004281	30	1.45912	0.007771	20.8446	0.111014
Scopoletin	-173	-164	PNLPYYIDGD	7	1165.53	7.46347	0.004119	95	1.5959	0.014897	22.7985	0.212814
Scopoletin	-173	-164	PNLPYYIDGD	7	1165.53	7.4733	0.008562	1000	1.67667	0.009846	23.9524	0.140657
Scopoletin	-173	-164	PNLPYYIDGD	7	1165.53	7.47409	0.002963	10000	1.75365	0.009339	25.0521	0.133414
Apo	-164	-156	DVKLTQSMA	8	991.5	6.57961	0.005321	0	0	0	0	0
Apo	-164	-156	DVKLTQSMA	8	991.5	6.5969	0.002703	10	2.04224	0.033414	25.528	0.417675
Apo	-164	-156	DVKLTQSMA	8	991.5	6.61018	0.004166	30	2.28138	0.023434	28.5173	0.292925
Apo	-164	-156	DVKLTQSMA	8	991.5	6.61059	0.008237	95	2.4808	0.026454	31.01	0.330675
Apo	-164	-156	DVKLTQSMA	8	991.5	6.62221	0.006322	1000	3.28952	0.025367	41.1189	0.317088
Apo	-164	-156	DVKLTQSMA	8	991.5	6.61299	0.007698	10000	4.32114	0.025017	54.0142	0.312713
Apo-8'-carotenal	-164	-156	DVKLTQSMA	8	991.5	6.70167	0.008578	0	0	0	0	0
Apo-8'-carotenal	-164	-156	DVKLTQSMA	8	991.5	6.73245	0.013474	10	1.64351	0.029124	20.5439	0.36405
Apo-8'-carotenal	-164	-156	DVKLTQSMA	8	991.5	6.75422	0.00849	30	1.93826	0.018037	24.2283	0.225463
Apo-8'-carotenal	-164	-156	DVKLTQSMA	8	991.5	6.79082	0.015893	95	2.1512	0.009107	26.89	0.113838
Apo-8'-carotenal	-164	-156	DVKLTQSMA	8	991.5	6.83005	0.010562	1000	2.68813	0.006501	33.6016	0.0812625
Apo-8'-carotenal	-164	-156	DVKLTQSMA	8	991.5	6.86094	0.024346	10000	3.63257	0.026363	45.4071	0.329538
b-Carotene	-164	-156	DVKLTQSMA	8	991.5	6.86981	0.042927	0	0	0	0	0
b-Carotene	-164	-156	DVKLTQSMA	8	991.5	6.9238	0.032298	10	1.72626	0.026282	21.5783	0.328525
b-Carotene	-164	-156	DVKLTQSMA	8	991.5	6.95136	0.006806	30	2.00941	0.013288	25.1176	0.1661
b-Carotene	-164	-156	DVKLTQSMA	8	991.5	7.00409	0.013329	95	2.18032	0.039937	27.2539	0.499213
b-Carotene	-164	-156	DVKLTQSMA	8	991.5	6.99141	0.031113	1000	2.74845	0.010802	34.3556	0.135025
b-Carotene	-164	-156	DVKLTQSMA	8	991.5	7.08484	0.018946	10000	3.76601	0.022355	47.0752	0.279438
Retinol	-164	-156	DVKLTQSMA	8	991.5	6.62624	0.005594	0	0	0	0	0
Retinol	-164	-156	DVKLTQSMA	8	991.5	6.63467	0.000909	10	1.84092	0.01879	23.0115	0.234875
Retinol	-164	-156	DVKLTQSMA	8	991.5	6.64756	0.010287	30	2.11589	0.012901	26.4486	0.161263
Retinol	-164	-156	DVKLTQSMA	8	991.5	6.65123	0.00934	95	2.23018	0.014589	27.8772	0.182362
Retinol	-164	-156	DVKLTQSMA	8	991.5	6.68828	0.006334	1000	2.6908	0.019808	33.635	0.2476
Retinol	-164	-156	DVKLTQSMA	8	991.5	6.70646	0.007916	10000	3.71786	0.01545	46.4732	0.193125
Scopoletin	-164	-156	DVKLTQSMA	8	991.5	6.60119	0.002572	0	0	0	0	0
Scopoletin	-164	-156	DVKLTQSMA	8	991.5	6.61105	0.006494	10	2.00137	0.027079	25.0171	0.338487
Scopoletin	-164	-156	DVKLTQSMA	8	991.5	6.61117	0.003608	30	2.22997	0.022311	27.8746	0.278888
Scopoletin	-164	-156	DVKLTQSMA	8	991.5	6.61569	0.003441	95	2.42238	0.022268	30.2798	0.27835
Scopoletin	-164	-156	DVKLTQSMA	8	991.5	6.61842	0.007867	1000	3.13979	0.022113	39.2474	0.276413
Scopoletin	-164	-156	DVKLTQSMA	8	991.5	6.62545	0.003686	10000	4.12903	0.022106	51.6129	0.276325
Apo	-163	-156	VKLTQSMA	7	876.473	6.41005	0.004918	0	0	0	0	0
Apo	-163	-156	VKLTQSMA	7	876.473	6.43395	0.004108	10	1.58856	0.019524	22.6937	0.278914
Apo	-163	-156	VKLTQSMA	7	876.473	6.4498	0.004195	30	1.65412	0.010423	23.6303	0.1489
Apo	-163	-156	VKLTQSMA	7	876.473	6.45008	0.008779	95	1.77971	0.011512	25.4244	0.164457
Apo	-163	-156	VKLTQSMA	7	876.473	6.4646	0.008561	1000	2.58258	0.019134	36.894	0.273343
Apo	-163	-156	VKLTQSMA	7	876.473	6.45402	0.00895	10000	3.55233	0.0119	50.7476	0.17
Apo-8'-carotenal	-163	-156	VKLTQSMA	7	876.473	6.54242	0.008053	0	0	0	0	0
Apo-8'-carotenal	-163	-156	VKLTQSMA	7	876.473	6.57028	0.016384	10	1.24275	0.008504	17.7536	0.121486
Apo-8'-carotenal	-163	-156	VKLTQSMA	7	876.473	6.59328	0.006815	30	1.35073	0.002717	19.2961	0.0388143
Apo-8'-carotenal	-163	-156	VKLTQSMA	7	876.473	6.62471	0.01576	95	1.49095	0.001813	21.2993	0.0259
Apo-8'-carotenal	-163	-156	VKLTQSMA	7	876.473	6.6775	0.012006	1000	2.00977	0.007318	28.7109	0.104543
Apo-8'-carotenal	-163	-156	VKLTQSMA	7	876.473	6.70648	0.026115	10000	2.9581	0.022147	42.2586	0.316386
b-Carotene	-163	-156	VKLTQSMA	7	876.473	6.71432	0.045663	0	0	0	0	0
b-Carotene	-163	-156	VKLTQSMA	7	876.473	6.76655	0.034217	10	1.28988	0.0241	18.4268	0.344286
b-Carotene	-163	-156	VKLTQSMA	7	876.473	6.79475	0.008683	30	1.41807	0.010142	20.2582	0.144886
b-Carotene	-163	-156	VKLTQSMA	7	876.473	6.84842	0.013783	95	1.48169	0.038758	21.1671	0.553686
b-Carotene	-163	-156	VKLTQSMA	7	876.473	6.83779	0.031173	1000	2.08037	0.039882	29.7195	0.569743
b-Carotene	-163	-156	VKLTQSMA	7	876.473	6.93199	0.022192	10000	3.05312	0.015015	43.616	0.2145
Retinol	-163	-156	VKLTQSMA	7	876.473	6.46145	0.005449	0	0	0	0	0
Retinol	-163	-156	VKLTQSMA	7	876.473	6.47737	0.001166	10	1.39666	0.018088	19.9523	0.2584
Retinol	-163	-156	VKLTQSMA	7	876.473	6.49025	0.00521	30	1.49536	0.023173	21.3623	0.331043
Retinol	-163	-156	VKLTQSMA	7	876.473	6.48785	0.006399	95	1.54985	0.026297	22.1408	0.375671
Retinol	-163	-156	VKLTQSMA	7	876.473	6.5184	0.003068	1000	2.01724	0.021168	28.8177	0.3024
Retinol	-163	-156	VKLTQSMA	7	876.473	6.53501	0.008675	10000	3.07259	0.061307	43.8941	0.875814
Scopoletin	-163	-156	VKLTQSMA	7	876.473	6.4352	0.003564	0	0	0	0	0
Scopoletin	-163	-156	VKLTQSMA	7	876.473	6.45021	0.008323	10	1.57301	0.01503	22.4716	0.214714
Scopoletin	-163	-156	VKLTQSMA	7	876.473	6.45027	0.004025	30	1.61687	0.020548	23.0982	0.293543
Scopoletin	-163	-156	VKLTQSMA	7	876.473	6.455	0.004205	95	1.71439	0.012735	24.4912	0.181929
Scopoletin	-163	-156	VKLTQSMA	7	876.473	6.4604	0.010419	1000	2.42535	0.005709	34.6478	0.0815571
Scopoletin	-163	-156	VKLTQSMA	7	876.473	6.46796	0.004424	10000	3.39337	0.008531	48.4766	0.121871
Apo	-156	-152	AIIRY	4	634.38	6.70727	0.005826	0	0	0	0	0
Apo	-156	-152	AIIRY	4	634.38	6.73308	0.004223	10	0.138397	0.004601	3.45992	0.115025
Apo	-156	-152	AIIRY	4	634.38	6.74572	0.004525	30	0.135712	0.00799	3.3928	0.19975
Apo	-156	-152	AIIRY	4	634.38	6.74936	0.008924	95	0.145198	0.005806	3.62995	0.14515
Apo	-156	-152	AIIRY	4	634.38	6.76316	0.008247	1000	0.160003	0.009084	4.00007	0.2271
Apo	-156	-152	AIIRY	4	634.38	6.7552	0.008819	10000	0.18306	0.008389	4.5765	0.209725
Apo-8'-carotenal	-156	-152	AIIRY	4	634.38	6.83162	0.008584	0	0	0	0	0
Apo-8'-carotenal	-156	-152	AIIRY	4	634.38	6.86281	0.016556	10	0.118254	0.009124	2.95635	0.2281
Apo-8'-carotenal	-156	-152	AIIRY	4	634.38	6.88886	0.010044	30	0.121419	0.011671	3.03547	0.291775
Apo-8'-carotenal	-156	-152	AIIRY	4	634.38	6.92378	0.015752	95	0.117155	0.00894	2.92887	0.2235
Apo-8'-carotenal	-156	-152	AIIRY	4	634.38	6.96456	0.011408	1000	0.12094	0.012075	3.0235	0.301875
Apo-8'-carotenal	-156	-152	AIIRY	4	634.38	6.99721	0.024148	10000	0.131938	0.01134	3.29845	0.2835
b-Carotene	-156	-152	AIIRY	4	634.38	6.99802	0.041342	0	0	0	0	0
b-Carotene	-156	-152	AIIRY	4	634.38	7.05753	0.03096	10	0.088844	0.033416	2.2211	0.8354
b-Carotene	-156	-152	AIIRY	4	634.38	7.08488	0.005043	30	0.108614	0.009253	2.71535	0.231325
b-Carotene	-156	-152	AIIRY	4	634.38	7.1368	0.013115	95	0.06906	0.037217	1.7265	0.930425
b-Carotene	-156	-152	AIIRY	4	634.38	7.1239	0.030244	1000	0.09382	0.014234	2.3455	0.35585
b-Carotene	-156	-152	AIIRY	4	634.38	7.21554	0.018519	10000	0.122711	0.016738	3.06778	0.41845
Retinol	-156	-152	AIIRY	4	634.38	6.75796	0.005443	0	0	0	0	0
Retinol	-156	-152	AIIRY	4	634.38	6.77439	0.000846	10	0.104923	0.006722	2.62308	0.16805
Retinol	-156	-152	AIIRY	4	634.38	6.79002	0.006324	30	0.105772	0.010263	2.6443	0.256575
Retinol	-156	-152	AIIRY	4	634.38	6.78504	0.005441	95	0.112778	0.007127	2.81945	0.178175
Retinol	-156	-152	AIIRY	4	634.38	6.81711	0.004148	1000	0.107593	0.008222	2.68982	0.20555
Retinol	-156	-152	AIIRY	4	634.38	6.83643	0.009781	10000	0.130026	0.006956	3.25065	0.1739
Scopoletin	-156	-152	AIIRY	4	634.38	6.73139	0.004961	0	0	0	0	0
Scopoletin	-156	-152	AIIRY	4	634.38	6.74828	0.008748	10	0.122437	0.007168	3.06093	0.1792
Scopoletin	-156	-152	AIIRY	4	634.38	6.74955	0.002382	30	0.117605	0.017546	2.94013	0.43865
Scopoletin	-156	-152	AIIRY	4	634.38	6.75349	0.003067	95	0.120041	0.007205	3.00102	0.180125
Scopoletin	-156	-152	AIIRY	4	634.38	6.76183	0.009207	1000	0.137942	0.004493	3.44855	0.112325
Scopoletin	-156	-152	AIIRY	4	634.38	6.76776	0.00349	10000	0.169655	0.005498	4.24137	0.13745
Apo	-156	-132	AIIRYIADKHNMLGGCPKERAEISM	23	2815.43	6.69613	0.008263	0	0	0	0	0
Apo	-156	-132	AIIRYIADKHNMLGGCPKERAEISM	23	2815.43	6.72584	0.003935	10	2.38188	0.008392	10.356	0.036487
Apo	-156	-132	AIIRYIADKHNMLGGCPKERAEISM	23	2815.43	6.73939	0.003537	30	2.82885	0.0272	12.2993	0.118261
Apo	-156	-132	AIIRYIADKHNMLGGCPKERAEISM	23	2815.43	6.7418	0.009036	95	3.33795	0.024112	14.5128	0.104835
Apo	-156	-132	AIIRYIADKHNMLGGCPKERAEISM	23	2815.43	6.75084	0.009283	1000	4.10915	0.007616	17.8659	0.033113
Apo	-156	-132	AIIRYIADKHNMLGGCPKERAEISM	23	2815.43	6.73883	0.009679	10000	5.099	0.008225	22.1695	0.0357609
Apo-8'-carotenal	-156	-132	AIIRYIADKHNMLGGCPKERAEISM	23	2815.43	6.81289	0.007082	0	0	0	0	0
Apo-8'-carotenal	-156	-132	AIIRYIADKHNMLGGCPKERAEISM	23	2815.43	6.83674	0.013787	10	2.22966	0.093965	9.69418	0.408543
Apo-8'-carotenal	-156	-132	AIIRYIADKHNMLGGCPKERAEISM	23	2815.43	6.84786	0.009708	30	2.34354	0.080461	10.1893	0.34983
Apo-8'-carotenal	-156	-132	AIIRYIADKHNMLGGCPKERAEISM	23	2815.43	6.87267	0.014773	95	2.72451	0.225656	11.8457	0.981113
Apo-8'-carotenal	-156	-132	AIIRYIADKHNMLGGCPKERAEISM	23	2815.43	6.87962	0.005184	1000	2.855	0.028184	12.413	0.122539
Apo-8'-carotenal	-156	-132	AIIRYIADKHNMLGGCPKERAEISM	23	2815.43	6.8886	0.025504	10000	3.35725	0.039349	14.5968	0.171083
b-Carotene	-156	-132	AIIRYIADKHNMLGGCPKERAEISM	23	2815.43	6.96795	0.04043	0	0	0	0	0
b-Carotene	-156	-132	AIIRYIADKHNMLGGCPKERAEISM	23	2815.43	7.01673	0.029692	10	2.13878	0.089737	9.29905	0.390161
b-Carotene	-156	-132	AIIRYIADKHNMLGGCPKERAEISM	23	2815.43	7.02996	0.012962	30	2.23077	0.189125	9.69902	0.822283
b-Carotene	-156	-132	AIIRYIADKHNMLGGCPKERAEISM	23	2815.43	7.07296	0.012923	95	2.60161	0.316208	11.3113	1.37482
b-Carotene	-156	-132	AIIRYIADKHNMLGGCPKERAEISM	23	2815.43	7.01995	0.031599	1000	2.87224	0.084983	12.488	0.369491
b-Carotene	-156	-132	AIIRYIADKHNMLGGCPKERAEISM	23	2815.43	7.113	0.013486	10000	3.81211	0.111806	16.5744	0.486113
Retinol	-156	-132	AIIRYIADKHNMLGGCPKERAEISM	23	2815.43	6.74274	0.003033	0	0	0	0	0
Retinol	-156	-132	AIIRYIADKHNMLGGCPKERAEISM	23	2815.43	6.75205	0.000429	10	2.26372	0.035789	9.84227	0.155604
Retinol	-156	-132	AIIRYIADKHNMLGGCPKERAEISM	23	2815.43	6.76067	0.008781	30	2.59489	0.264068	11.2821	1.14812
Retinol	-156	-132	AIIRYIADKHNMLGGCPKERAEISM	23	2815.43	6.74173	0.005525	95	2.75203	0.091155	11.9653	0.396326
Retinol	-156	-132	AIIRYIADKHNMLGGCPKERAEISM	23	2815.43	6.73155	0.007584	1000	3.06456	0.137266	13.3242	0.596809
Retinol	-156	-132	AIIRYIADKHNMLGGCPKERAEISM	23	2815.43	6.73425	0.011946	10000	3.82937	0.036545	16.6494	0.158891
Scopoletin	-156	-132	AIIRYIADKHNMLGGCPKERAEISM	23	2815.43	6.71942	0.003942	0	0	0	0	0
Scopoletin	-156	-132	AIIRYIADKHNMLGGCPKERAEISM	23	2815.43	6.73535	0.002434	10	2.41535	0.019836	10.5015	0.0862435
Scopoletin	-156	-132	AIIRYIADKHNMLGGCPKERAEISM	23	2815.43	6.74043	0.00301	30	2.80744	0.013127	12.2063	0.0570739
Scopoletin	-156	-132	AIIRYIADKHNMLGGCPKERAEISM	23	2815.43	6.7362	0.002751	95	3.28782	0.020789	14.2949	0.090387
Scopoletin	-156	-132	AIIRYIADKHNMLGGCPKERAEISM	23	2815.43	6.74259	0.008417	1000	4.11036	0.01532	17.8711	0.0666087
Scopoletin	-156	-132	AIIRYIADKHNMLGGCPKERAEISM	23	2815.43	6.74813	0.003116	10000	5.07849	0.022749	22.0804	0.0989087
Apo	-134	-112	ISMLEGAVLDIRYGVSRIAYSKD	22	2555.34	6.78174	0.006672	0	0	0	0	0
Apo	-134	-112	ISMLEGAVLDIRYGVSRIAYSKD	22	2555.34	6.8024	0.003293	10	2.85658	0.094918	12.9845	0.431445
Apo	-134	-112	ISMLEGAVLDIRYGVSRIAYSKD	22	2555.34	6.81489	0.00434	30	3.45675	0.067537	15.7125	0.306986
Apo	-134	-112	ISMLEGAVLDIRYGVSRIAYSKD	22	2555.34	6.81728	0.00914	95	4.39112	0.040699	19.9596	0.184995
Apo	-134	-112	ISMLEGAVLDIRYGVSRIAYSKD	22	2555.34	6.82606	0.008205	1000	6.0176	0.046334	27.3527	0.210609
Apo	-134	-112	ISMLEGAVLDIRYGVSRIAYSKD	22	2555.34	6.81707	0.007956	10000	7.0387	0.100953	31.9941	0.458877
Apo-8'-carotenal	-134	-112	ISMLEGAVLDIRYGVSRIAYSKD	22	2555.34	6.90308	0.008317	0	0	0	0	0
Apo-8'-carotenal	-134	-112	ISMLEGAVLDIRYGVSRIAYSKD	22	2555.34	6.92884	0.016791	10	2.4309	0.12459	11.0496	0.566318
Apo-8'-carotenal	-134	-112	ISMLEGAVLDIRYGVSRIAYSKD	22	2555.34	6.95539	0.008354	30	2.88683	0.026736	13.1219	0.121527
Apo-8'-carotenal	-134	-112	ISMLEGAVLDIRYGVSRIAYSKD	22	2555.34	6.98819	0.015623	95	3.71812	0.041359	16.9005	0.187995
Apo-8'-carotenal	-134	-112	ISMLEGAVLDIRYGVSRIAYSKD	22	2555.34	7.02576	0.010317	1000	5.27448	0.076309	23.9749	0.346859
Apo-8'-carotenal	-134	-112	ISMLEGAVLDIRYGVSRIAYSKD	22	2555.34	7.05432	0.021161	10000	6.02407	0.301252	27.3821	1.36933
b-Carotene	-134	-112	ISMLEGAVLDIRYGVSRIAYSKD	22	2555.34	7.06383	0.042944	0	0	0	0	0
b-Carotene	-134	-112	ISMLEGAVLDIRYGVSRIAYSKD	22	2555.34	7.12001	0.028686	10	2.20176	0.102755	10.008	0.467068
b-Carotene	-134	-112	ISMLEGAVLDIRYGVSRIAYSKD	22	2555.34	7.14414	0.005311	30	2.81905	0.088589	12.8139	0.402677
b-Carotene	-134	-112	ISMLEGAVLDIRYGVSRIAYSKD	22	2555.34	7.19655	0.013223	95	3.42507	0.145235	15.5685	0.660159
b-Carotene	-134	-112	ISMLEGAVLDIRYGVSRIAYSKD	22	2555.34	7.17556	0.030044	1000	4.86569	0.080214	22.1168	0.364609
b-Carotene	-134	-112	ISMLEGAVLDIRYGVSRIAYSKD	22	2555.34	7.25898	0.01592	10000	5.97309	0.064978	27.1504	0.295355
Retinol	-134	-112	ISMLEGAVLDIRYGVSRIAYSKD	22	2555.34	6.82916	0.005103	0	0	0	0	0
Retinol	-134	-112	ISMLEGAVLDIRYGVSRIAYSKD	22	2555.34	6.84574	0.001656	10	2.71309	0.097211	12.3322	0.441868
Retinol	-134	-112	ISMLEGAVLDIRYGVSRIAYSKD	22	2555.34	6.85755	0.005533	30	3.28355	0.055115	14.9252	0.250523
Retinol	-134	-112	ISMLEGAVLDIRYGVSRIAYSKD	22	2555.34	6.85385	0.005541	95	4.12938	0.064868	18.7699	0.294855
Retinol	-134	-112	ISMLEGAVLDIRYGVSRIAYSKD	22	2555.34	6.88108	0.003344	1000	5.63452	0.062911	25.6114	0.285959
Retinol	-134	-112	ISMLEGAVLDIRYGVSRIAYSKD	22	2555.34	6.89905	0.008834	10000	6.43278	0.149958	29.2399	0.681627
Scopoletin	-134	-112	ISMLEGAVLDIRYGVSRIAYSKD	22	2555.34	6.80282	0.004145	0	0	0	0	0
Scopoletin	-134	-112	ISMLEGAVLDIRYGVSRIAYSKD	22	2555.34	6.81807	0.005735	10	2.70177	0.022057	12.2808	0.100259
Scopoletin	-134	-112	ISMLEGAVLDIRYGVSRIAYSKD	22	2555.34	6.81856	0.003871	30	3.42532	0.050924	15.5696	0.231473
Scopoletin	-134	-112	ISMLEGAVLDIRYGVSRIAYSKD	22	2555.34	6.82184	0.003831	95	4.27638	0.03104	19.4381	0.141091
Scopoletin	-134	-112	ISMLEGAVLDIRYGVSRIAYSKD	22	2555.34	6.82509	0.009802	1000	6.06228	0.05178	27.5558	0.235364
Scopoletin	-134	-112	ISMLEGAVLDIRYGVSRIAYSKD	22	2555.34	6.82997	0.004186	10000	7.11135	0.051308	32.3243	0.233218
Apo	-132	-126	MLEGAVL	6	731.388	7.50825	0.005832	0	0	0	0	0
Apo	-132	-126	MLEGAVL	6	731.388	7.53225	0.002375	10	0.098042	0.008097	1.63403	0.13495
Apo	-132	-126	MLEGAVL	6	731.388	7.54382	0.004169	30	0.099846	0.007373	1.6641	0.122883
Apo	-132	-126	MLEGAVL	6	731.388	7.54386	0.010623	95	0.104032	0.008365	1.73387	0.139417
Apo	-132	-126	MLEGAVL	6	731.388	7.55549	0.005601	1000	0.130807	0.013776	2.18012	0.2296
Apo	-132	-126	MLEGAVL	6	731.388	7.55166	0.007427	10000	0.262613	0.009419	4.37688	0.156983
Apo-8'-carotenal	-132	-126	MLEGAVL	6	731.388	7.61966	0.006352	0	0	0	0	0
Apo-8'-carotenal	-132	-126	MLEGAVL	6	731.388	7.64437	0.016651	10	0.064427	0.015024	1.07378	0.2504
Apo-8'-carotenal	-132	-126	MLEGAVL	6	731.388	7.66951	0.008655	30	0.048139	0.023004	0.802317	0.3834
Apo-8'-carotenal	-132	-126	MLEGAVL	6	731.388	7.70283	0.01061	95	0.043854	0.023621	0.7309	0.393683
Apo-8'-carotenal	-132	-126	MLEGAVL	6	731.388	7.73887	0.012619	1000	0.064144	0.023325	1.06907	0.38875
Apo-8'-carotenal	-132	-126	MLEGAVL	6	731.388	7.77113	0.018907	10000	0.083958	0.017603	1.3993	0.293383
b-Carotene	-132	-126	MLEGAVL	6	731.388	7.76397	0.030284	0	0	0	0	0
b-Carotene	-132	-126	MLEGAVL	6	731.388	7.81945	0.02215	10	0.085226	0.024527	1.42043	0.408783
b-Carotene	-132	-126	MLEGAVL	6	731.388	7.85116	0.000114	30	0.086484	0.013102	1.4414	0.218367
b-Carotene	-132	-126	MLEGAVL	6	731.388	7.88264	0.015069	95	0.078264	0.023675	1.3044	0.394583
b-Carotene	-132	-126	MLEGAVL	6	731.388	7.87281	0.024988	1000	0.076369	0.022887	1.27282	0.38145
b-Carotene	-132	-126	MLEGAVL	6	731.388	7.94055	0.010462	10000	0.135624	0.035747	2.2604	0.595783
Retinol	-132	-126	MLEGAVL	6	731.388	7.55977	0.005214	0	0	0	0	0
Retinol	-132	-126	MLEGAVL	6	731.388	7.56689	0.003756	10	0.051145	0.01277	0.852417	0.212833
Retinol	-132	-126	MLEGAVL	6	731.388	7.57878	0.003905	30	0.055789	0.012027	0.929817	0.20045
Retinol	-132	-126	MLEGAVL	6	731.388	7.57937	0.005154	95	0.050143	0.014285	0.835717	0.238083
Retinol	-132	-126	MLEGAVL	6	731.388	7.60554	0.003132	1000	0.073431	0.018346	1.22385	0.305767
Retinol	-132	-126	MLEGAVL	6	731.388	7.62259	0.010811	10000	0.076885	0.012128	1.28142	0.202133
Scopoletin	-132	-126	MLEGAVL	6	731.388	7.5322	0.006115	0	0	0	0	0
Scopoletin	-132	-126	MLEGAVL	6	731.388	7.54594	0.007076	10	0.106972	0.008891	1.78287	0.148183
Scopoletin	-132	-126	MLEGAVL	6	731.388	7.5446	0.0056	30	0.10097	0.02235	1.68283	0.3725
Scopoletin	-132	-126	MLEGAVL	6	731.388	7.5506	0.00314	95	0.104472	0.012945	1.7412	0.21575
Scopoletin	-132	-126	MLEGAVL	6	731.388	7.55943	0.007259	1000	0.115444	0.014452	1.92407	0.240867
Scopoletin	-132	-126	MLEGAVL	6	731.388	7.56117	0.003313	10000	0.201908	0.009683	3.36513	0.161383
Apo	-131	-125	LEGAVLD	6	715.375	6.87905	0.006507	0	0	0	0	0
Apo	-131	-125	LEGAVLD	6	715.375	6.90385	0.002781	10	0.162604	0.018717	2.71007	0.31195
Apo	-131	-125	LEGAVLD	6	715.375	6.91855	0.004359	30	0.166849	0.023006	2.78082	0.383433
Apo	-131	-125	LEGAVLD	6	715.375	6.92104	0.009124	95	0.180833	0.013841	3.01388	0.230683
Apo	-131	-125	LEGAVLD	6	715.375	6.93213	0.007333	1000	0.242608	0.014138	4.04347	0.235633
Apo	-131	-125	LEGAVLD	6	715.375	6.92388	0.008501	10000	0.593754	0.016661	9.8959	0.277683
Apo-8'-carotenal	-131	-125	LEGAVLD	6	715.375	7.00115	0.009831	0	0	0	0	0
Apo-8'-carotenal	-131	-125	LEGAVLD	6	715.375	7.03137	0.01757	10	0.140385	0.013287	2.33975	0.22145
Apo-8'-carotenal	-131	-125	LEGAVLD	6	715.375	7.0577	0.009942	30	0.10915	0.019084	1.81917	0.318067
Apo-8'-carotenal	-131	-125	LEGAVLD	6	715.375	7.09306	0.016095	95	0.114211	0.012096	1.90352	0.2016
Apo-8'-carotenal	-131	-125	LEGAVLD	6	715.375	7.13162	0.01245	1000	0.135066	0.020107	2.2511	0.335117
Apo-8'-carotenal	-131	-125	LEGAVLD	6	715.375	7.16282	0.023297	10000	0.285431	0.014545	4.75718	0.242417
b-Carotene	-131	-125	LEGAVLD	6	715.375	7.17102	0.039361	0	0	0	0	0
b-Carotene	-131	-125	LEGAVLD	6	715.375	7.22374	0.030088	10	0.112389	0.021093	1.87315	0.35155
b-Carotene	-131	-125	LEGAVLD	6	715.375	7.25333	0.004369	30	0.124876	0.009914	2.08127	0.165233
b-Carotene	-131	-125	LEGAVLD	6	715.375	7.30308	0.016414	95	0.098252	0.010355	1.63753	0.172583
b-Carotene	-131	-125	LEGAVLD	6	715.375	7.28295	0.030682	1000	0.137912	0.022224	2.29853	0.3704
b-Carotene	-131	-125	LEGAVLD	6	715.375	7.38406	0.01341	10000	0.30787	0.011118	5.13117	0.1853
Retinol	-131	-125	LEGAVLD	6	715.375	6.92946	0.005081	0	0	0	0	0
Retinol	-131	-125	LEGAVLD	6	715.375	6.94572	0.001939	10	0.147363	0.020208	2.45605	0.3368
Retinol	-131	-125	LEGAVLD	6	715.375	6.95942	0.006566	30	0.133736	0.013734	2.22893	0.2289
Retinol	-131	-125	LEGAVLD	6	715.375	6.95722	0.00636	95	0.146148	0.013945	2.4358	0.232417
Retinol	-131	-125	LEGAVLD	6	715.375	6.98689	0.002659	1000	0.164261	0.019849	2.73768	0.330817
Retinol	-131	-125	LEGAVLD	6	715.375	7.00559	0.011343	10000	0.276425	0.026468	4.60708	0.441133
Scopoletin	-131	-125	LEGAVLD	6	715.375	6.90102	0.004042	0	0	0	0	0
Scopoletin	-131	-125	LEGAVLD	6	715.375	6.91777	0.007303	10	0.138982	0.012557	2.31637	0.209283
Scopoletin	-131	-125	LEGAVLD	6	715.375	6.92122	0.002683	30	0.149342	0.012306	2.48903	0.2051
Scopoletin	-131	-125	LEGAVLD	6	715.375	6.92455	0.003608	95	0.159673	0.01286	2.66122	0.214333
Scopoletin	-131	-125	LEGAVLD	6	715.375	6.93065	0.010091	1000	0.212519	0.014511	3.54198	0.24185
Scopoletin	-131	-125	LEGAVLD	6	715.375	6.93804	0.004008	10000	0.453167	0.010223	7.55278	0.170383
Apo	-125	-119	DIRYGVS	6	808.407	6.52202	0.007676	0	0	0	0	0
Apo	-125	-119	DIRYGVS	6	808.407	6.5491	0.003396	10	0.745867	0.018249	12.4311	0.30415
Apo	-125	-119	DIRYGVS	6	808.407	6.56407	0.004253	30	0.932062	0.023982	15.5344	0.3997
Apo	-125	-119	DIRYGVS	6	808.407	6.56553	0.009211	95	1.19986	0.019589	19.9977	0.326483
Apo	-125	-119	DIRYGVS	6	808.407	6.57764	0.008193	1000	1.91739	0.020125	31.9565	0.335417
Apo	-125	-119	DIRYGVS	6	808.407	6.56887	0.009373	10000	2.48378	0.022364	41.3963	0.372733
Apo-8'-carotenal	-125	-119	DIRYGVS	6	808.407	6.65394	0.007934	0	0	0	0	0
Apo-8'-carotenal	-125	-119	DIRYGVS	6	808.407	6.68949	0.021117	10	0.470091	0.013045	7.83485	0.217417
Apo-8'-carotenal	-125	-119	DIRYGVS	6	808.407	6.71336	0.006734	30	0.609406	0.01404	10.1568	0.234
Apo-8'-carotenal	-125	-119	DIRYGVS	6	808.407	6.74339	0.014745	95	0.878534	0.013283	14.6422	0.221383
Apo-8'-carotenal	-125	-119	DIRYGVS	6	808.407	6.78268	0.010604	1000	1.57071	0.010839	26.1785	0.18065
Apo-8'-carotenal	-125	-119	DIRYGVS	6	808.407	6.81492	0.025772	10000	2.2836	0.034512	38.06	0.5752
b-Carotene	-125	-119	DIRYGVS	6	808.407	6.82688	0.043326	0	0	0	0	0
b-Carotene	-125	-119	DIRYGVS	6	808.407	6.87705	0.033121	10	0.501058	0.034744	8.35097	0.579067
b-Carotene	-125	-119	DIRYGVS	6	808.407	6.90491	0.007307	30	0.665592	0.036746	11.0932	0.612433
b-Carotene	-125	-119	DIRYGVS	6	808.407	6.95801	0.013213	95	0.922748	0.045724	15.3791	0.762067
b-Carotene	-125	-119	DIRYGVS	6	808.407	6.94293	0.031201	1000	1.62895	0.013483	27.1492	0.224717
b-Carotene	-125	-119	DIRYGVS	6	808.407	7.04029	0.02047	10000	2.34459	0.037255	39.0766	0.620917
Retinol	-125	-119	DIRYGVS	6	808.407	6.58153	0.004582	0	0	0	0	0
Retinol	-125	-119	DIRYGVS	6	808.407	6.592	0.001394	10	0.655924	0.015265	10.9321	0.254417
Retinol	-125	-119	DIRYGVS	6	808.407	6.60315	0.004494	30	0.866324	0.017481	14.4387	0.29135
Retinol	-125	-119	DIRYGVS	6	808.407	6.59958	0.005432	95	1.24491	0.004283	20.7485	0.0713833
Retinol	-125	-119	DIRYGVS	6	808.407	6.62615	0.004201	1000	2.15844	0.026121	35.974	0.43535
Retinol	-125	-119	DIRYGVS	6	808.407	6.64733	0.01277	10000	2.48248	0.004431	41.3746	0.07385
Scopoletin	-125	-119	DIRYGVS	6	808.407	6.55189	0.006803	0	0	0	0	0
Scopoletin	-125	-119	DIRYGVS	6	808.407	6.56461	0.008461	10	0.730727	0.027337	12.1788	0.455617
Scopoletin	-125	-119	DIRYGVS	6	808.407	6.5646	0.003737	30	0.894255	0.01556	14.9042	0.259333
Scopoletin	-125	-119	DIRYGVS	6	808.407	6.5685	0.003046	95	1.1096	0.007517	18.4933	0.125283
Scopoletin	-125	-119	DIRYGVS	6	808.407	6.57436	0.009192	1000	1.78036	0.056261	29.6726	0.937683
Scopoletin	-125	-119	DIRYGVS	6	808.407	6.58322	0.0043	10000	2.33112	0.007348	38.852	0.122467
Apo	-125	-112	DIRYGVSRIAYSKD	13	1641.85	6.55958	0.007703	0	0	0	0	0
Apo	-125	-112	DIRYGVSRIAYSKD	13	1641.85	6.57502	0.003306	10	3.73578	0.035017	28.7367	0.269362
Apo	-125	-112	DIRYGVSRIAYSKD	13	1641.85	6.58841	0.004031	30	4.18236	0.022901	32.172	0.176162
Apo	-125	-112	DIRYGVSRIAYSKD	13	1641.85	6.58957	0.008283	95	4.95895	0.018457	38.1458	0.141977
Apo	-125	-112	DIRYGVSRIAYSKD	13	1641.85	6.59873	0.007327	1000	6.47667	0.049124	49.8206	0.377877
Apo	-125	-112	DIRYGVSRIAYSKD	13	1641.85	6.59127	0.008362	10000	7.23426	0.038386	55.6482	0.295277
Apo-8'-carotenal	-125	-112	DIRYGVSRIAYSKD	13	1641.85	6.68072	0.007679	0	0	0	0	0
Apo-8'-carotenal	-125	-112	DIRYGVSRIAYSKD	13	1641.85	6.71508	0.015583	10	3.23361	0.018411	24.8739	0.141623
Apo-8'-carotenal	-125	-112	DIRYGVSRIAYSKD	13	1641.85	6.7364	0.007576	30	3.60202	0.017841	27.7079	0.137238
Apo-8'-carotenal	-125	-112	DIRYGVSRIAYSKD	13	1641.85	6.76706	0.015864	95	4.22001	0.026798	32.4616	0.206138
Apo-8'-carotenal	-125	-112	DIRYGVSRIAYSKD	13	1641.85	6.80593	0.010736	1000	5.90323	0.038495	45.4095	0.296115
Apo-8'-carotenal	-125	-112	DIRYGVSRIAYSKD	13	1641.85	6.83552	0.025942	10000	6.89869	0.069667	53.0668	0.5359
b-Carotene	-125	-112	DIRYGVSRIAYSKD	13	1641.85	6.85201	0.043195	0	0	0	0	0
b-Carotene	-125	-112	DIRYGVSRIAYSKD	13	1641.85	6.90335	0.031413	10	3.32418	0.031978	25.5706	0.245985
b-Carotene	-125	-112	DIRYGVSRIAYSKD	13	1641.85	6.92741	0.006623	30	3.63741	0.01641	27.9801	0.126231
b-Carotene	-125	-112	DIRYGVSRIAYSKD	13	1641.85	6.98068	0.012889	95	4.21733	0.138143	32.441	1.06264
b-Carotene	-125	-112	DIRYGVSRIAYSKD	13	1641.85	6.96403	0.030391	1000	5.9804	0.021074	46.0031	0.162108
b-Carotene	-125	-112	DIRYGVSRIAYSKD	13	1641.85	7.05938	0.018962	10000	6.91261	0.0874	53.1739	0.672308
Retinol	-125	-112	DIRYGVSRIAYSKD	13	1641.85	6.6065	0.003671	0	0	0	0	0
Retinol	-125	-112	DIRYGVSRIAYSKD	13	1641.85	6.6146	0.00135	10	4.17262	0.040209	32.0971	0.3093
Retinol	-125	-112	DIRYGVSRIAYSKD	13	1641.85	6.62528	0.004877	30	4.73674	0.038456	36.4364	0.295815
Retinol	-125	-112	DIRYGVSRIAYSKD	13	1641.85	6.62106	0.005173	95	5.44003	0.03435	41.8464	0.264231
Retinol	-125	-112	DIRYGVSRIAYSKD	13	1641.85	6.65518	0.005861	1000	6.82722	0.074735	52.5171	0.574885
Retinol	-125	-112	DIRYGVSRIAYSKD	13	1641.85	6.67936	0.013884	10000	7.21703	0.080596	55.5156	0.619969
Scopoletin	-125	-112	DIRYGVSRIAYSKD	13	1641.85	6.5841	0.003241	0	0	0	0	0
Scopoletin	-125	-112	DIRYGVSRIAYSKD	13	1641.85	6.59077	0.00691	10	3.65534	0.022736	28.118	0.174892
Scopoletin	-125	-112	DIRYGVSRIAYSKD	13	1641.85	6.59014	0.003609	30	4.12858	0.035563	31.7583	0.273562
Scopoletin	-125	-112	DIRYGVSRIAYSKD	13	1641.85	6.59295	0.00318	95	4.79558	0.033578	36.8891	0.258292
Scopoletin	-125	-112	DIRYGVSRIAYSKD	13	1641.85	6.59729	0.008657	1000	6.245	0.039957	48.0384	0.307362
Scopoletin	-125	-112	DIRYGVSRIAYSKD	13	1641.85	6.60486	0.003381	10000	7.0617	0.039639	54.3208	0.304915
Apo	-118	-112	RIAYSKD	6	851.45	5.74718	0.005421	0	0	0	0	0
Apo	-118	-112	RIAYSKD	6	851.45	5.77804	0.005962	10	2.52298	0.032746	42.0497	0.545767
Apo	-118	-112	RIAYSKD	6	851.45	5.79747	0.003417	30	2.54057	0.02843	42.3429	0.473833
Apo	-118	-112	RIAYSKD	6	851.45	5.78413	0.01008	95	2.6093	0.051031	43.4883	0.850517
Apo	-118	-112	RIAYSKD	6	851.45	5.8077	0.008123	1000	2.91747	0.024199	48.6244	0.403317
Apo	-118	-112	RIAYSKD	6	851.45	5.79415	0.010252	10000	3.03175	0.02518	50.5292	0.419667
Apo-8'-carotenal	-118	-112	RIAYSKD	6	851.45	5.88419	0.005725	0	0	0	0	0
Apo-8'-carotenal	-118	-112	RIAYSKD	6	851.45	5.9152	0.018246	10	2.44122	0.026051	40.687	0.434183
Apo-8'-carotenal	-118	-112	RIAYSKD	6	851.45	5.92719	0.009582	30	2.52101	0.026256	42.0169	0.4376
Apo-8'-carotenal	-118	-112	RIAYSKD	6	851.45	5.95362	0.018869	95	2.52079	0.023821	42.0132	0.397017
Apo-8'-carotenal	-118	-112	RIAYSKD	6	851.45	6.0086	0.018864	1000	2.79964	0.023422	46.6607	0.390367
Apo-8'-carotenal	-118	-112	RIAYSKD	6	851.45	6.04498	0.033487	10000	3.02865	0.034648	50.4775	0.577467
b-Carotene	-118	-112	RIAYSKD	6	851.45	6.05378	0.051142	0	0	0	0	0
b-Carotene	-118	-112	RIAYSKD	6	851.45	6.1041	0.04086	10	2.47778	0.018493	41.2963	0.308217
b-Carotene	-118	-112	RIAYSKD	6	851.45	6.13411	0.005991	30	2.53657	0.022692	42.2762	0.3782
b-Carotene	-118	-112	RIAYSKD	6	851.45	6.1787	0.014044	95	2.48302	0.056794	41.3837	0.946567
b-Carotene	-118	-112	RIAYSKD	6	851.45	6.18508	0.039829	1000	2.80269	0.022972	46.7115	0.382867
b-Carotene	-118	-112	RIAYSKD	6	851.45	6.30165	0.031556	10000	3.05737	0.044778	50.9563	0.7463
Retinol	-118	-112	RIAYSKD	6	851.45	5.79245	0.005266	0	0	0	0	0
Retinol	-118	-112	RIAYSKD	6	851.45	5.81437	0.003971	10	2.46612	0.016842	41.1021	0.2807
Retinol	-118	-112	RIAYSKD	6	851.45	5.82583	0.011298	30	2.51406	0.032034	41.9011	0.5339
Retinol	-118	-112	RIAYSKD	6	851.45	5.81666	0.002827	95	2.60007	0.021146	43.3346	0.352433
Retinol	-118	-112	RIAYSKD	6	851.45	5.85149	0.011547	1000	2.95688	0.020643	49.2814	0.34405
Retinol	-118	-112	RIAYSKD	6	851.45	5.87961	0.006795	10000	2.98301	0.017418	49.7168	0.2903
Scopoletin	-118	-112	RIAYSKD	6	851.45	5.77001	0.006547	0	0	0	0	0
Scopoletin	-118	-112	RIAYSKD	6	851.45	5.77591	0.021881	10	2.48808	0.017566	41.468	0.292767
Scopoletin	-118	-112	RIAYSKD	6	851.45	5.77396	0.005687	30	2.45166	0.022187	40.861	0.369783
Scopoletin	-118	-112	RIAYSKD	6	851.45	5.78429	0.002109	95	2.4638	0.025233	41.0634	0.42055
Scopoletin	-118	-112	RIAYSKD	6	851.45	5.78319	0.011201	1000	2.80175	0.024063	46.6959	0.40105
Scopoletin	-118	-112	RIAYSKD	6	851.45	5.80149	0.010752	10000	2.99294	0.033811	49.8823	0.563517
Apo	-107	-97	KVDFLSKLPEM	9	1305.7	7.34737	0.00676	0	0	0	0	0
Apo	-107	-97	KVDFLSKLPEM	9	1305.7	7.37574	0.001417	10	1.25716	0.048369	13.9685	0.537433
Apo	-107	-97	KVDFLSKLPEM	9	1305.7	7.38285	0.002392	30	1.69279	0.025763	18.8088	0.286256
Apo	-107	-97	KVDFLSKLPEM	9	1305.7	7.38665	0.006862	1000	2.41944	0.023615	26.8826	0.262389
Apo	-107	-97	KVDFLSKLPEM	9	1305.7	7.39106	0.004719	10000	3.48683	0.030187	38.7425	0.335411
Apo	-107	-97	KVDFLSKLPEM	9	1305.7	7.38513	0.004962	0	4.72623	0.026274	52.5137	0.291933
Apo-8'-carotenal	-107	-97	KVDFLSKLPEM	9	1305.7	7.451	0.006784	10	0	0	0	0
Apo-8'-carotenal	-107	-97	KVDFLSKLPEM	9	1305.7	7.47906	0.016721	30	0.991154	0.02649	11.0128	0.294333
Apo-8'-carotenal	-107	-97	KVDFLSKLPEM	9	1305.7	7.50312	0.008822	95	1.37469	0.040537	15.2744	0.450411
Apo-8'-carotenal	-107	-97	KVDFLSKLPEM	9	1305.7	7.53336	0.012506	1000	2.07633	0.019239	23.0704	0.213767
Apo-8'-carotenal	-107	-97	KVDFLSKLPEM	9	1305.7	7.56829	0.011479	10000	3.20177	0.027007	35.5753	0.300078
Apo-8'-carotenal	-107	-97	KVDFLSKLPEM	9	1305.7	7.59781	0.018833	0	4.3301	0.047017	48.1122	0.522411
b-Carotene	-107	-97	KVDFLSKLPEM	9	1305.7	7.59513	0.031052	10	0	0	0	0
b-Carotene	-107	-97	KVDFLSKLPEM	9	1305.7	7.64722	0.021254	30	1.06812	0.034697	11.8681	0.385522
b-Carotene	-107	-97	KVDFLSKLPEM	9	1305.7	7.67697	7.496e-05	95	1.47118	0.012468	16.3465	0.138533
b-Carotene	-107	-97	KVDFLSKLPEM	9	1305.7	7.71185	0.013133	1000	2.13225	0.046126	23.6917	0.512511
b-Carotene	-107	-97	KVDFLSKLPEM	9	1305.7	7.69928	0.025693	10000	3.20923	0.012604	35.6581	0.140044
b-Carotene	-107	-97	KVDFLSKLPEM	9	1305.7	7.77424	0.013448	0	4.30513	0.019788	47.8348	0.219867
Retinol	-107	-97	KVDFLSKLPEM	9	1305.7	7.38958	0.003395	10	0	0	0	0
Retinol	-107	-97	KVDFLSKLPEM	9	1305.7	7.40194	0.00196	30	1.19866	0.02122	13.3184	0.235778
Retinol	-107	-97	KVDFLSKLPEM	9	1305.7	7.41336	0.003458	95	1.68274	0.028386	18.6971	0.3154
Retinol	-107	-97	KVDFLSKLPEM	9	1305.7	7.41209	0.003283	1000	2.52834	0.033599	28.0927	0.373322
Retinol	-107	-97	KVDFLSKLPEM	9	1305.7	7.43849	0.004048	10000	3.86874	0.041554	42.9859	0.461711
Retinol	-107	-97	KVDFLSKLPEM	9	1305.7	7.45709	0.011532	0	4.69168	0.049248	52.1298	0.5472
Scopoletin	-107	-97	KVDFLSKLPEM	9	1305.7	7.36519	0.004842	10	0	0	0	0
Scopoletin	-107	-97	KVDFLSKLPEM	9	1305.7	7.38205	0.003219	30	1.28943	0.046168	14.327	0.512978
Scopoletin	-107	-97	KVDFLSKLPEM	9	1305.7	7.38264	0.001591	95	1.7059	0.030915	18.9544	0.3435
Scopoletin	-107	-97	KVDFLSKLPEM	9	1305.7	7.38712	0.002106	1000	2.41533	0.030269	26.837	0.336322
Scopoletin	-107	-97	KVDFLSKLPEM	9	1305.7	7.39416	0.007678	10000	3.41326	0.037033	37.9251	0.411478
Scopoletin	-107	-97	KVDFLSKLPEM	9	1305.7	7.39486	0.00367	0	4.59524	0.036084	51.0582	0.400933
Apo	-103	-97	LSKLPEM	5	816.441	6.9209	0.005077	10	0	0	0	0
Apo	-103	-97	LSKLPEM	5	816.441	6.94305	0.003018	30	0.57382	0.010871	11.4764	0.21742
Apo	-103	-97	LSKLPEM	5	816.441	6.95509	0.004713	95	0.796933	0.010227	15.9387	0.20454
Apo	-103	-97	LSKLPEM	5	816.441	6.95836	0.009574	1000	1.21899	0.008558	24.3798	0.17116
Apo	-103	-97	LSKLPEM	5	816.441	6.97083	0.00757	10000	1.68509	0.010678	33.7018	0.21356
Apo	-103	-97	LSKLPEM	5	816.441	6.96274	0.008158	0	2.45544	0.009651	49.1088	0.19302
Apo-8'-carotenal	-103	-97	LSKLPEM	5	816.441	7.0408	0.010112	10	0	0	0	0
Apo-8'-carotenal	-103	-97	LSKLPEM	5	816.441	7.06459	0.016727	30	0.387985	0.018169	7.7597	0.36338
Apo-8'-carotenal	-103	-97	LSKLPEM	5	816.441	7.08958	0.008904	1000	0.553445	0.017763	11.0689	0.35526
Apo-8'-carotenal	-103	-97	LSKLPEM	5	816.441	7.1236	0.014777	10000	0.958937	0.017025	19.1787	0.3405
Apo-8'-carotenal	-103	-97	LSKLPEM	5	816.441	7.16162	0.011559	0	1.50651	0.023655	30.1302	0.4731
Apo-8'-carotenal	-103	-97	LSKLPEM	5	816.441	7.19252	0.021643	10	2.22195	0.034774	44.439	0.69548
b-Carotene	-103	-97	LSKLPEM	5	816.441	7.19582	0.038098	30	0	0	0	0
b-Carotene	-103	-97	LSKLPEM	5	816.441	7.24768	0.025622	95	0.33904	0.036149	6.7808	0.72298
b-Carotene	-103	-97	LSKLPEM	5	816.441	7.27365	0.002257	1000	0.561251	0.017495	11.225	0.3499
b-Carotene	-103	-97	LSKLPEM	5	816.441	7.32433	0.015357	10000	0.972368	0.036143	19.4474	0.72286
b-Carotene	-103	-97	LSKLPEM	5	816.441	7.31245	0.034033	0	1.51085	0.017757	30.2171	0.35514
b-Carotene	-103	-97	LSKLPEM	5	816.441	7.39931	0.014616	10	2.19884	0.023232	43.9768	0.46464
Retinol	-103	-97	LSKLPEM	5	816.441	6.96678	0.004322	30	0	0	0	0
Retinol	-103	-97	LSKLPEM	5	816.441	6.98422	0.001337	95	0.46075	0.019555	9.215	0.3911
Retinol	-103	-97	LSKLPEM	5	816.441	6.99668	0.004839	1000	0.660977	0.020982	13.2195	0.41964
Retinol	-103	-97	LSKLPEM	5	816.441	6.99428	0.005422	10000	1.22218	0.018757	24.4437	0.37514
Retinol	-103	-97	LSKLPEM	5	816.441	7.02318	0.003865	0	1.91986	0.021067	38.3973	0.42134
Retinol	-103	-97	LSKLPEM	5	816.441	7.04069	0.010389	10	2.4063	0.02321	48.1259	0.4642
Scopoletin	-103	-97	LSKLPEM	5	816.441	6.94173	0.003895	30	0	0	0	0
Scopoletin	-103	-97	LSKLPEM	5	816.441	6.95658	0.006763	95	0.520889	0.032523	10.4178	0.65046
Scopoletin	-103	-97	LSKLPEM	5	816.441	6.95812	0.002955	1000	0.759743	0.031069	15.1949	0.62138
Scopoletin	-103	-97	LSKLPEM	5	816.441	6.96308	0.003166	10000	1.16518	0.024	23.3036	0.48
Scopoletin	-103	-97	LSKLPEM	5	816.441	6.97091	0.009731	0	1.62005	0.023143	32.4011	0.46286
Scopoletin	-103	-97	LSKLPEM	5	816.441	6.97615	0.003368	10	2.33682	0.021813	46.7364	0.43626
Apo	-93	-73	FEDRLCHKTYLNGDHVTHPDF	19	2543.16	6.57638	0.005584	30	0	0	0	0
Apo	-93	-73	FEDRLCHKTYLNGDHVTHPDF	19	2543.16	6.59171	0.002851	95	1.90998	0.01693	10.0525	0.0891053
Apo	-93	-73	FEDRLCHKTYLNGDHVTHPDF	19	2543.16	6.60562	0.004087	1000	2.12252	0.026042	11.1711	0.137063
Apo	-93	-73	FEDRLCHKTYLNGDHVTHPDF	19	2543.16	6.60692	0.007949	10000	2.34343	0.050928	12.3338	0.268042
Apo	-93	-73	FEDRLCHKTYLNGDHVTHPDF	19	2543.16	6.6175	0.007153	0	2.60725	0.008604	13.7224	0.0452842
Apo	-93	-73	FEDRLCHKTYLNGDHVTHPDF	19	2543.16	6.60897	0.007605	10	3.02608	0.019049	15.9267	0.100258
Apo-8'-carotenal	-93	-73	FEDRLCHKTYLNGDHVTHPDF	19	2543.16	6.69346	0.008406	30	0	0	0	0
Apo-8'-carotenal	-93	-73	FEDRLCHKTYLNGDHVTHPDF	19	2543.16	6.72481	0.014194	95	1.84815	0.021859	9.72711	0.115047
Apo-8'-carotenal	-93	-73	FEDRLCHKTYLNGDHVTHPDF	19	2543.16	6.74766	0.009013	1000	2.09583	0.025763	11.0307	0.135595
Apo-8'-carotenal	-93	-73	FEDRLCHKTYLNGDHVTHPDF	19	2543.16	6.77767	0.016408	10000	2.27425	0.022819	11.9697	0.1201
Apo-8'-carotenal	-93	-73	FEDRLCHKTYLNGDHVTHPDF	19	2543.16	6.81435	0.0088	0	2.4824	0.053324	13.0653	0.280653
Apo-8'-carotenal	-93	-73	FEDRLCHKTYLNGDHVTHPDF	19	2543.16	6.82092	0.023205	10	2.83639	0.114281	14.9284	0.601479
b-Carotene	-93	-73	FEDRLCHKTYLNGDHVTHPDF	19	2543.16	6.86068	0.042742	30	0	0	0	0
b-Carotene	-93	-73	FEDRLCHKTYLNGDHVTHPDF	19	2543.16	6.91461	0.031404	95	1.82452	0.012293	9.60273	0.0647
b-Carotene	-93	-73	FEDRLCHKTYLNGDHVTHPDF	19	2543.16	6.94034	0.007745	1000	2.05849	0.015167	10.8341	0.0798263
b-Carotene	-93	-73	FEDRLCHKTYLNGDHVTHPDF	19	2543.16	6.99131	0.013358	10000	2.12157	0.060836	11.1662	0.320189
b-Carotene	-93	-73	FEDRLCHKTYLNGDHVTHPDF	19	2543.16	6.96969	0.030141	0	2.43649	0.03743	12.8236	0.197
b-Carotene	-93	-73	FEDRLCHKTYLNGDHVTHPDF	19	2543.16	7.03856	0.021202	10	2.81276	0.095876	14.804	0.504611
Retinol	-93	-73	FEDRLCHKTYLNGDHVTHPDF	19	2543.16	6.62089	0.004304	30	0	0	0	0
Retinol	-93	-73	FEDRLCHKTYLNGDHVTHPDF	19	2543.16	6.62974	0.001248	95	1.84538	0.03471	9.71252	0.182684
Retinol	-93	-73	FEDRLCHKTYLNGDHVTHPDF	19	2543.16	6.64524	0.008973	1000	2.03869	0.046122	10.7299	0.242747
Retinol	-93	-73	FEDRLCHKTYLNGDHVTHPDF	19	2543.16	6.63917	0.008941	10000	2.12672	0.044655	11.1932	0.235026
Retinol	-93	-73	FEDRLCHKTYLNGDHVTHPDF	19	2543.16	6.67212	0.004204	0	2.47056	0.012344	13.0029	0.0649684
Retinol	-93	-73	FEDRLCHKTYLNGDHVTHPDF	19	2543.16	6.67303	0.012795	10	2.79662	0.040926	14.719	0.2154
Scopoletin	-93	-73	FEDRLCHKTYLNGDHVTHPDF	19	2543.16	6.59663	0.004192	30	0	0	0	0
Scopoletin	-93	-73	FEDRLCHKTYLNGDHVTHPDF	19	2543.16	6.60587	0.006771	95	1.89923	0.050825	9.99593	0.2675
Scopoletin	-93	-73	FEDRLCHKTYLNGDHVTHPDF	19	2543.16	6.60506	0.00392	1000	2.05537	0.028581	10.8177	0.150426
Scopoletin	-93	-73	FEDRLCHKTYLNGDHVTHPDF	19	2543.16	6.60874	0.003651	10000	2.1732	0.016518	11.4379	0.0869368
Scopoletin	-93	-73	FEDRLCHKTYLNGDHVTHPDF	19	2543.16	6.6143	0.008368	0	2.58124	0.015881	13.5855	0.0835842
Scopoletin	-93	-73	FEDRLCHKTYLNGDHVTHPDF	19	2543.16	6.6159	0.004655	10	2.95211	0.015866	15.5374	0.0835053
Apo	-72	-66	MLYDALD	6	839.373	7.51438	0.009649	30	0	0	0	0
Apo	-72	-66	MLYDALD	6	839.373	7.53752	0.00277	95	0.096312	0.016608	1.6052	0.2768
Apo	-72	-66	MLYDALD	6	839.373	7.54765	0.00514	1000	0.113049	0.017891	1.88415	0.298183
Apo	-72	-66	MLYDALD	6	839.373	7.55079	0.009785	10000	0.103325	0.01613	1.72208	0.268833
Apo	-72	-66	MLYDALD	6	839.373	7.56295	0.00566	0	0.094213	0.011924	1.57022	0.198733
Apo	-72	-66	MLYDALD	6	839.373	7.55712	0.007479	10	0.157283	0.015306	2.62138	0.2551
Apo-8'-carotenal	-72	-66	MLYDALD	6	839.373	7.62465	0.005681	30	0	0	0	0
Apo-8'-carotenal	-72	-66	MLYDALD	6	839.373	7.65182	0.017191	95	0.073352	0.013484	1.22253	0.224733
Apo-8'-carotenal	-72	-66	MLYDALD	6	839.373	7.67583	0.008113	1000	0.056459	0.019393	0.940983	0.323217
Apo-8'-carotenal	-72	-66	MLYDALD	6	839.373	7.70805	0.010594	10000	0.064606	0.017309	1.07677	0.288483
Apo-8'-carotenal	-72	-66	MLYDALD	6	839.373	7.74588	0.011809	0	0.07171	0.01507	1.19517	0.251167
Apo-8'-carotenal	-72	-66	MLYDALD	6	839.373	7.77776	0.018816	10	0.046584	0.01404	0.7764	0.234
b-Carotene	-72	-66	MLYDALD	6	839.373	7.76876	0.031056	30	0	0	0	0
b-Carotene	-72	-66	MLYDALD	6	839.373	7.82663	0.021752	95	0.043597	0.015223	0.726617	0.253717
b-Carotene	-72	-66	MLYDALD	6	839.373	7.85803	0.00122	1000	0.057021	0.011937	0.95035	0.19895
b-Carotene	-72	-66	MLYDALD	6	839.373	7.88611	0.015075	10000	0.043895	0.023571	0.731583	0.39285
b-Carotene	-72	-66	MLYDALD	6	839.373	7.87589	0.025192	0	0.044065	0.01532	0.734417	0.255333
b-Carotene	-72	-66	MLYDALD	6	839.373	7.94413	0.008076	10	0.054971	0.019474	0.916183	0.324567
Retinol	-72	-66	MLYDALD	6	839.373	7.56525	0.003453	30	0	0	0	0
Retinol	-72	-66	MLYDALD	6	839.373	7.57365	0.002849	95	0.069426	0.011654	1.1571	0.194233
Retinol	-72	-66	MLYDALD	6	839.373	7.58424	0.004189	1000	0.074347	0.014845	1.23912	0.247417
Retinol	-72	-66	MLYDALD	6	839.373	7.58478	0.005737	10000	0.083747	0.017444	1.39578	0.290733
Retinol	-72	-66	MLYDALD	6	839.373	7.60985	0.003134	0	0.071029	0.010089	1.18382	0.16815
Retinol	-72	-66	MLYDALD	6	839.373	7.62818	0.009925	10	0.092312	0.016024	1.53853	0.267067
Scopoletin	-72	-66	MLYDALD	6	839.373	7.53804	0.004367	30	0	0	0	0
Scopoletin	-72	-66	MLYDALD	6	839.373	7.55017	0.00845	95	0.064304	0.019612	1.07173	0.326867
Scopoletin	-72	-66	MLYDALD	6	839.373	7.54931	0.004615	1000	0.077812	0.018641	1.29687	0.310683
Scopoletin	-72	-66	MLYDALD	6	839.373	7.55581	0.003163	10000	0.093749	0.020646	1.56248	0.3441
Scopoletin	-72	-66	MLYDALD	6	839.373	7.56392	0.00959	0	0.095427	0.02436	1.59045	0.406
Scopoletin	-72	-66	MLYDALD	6	839.373	7.56688	0.002043	10	0.147272	0.018721	2.45453	0.312017
Apo	-70	-66	YDALD	4	595.248	6.75731	0.005833	30	0	0	0	0
Apo	-70	-66	YDALD	4	595.248	6.78802	0.004967	95	0.081366	0.006968	2.03415	0.1742
Apo	-70	-66	YDALD	4	595.248	6.80512	0.0038	1000	0.107234	0.007792	2.68085	0.1948
Apo	-70	-66	YDALD	4	595.248	6.80644	0.009354	10000	0.108475	0.007132	2.71188	0.1783
Apo	-70	-66	YDALD	4	595.248	6.82106	0.008705	0	0.119483	0.008393	2.98707	0.209825
Apo	-70	-66	YDALD	4	595.248	6.81121	0.009118	10	0.135411	0.008625	3.38528	0.215625
Apo-8'-carotenal	-70	-66	YDALD	4	595.248	6.88763	0.008545	30	0	0	0	0
Apo-8'-carotenal	-70	-66	YDALD	4	595.248	6.91856	0.017551	95	0.060085	0.011436	1.50212	0.2859
Apo-8'-carotenal	-70	-66	YDALD	4	595.248	6.94643	0.009798	1000	0.07663	0.008338	1.91575	0.20845
Apo-8'-carotenal	-70	-66	YDALD	4	595.248	6.98024	0.016281	10000	0.070494	0.009847	1.76235	0.246175
Apo-8'-carotenal	-70	-66	YDALD	4	595.248	7.0227	0.011713	0	0.067111	0.00856	1.67778	0.214
Apo-8'-carotenal	-70	-66	YDALD	4	595.248	7.05496	0.024814	10	0.115665	0.007374	2.89162	0.18435
b-Carotene	-70	-66	YDALD	4	595.248	7.06059	0.045008	30	0	0	0	0
b-Carotene	-70	-66	YDALD	4	595.248	7.11862	0.031435	95	0.060128	0.024347	1.5032	0.608675
b-Carotene	-70	-66	YDALD	4	595.248	7.14577	0.00464	1000	0.063237	0.006892	1.58093	0.1723
b-Carotene	-70	-66	YDALD	4	595.248	7.19697	0.0125	10000	0.050803	0.020788	1.27008	0.5197
b-Carotene	-70	-66	YDALD	4	595.248	7.18242	0.031591	0	0.057007	0.011249	1.42518	0.281225
b-Carotene	-70	-66	YDALD	4	595.248	7.27195	0.016017	10	0.083543	0.012271	2.08858	0.306775
Retinol	-70	-66	YDALD	4	595.248	6.80955	0.004565	30	0	0	0	0
Retinol	-70	-66	YDALD	4	595.248	6.83016	0.002947	95	0.059622	0.008911	1.49055	0.222775
Retinol	-70	-66	YDALD	4	595.248	6.84436	0.005786	1000	0.067239	0.00359	1.68097	0.08975
Retinol	-70	-66	YDALD	4	595.248	6.84002	0.005735	10000	0.06525	0.015206	1.63125	0.38015
Retinol	-70	-66	YDALD	4	595.248	6.87074	0.004525	0	0.065362	0.006474	1.63405	0.16185
Retinol	-70	-66	YDALD	4	595.248	6.89099	0.009703	10	0.109091	0.007735	2.72727	0.193375
Scopoletin	-70	-66	YDALD	4	595.248	6.78151	0.004752	30	0	0	0	0
Scopoletin	-70	-66	YDALD	4	595.248	6.80187	0.008682	95	0.092916	0.0061	2.3229	0.1525
Scopoletin	-70	-66	YDALD	4	595.248	6.80183	0.002334	1000	0.085925	0.009099	2.14812	0.227475
Scopoletin	-70	-66	YDALD	4	595.248	6.80629	0.002868	10000	0.086859	0.016331	2.17148	0.408275
Scopoletin	-70	-66	YDALD	4	595.248	6.81592	0.010153	0	0.104919	0.006406	2.62297	0.16015
Scopoletin	-70	-66	YDALD	4	595.248	6.82476	0.002869	10	0.147632	0.014627	3.6908	0.365675
Apo	-62	-57	YMDPMC	4	758.243	7.40649	0.007145	30	0	0	0	0
Apo	-62	-57	YMDPMC	4	758.243	7.42835	0.003969	95	0.232971	0.029069	5.82428	0.726725
Apo	-62	-57	YMDPMC	4	758.243	7.44141	0.004749	1000	0.39994	0.033247	9.9985	0.831175
Apo	-62	-57	YMDPMC	4	758.243	7.44408	0.009774	10000	0.743121	0.025613	18.578	0.640325
Apo	-62	-57	YMDPMC	4	758.243	7.45785	0.007002	0	1.06566	0.032157	26.6416	0.803925
Apo	-62	-57	YMDPMC	4	758.243	7.44985	0.006818	10	1.42585	0.027329	35.6463	0.683225
Apo-8'-carotenal	-62	-57	YMDPMC	4	758.243	7.51955	0.00882	30	0	0	0	0
Apo-8'-carotenal	-62	-57	YMDPMC	4	758.243	7.54541	0.016731	95	0.215724	0.027483	5.3931	0.687075
Apo-8'-carotenal	-62	-57	YMDPMC	4	758.243	7.57289	0.009359	1000	0.30309	0.02449	7.57725	0.61225
Apo-8'-carotenal	-62	-57	YMDPMC	4	758.243	7.60557	0.011102	10000	0.645081	0.029149	16.127	0.728725
Apo-8'-carotenal	-62	-57	YMDPMC	4	758.243	7.64324	0.012613	0	0.995429	0.026884	24.8857	0.6721
Apo-8'-carotenal	-62	-57	YMDPMC	4	758.243	7.6737	0.019267	10	1.30842	0.024021	32.7106	0.600525
b-Carotene	-62	-57	YMDPMC	4	758.243	7.66914	0.03336	30	0	0	0	0
b-Carotene	-62	-57	YMDPMC	4	758.243	7.7233	0.023871	95	0.183212	0.02994	4.5803	0.7485
b-Carotene	-62	-57	YMDPMC	4	758.243	7.75537	0.000206	1000	0.281567	0.010879	7.03918	0.271975
b-Carotene	-62	-57	YMDPMC	4	758.243	7.78901	0.015509	10000	0.654871	0.028756	16.3718	0.7189
b-Carotene	-62	-57	YMDPMC	4	758.243	7.77613	0.026305	0	0.968753	0.020782	24.2188	0.51955
b-Carotene	-62	-57	YMDPMC	4	758.243	7.85262	0.011582	10	1.29745	0.015347	32.4363	0.383675
Retinol	-62	-57	YMDPMC	4	758.243	7.45396	0.003899	30	0	0	0	0
Retinol	-62	-57	YMDPMC	4	758.243	7.46852	0.001801	95	0.254989	0.024996	6.37473	0.6249
Retinol	-62	-57	YMDPMC	4	758.243	7.47835	0.003186	1000	0.396869	0.033248	9.92173	0.8312
Retinol	-62	-57	YMDPMC	4	758.243	7.47695	0.005703	10000	0.738823	0.032587	18.4706	0.814675
Retinol	-62	-57	YMDPMC	4	758.243	7.50564	0.002087	0	1.05749	0.025354	26.4371	0.63385
Retinol	-62	-57	YMDPMC	4	758.243	7.52131	0.009857	10	1.43816	0.024663	35.9539	0.616575
Scopoletin	-62	-57	YMDPMC	4	758.243	7.42997	0.004838	30	0	0	0	0
Scopoletin	-62	-57	YMDPMC	4	758.243	7.44432	0.006995	95	0.251946	0.023885	6.29865	0.597125
Scopoletin	-62	-57	YMDPMC	4	758.243	7.44379	0.004157	1000	0.379581	0.041522	9.48953	1.03805
Scopoletin	-62	-57	YMDPMC	4	758.243	7.44733	0.003589	10000	0.71583	0.020285	17.8957	0.507125
Scopoletin	-62	-57	YMDPMC	4	758.243	7.45928	0.009085	0	1.018	0.019827	25.4499	0.495675
Scopoletin	-62	-57	YMDPMC	4	758.243	7.46183	0.003634	10	1.39442	0.023788	34.8604	0.5947
Apo	-62	-56	YMDPMCL	5	871.327	8.04094	0.008872	30	0	0	0	0
Apo	-62	-56	YMDPMCL	5	871.327	8.05827	0.000859	95	0.198938	0.015842	3.97876	0.31684
Apo	-62	-56	YMDPMCL	5	871.327	8.06614	0.003998	1000	0.353253	0.01471	7.06506	0.2942
Apo	-62	-56	YMDPMCL	5	871.327	8.06821	0.008437	10000	0.664269	0.01602	13.2854	0.3204
Apo	-62	-56	YMDPMCL	5	871.327	8.08074	0.005175	0	1.43699	0.02124	28.7399	0.4248
Apo	-62	-56	YMDPMCL	5	871.327	8.07282	0.006902	10	1.9835	0.025377	39.6701	0.50754
Apo-8'-carotenal	-62	-56	YMDPMCL	5	871.327	8.12492	0.007228	30	0	0	0	0
Apo-8'-carotenal	-62	-56	YMDPMCL	5	871.327	8.15057	0.014717	95	0.107762	0.016663	2.15524	0.33326
Apo-8'-carotenal	-62	-56	YMDPMCL	5	871.327	8.17541	0.008749	1000	0.23425	0.034493	4.685	0.68986
Apo-8'-carotenal	-62	-56	YMDPMCL	5	871.327	8.20763	0.009376	10000	0.543961	0.01656	10.8792	0.3312
Apo-8'-carotenal	-62	-56	YMDPMCL	5	871.327	8.23837	0.010502	0	1.3158	0.027852	26.316	0.55704
Apo-8'-carotenal	-62	-56	YMDPMCL	5	871.327	8.27079	0.014965	10	1.84617	0.023979	36.9234	0.47958
b-Carotene	-62	-56	YMDPMCL	5	871.327	8.25512	0.023579	30	0	0	0	0
b-Carotene	-62	-56	YMDPMCL	5	871.327	8.30806	0.017704	95	0.074766	0.033419	1.49532	0.66838
b-Carotene	-62	-56	YMDPMCL	5	871.327	8.33284	0.001756	1000	0.219109	0.030232	4.38218	0.60464
b-Carotene	-62	-56	YMDPMCL	5	871.327	8.34769	0.016137	10000	0.524572	0.059023	10.4914	1.18046
b-Carotene	-62	-56	YMDPMCL	5	871.327	8.34092	0.017144	0	1.28649	0.039257	25.7297	0.78514
b-Carotene	-62	-56	YMDPMCL	5	871.327	8.40397	0.007394	10	1.85094	0.03059	37.0188	0.6118
Retinol	-62	-56	YMDPMCL	5	871.327	8.08171	0.002051	30	0	0	0	0
Retinol	-62	-56	YMDPMCL	5	871.327	8.08626	0.000764	95	0.140326	0.015553	2.80652	0.31106
Retinol	-62	-56	YMDPMCL	5	871.327	8.09675	0.002757	1000	0.272409	0.030883	5.44818	0.61766
Retinol	-62	-56	YMDPMCL	5	871.327	8.09634	0.005468	10000	0.605228	0.020024	12.1046	0.40048
Retinol	-62	-56	YMDPMCL	5	871.327	8.12193	0.003663	0	1.37823	0.016267	27.5646	0.32534
Retinol	-62	-56	YMDPMCL	5	871.327	8.13277	0.011675	10	1.90736	0.012626	38.1472	0.25252
Scopoletin	-62	-56	YMDPMCL	5	871.327	8.0609	0.004446	30	0	0	0	0
Scopoletin	-62	-56	YMDPMCL	5	871.327	8.07042	0.008021	95	0.169476	0.018259	3.38952	0.36518
Scopoletin	-62	-56	YMDPMCL	5	871.327	8.06944	0.006359	1000	0.304866	0.036459	6.09732	0.72918
Scopoletin	-62	-56	YMDPMCL	5	871.327	8.07409	0.00359	10000	0.64103	0.033429	12.8206	0.66858
Scopoletin	-62	-56	YMDPMCL	5	871.327	8.0814	0.007828	0	1.38853	0.02273	27.7705	0.4546
Scopoletin	-62	-56	YMDPMCL	5	871.327	8.0825	0.005229	10	1.95223	0.040161	39.0447	0.80322
Apo	-55	-50	DAFPKL	4	689.374	7.21584	0.007086	30	0	0	0	0
Apo	-55	-50	DAFPKL	4	689.374	7.23694	0.002542	95	0.165405	0.006816	4.13512	0.1704
Apo	-55	-50	DAFPKL	4	689.374	7.24687	0.004378	1000	0.237283	0.007512	5.93208	0.1878
Apo	-55	-50	DAFPKL	4	689.374	7.24906	0.008433	10000	0.438793	0.005036	10.9698	0.1259
Apo	-55	-50	DAFPKL	4	689.374	7.26018	0.005803	0	0.682436	0.008118	17.0609	0.20295
Apo	-55	-50	DAFPKL	4	689.374	7.25457	0.006765	10	1.02191	0.009444	25.5478	0.2361
Apo-8'-carotenal	-55	-50	DAFPKL	4	689.374	7.32351	0.007332	30	0	0	0	0
Apo-8'-carotenal	-55	-50	DAFPKL	4	689.374	7.35751	0.019452	95	0.131149	0.006945	3.27872	0.173625
Apo-8'-carotenal	-55	-50	DAFPKL	4	689.374	7.37987	0.00738	1000	0.178049	0.016564	4.45122	0.4141
Apo-8'-carotenal	-55	-50	DAFPKL	4	689.374	7.40792	0.011642	10000	0.350091	0.011493	8.75227	0.287325
Apo-8'-carotenal	-55	-50	DAFPKL	4	689.374	7.4437	0.012207	0	0.639661	0.0157	15.9915	0.3925
Apo-8'-carotenal	-55	-50	DAFPKL	4	689.374	7.47268	0.019666	10	0.914496	0.016039	22.8624	0.400975
b-Carotene	-55	-50	DAFPKL	4	689.374	7.46787	0.031369	30	0	0	0	0
b-Carotene	-55	-50	DAFPKL	4	689.374	7.52467	0.023425	95	0.115006	0.02853	2.87515	0.71325
b-Carotene	-55	-50	DAFPKL	4	689.374	7.55383	0.000627	1000	0.182534	0.023563	4.56335	0.589075
b-Carotene	-55	-50	DAFPKL	4	689.374	7.59384	0.011567	10000	0.338337	0.033474	8.45843	0.83685
b-Carotene	-55	-50	DAFPKL	4	689.374	7.57924	0.027106	0	0.608457	0.014765	15.2114	0.369125
b-Carotene	-55	-50	DAFPKL	4	689.374	7.65822	0.014608	10	0.917968	0.02683	22.9492	0.67075
Retinol	-55	-50	DAFPKL	4	689.374	7.25724	0.00392	30	0	0	0	0
Retinol	-55	-50	DAFPKL	4	689.374	7.26774	0.001539	95	0.154025	0.02378	3.85062	0.5945
Retinol	-55	-50	DAFPKL	4	689.374	7.27798	0.002966	1000	0.197638	0.028787	4.94095	0.719675
Retinol	-55	-50	DAFPKL	4	689.374	7.27679	0.003909	10000	0.396568	0.028672	9.9142	0.7168
Retinol	-55	-50	DAFPKL	4	689.374	7.30508	0.007025	0	0.637903	0.023559	15.9476	0.588975
Retinol	-55	-50	DAFPKL	4	689.374	7.32538	0.014656	10	0.943533	0.02998	23.5883	0.7495
Scopoletin	-55	-50	DAFPKL	4	689.374	7.23261	0.004408	30	0	0	0	0
Scopoletin	-55	-50	DAFPKL	4	689.374	7.24813	0.005904	95	0.184379	0.021138	4.60947	0.52845
Scopoletin	-55	-50	DAFPKL	4	689.374	7.25023	0.001841	1000	0.188382	0.072903	4.70955	1.82257
Scopoletin	-55	-50	DAFPKL	4	689.374	7.2552	0.002892	10000	0.429125	0.021076	10.7281	0.5269
Scopoletin	-55	-50	DAFPKL	4	689.374	7.26255	0.007618	0	0.650903	0.022214	16.2726	0.55535
Scopoletin	-55	-50	DAFPKL	4	689.374	7.26552	0.003365	10	0.997694	0.022027	24.9423	0.550675
Apo	-46	-28	KKRIEAIPQIDKYLKSSKY	17	2307.33	6.5924	0.005462	30	0	0	0	0
Apo	-46	-28	KKRIEAIPQIDKYLKSSKY	17	2307.33	6.6097	0.001882	95	1.94046	0.027229	11.4144	0.160171
Apo	-46	-28	KKRIEAIPQIDKYLKSSKY	17	2307.33	6.61638	0.001001	1000	2.05562	0.03511	12.0919	0.206529
Apo	-46	-28	KKRIEAIPQIDKYLKSSKY	17	2307.33	6.62083	0.003794	10000	2.12653	0.036141	12.509	0.212594
Apo	-46	-28	KKRIEAIPQIDKYLKSSKY	17	2307.33	6.63871	0.010694	0	2.82293	0.015517	16.6054	0.0912765
Apo	-46	-28	KKRIEAIPQIDKYLKSSKY	17	2307.33	6.62619	0.008213	10	4.1152	0.032602	24.2071	0.191776
Apo-8'-carotenal	-46	-28	KKRIEAIPQIDKYLKSSKY	17	2307.33	6.71572	0.007552	30	0	0	0	0
Apo-8'-carotenal	-46	-28	KKRIEAIPQIDKYLKSSKY	17	2307.33	6.74356	0.012367	95	1.8489	0.029592	10.8759	0.174071
Apo-8'-carotenal	-46	-28	KKRIEAIPQIDKYLKSSKY	17	2307.33	6.76695	0.009267	1000	2.02816	0.027956	11.9303	0.164447
Apo-8'-carotenal	-46	-28	KKRIEAIPQIDKYLKSSKY	17	2307.33	6.80184	0.017752	10000	2.07408	0.05779	12.2004	0.339941
Apo-8'-carotenal	-46	-28	KKRIEAIPQIDKYLKSSKY	17	2307.33	6.84471	0.012073	0	2.62818	0.05225	15.4599	0.307353
Apo-8'-carotenal	-46	-28	KKRIEAIPQIDKYLKSSKY	17	2307.33	6.87244	0.023495	10	3.97259	0.07247	23.3682	0.426294
b-Carotene	-46	-28	KKRIEAIPQIDKYLKSSKY	17	2307.33	6.88281	0.042984	30	0	0	0	0
b-Carotene	-46	-28	KKRIEAIPQIDKYLKSSKY	17	2307.33	6.93733	0.034608	95	1.84276	0.048282	10.8398	0.284012
b-Carotene	-46	-28	KKRIEAIPQIDKYLKSSKY	17	2307.33	6.96595	0.011146	1000	2.00469	0.042756	11.7923	0.251506
b-Carotene	-46	-28	KKRIEAIPQIDKYLKSSKY	17	2307.33	7.01745	0.016205	10000	2.01538	0.068606	11.8552	0.403565
b-Carotene	-46	-28	KKRIEAIPQIDKYLKSSKY	17	2307.33	7.00962	0.029778	0	2.56655	0.018786	15.0973	0.110506
b-Carotene	-46	-28	KKRIEAIPQIDKYLKSSKY	17	2307.33	7.09751	0.019538	10	3.8733	0.059118	22.7841	0.347753
Retinol	-46	-28	KKRIEAIPQIDKYLKSSKY	17	2307.33	6.63938	0.006259	30	0	0	0	0
Retinol	-46	-28	KKRIEAIPQIDKYLKSSKY	17	2307.33	6.661	0.001777	95	1.90162	0.017214	11.186	0.101259
Retinol	-46	-28	KKRIEAIPQIDKYLKSSKY	17	2307.33	6.67979	0.013723	1000	1.98416	0.038416	11.6715	0.225976
Retinol	-46	-28	KKRIEAIPQIDKYLKSSKY	17	2307.33	6.66793	0.006478	10000	2.14162	0.012269	12.5978	0.0721706
Retinol	-46	-28	KKRIEAIPQIDKYLKSSKY	17	2307.33	6.71106	0.006334	0	2.92869	0.040538	17.2276	0.238459
Retinol	-46	-28	KKRIEAIPQIDKYLKSSKY	17	2307.33	6.72593	0.005302	10	4.16057	0.02266	24.4739	0.133294
Scopoletin	-46	-28	KKRIEAIPQIDKYLKSSKY	17	2307.33	6.61522	0.004364	30	0	0	0	0
Scopoletin	-46	-28	KKRIEAIPQIDKYLKSSKY	17	2307.33	6.62327	0.00638	95	1.91986	0.028757	11.2933	0.169159
Scopoletin	-46	-28	KKRIEAIPQIDKYLKSSKY	17	2307.33	6.6224	0.005024	1000	2.02207	0.023499	11.8946	0.138229
Scopoletin	-46	-28	KKRIEAIPQIDKYLKSSKY	17	2307.33	6.62658	0.002508	10000	2.12225	0.03473	12.4838	0.204294
Scopoletin	-46	-28	KKRIEAIPQIDKYLKSSKY	17	2307.33	6.63462	0.01192	0	2.69769	0.045745	15.8688	0.269088
Scopoletin	-46	-28	KKRIEAIPQIDKYLKSSKY	17	2307.33	6.64262	0.007229	10	4.02969	0.02371	23.7041	0.139471
Apo	-27	-21	IAWPLQG	5	783.427	7.68221	0.006001	30	0	0	0	0
Apo	-27	-21	IAWPLQG	5	783.427	7.7001	0.000505	95	1.43868	0.022216	28.7736	0.44432
Apo	-27	-21	IAWPLQG	5	783.427	7.71073	0.004987	1000	1.66951	0.025541	33.3902	0.51082
Apo	-27	-21	IAWPLQG	5	783.427	7.71161	0.009504	10000	2.13551	0.036489	42.7103	0.72978
Apo	-27	-21	IAWPLQG	5	783.427	7.72243	0.005078	0	3.13919	0.020857	62.7839	0.41714
Apo	-27	-21	IAWPLQG	5	783.427	7.71124	0.006991	10	3.37064	0.059056	67.4129	1.18112
Apo-8'-carotenal	-27	-21	IAWPLQG	5	783.427	7.77785	0.005722	30	0	0	0	0
Apo-8'-carotenal	-27	-21	IAWPLQG	5	783.427	7.80274	0.016136	95	1.1752	0.009213	23.504	0.18426
Apo-8'-carotenal	-27	-21	IAWPLQG	5	783.427	7.82564	0.007564	1000	1.37383	0.025706	27.4767	0.51412
Apo-8'-carotenal	-27	-21	IAWPLQG	5	783.427	7.85816	0.00905	10000	1.76053	0.017767	35.2105	0.35534
Apo-8'-carotenal	-27	-21	IAWPLQG	5	783.427	7.88868	0.014024	0	2.821	0.040458	56.4199	0.80916
Apo-8'-carotenal	-27	-21	IAWPLQG	5	783.427	7.9213	0.015875	10	3.21042	0.03394	64.2085	0.6788
b-Carotene	-27	-21	IAWPLQG	5	783.427	7.91361	0.026934	30	0	0	0	0
b-Carotene	-27	-21	IAWPLQG	5	783.427	7.96307	0.022089	95	1.14509	0.063419	22.9017	1.26838
b-Carotene	-27	-21	IAWPLQG	5	783.427	7.9976	0.000266	1000	1.39007	0.00985	27.8013	0.197
b-Carotene	-27	-21	IAWPLQG	5	783.427	8.02867	0.013508	10000	1.72082	0.132907	34.4163	2.65814
b-Carotene	-27	-21	IAWPLQG	5	783.427	8.01883	0.023575	0	2.87527	0.074957	57.5054	1.49914
b-Carotene	-27	-21	IAWPLQG	5	783.427	8.07795	0.010085	10	3.22454	0.039901	64.4908	0.79802
Retinol	-27	-21	IAWPLQG	5	783.427	7.71962	0.003345	30	0	0	0	0
Retinol	-27	-21	IAWPLQG	5	783.427	7.73049	0.002155	95	1.42823	0.061346	28.5646	1.22692
Retinol	-27	-21	IAWPLQG	5	783.427	7.74029	0.002571	1000	1.71778	0.040793	34.3555	0.81586
Retinol	-27	-21	IAWPLQG	5	783.427	7.73836	0.006979	10000	2.26304	0.065512	45.2608	1.31024
Retinol	-27	-21	IAWPLQG	5	783.427	7.76356	0.002136	0	3.12457	0.072802	62.4915	1.45604
Retinol	-27	-21	IAWPLQG	5	783.427	7.7752	0.012362	10	3.43375	0.180269	68.675	3.60538
Scopoletin	-27	-21	IAWPLQG	5	783.427	7.69782	0.004465	30	0	0	0	0
Scopoletin	-27	-21	IAWPLQG	5	783.427	7.71207	0.005915	95	1.38286	0.032316	27.6572	0.64632
Scopoletin	-27	-21	IAWPLQG	5	783.427	7.71123	0.006505	1000	1.61248	0.028206	32.2497	0.56412
Scopoletin	-27	-21	IAWPLQG	5	783.427	7.71443	0.003479	10000	2.05711	0.037979	41.1421	0.75958
Scopoletin	-27	-21	IAWPLQG	5	783.427	7.72002	0.008855	0	3.0644	0.052491	61.288	1.04982
Scopoletin	-27	-21	IAWPLQG	5	783.427	7.72196	0.003547	10	3.27839	0.034514	65.5677	0.69028
Apo	-27	-20	IAWPLQGW	6	969.507	8.25946	0.006201	30	0	0	0	0
Apo	-27	-20	IAWPLQGW	6	969.507	8.27254	0.000799	95	2.07804	0.018775	34.634	0.312917
Apo	-27	-20	IAWPLQGW	6	969.507	8.28335	0.005041	1000	2.3022	0.019605	38.37	0.32675
Apo	-27	-20	IAWPLQGW	6	969.507	8.28384	0.008512	10000	2.82898	0.024766	47.1496	0.412767
Apo	-27	-20	IAWPLQGW	6	969.507	8.29485	0.003712	0	3.89176	0.022675	64.8627	0.377917
Apo	-27	-20	IAWPLQGW	6	969.507	8.28818	0.006503	10	4.09313	0.024226	68.2188	0.403767
Apo-8'-carotenal	-27	-20	IAWPLQGW	6	969.507	8.33057	0.006685	30	0	0	0	0
Apo-8'-carotenal	-27	-20	IAWPLQGW	6	969.507	8.35542	0.012712	95	1.69671	0.011565	28.2785	0.19275
Apo-8'-carotenal	-27	-20	IAWPLQGW	6	969.507	8.38056	0.007466	1000	1.97399	0.029946	32.8998	0.4991
Apo-8'-carotenal	-27	-20	IAWPLQGW	6	969.507	8.41048	0.007353	10000	2.4308	0.007829	40.5133	0.130483
Apo-8'-carotenal	-27	-20	IAWPLQGW	6	969.507	8.43715	0.010743	0	3.65194	0.026506	60.8657	0.441767
Apo-8'-carotenal	-27	-20	IAWPLQGW	6	969.507	8.4662	0.012994	10	4.03147	0.008197	67.1911	0.136617
b-Carotene	-27	-20	IAWPLQGW	6	969.507	8.44543	0.019215	30	0	0	0	0
b-Carotene	-27	-20	IAWPLQGW	6	969.507	8.49963	0.014016	95	1.69148	0.032034	28.1913	0.5339
b-Carotene	-27	-20	IAWPLQGW	6	969.507	8.52872	0.004489	1000	1.99219	0.028993	33.2032	0.483217
b-Carotene	-27	-20	IAWPLQGW	6	969.507	8.53058	0.01857	10000	2.42813	0.115545	40.4689	1.92575
b-Carotene	-27	-20	IAWPLQGW	6	969.507	8.52843	0.016614	0	3.67638	0.033174	61.273	0.5529
b-Carotene	-27	-20	IAWPLQGW	6	969.507	8.57974	0.004434	10	3.98586	0.036023	66.431	0.600383
Retinol	-27	-20	IAWPLQGW	6	969.507	8.29485	0.002762	30	0	0	0	0
Retinol	-27	-20	IAWPLQGW	6	969.507	8.30097	0.00087	95	2.01115	0.032814	33.5192	0.5469
Retinol	-27	-20	IAWPLQGW	6	969.507	8.3102	0.002552	1000	2.37701	0.030037	39.6168	0.500617
Retinol	-27	-20	IAWPLQGW	6	969.507	8.31078	0.005984	10000	2.95404	0.036716	49.234	0.611933
Retinol	-27	-20	IAWPLQGW	6	969.507	8.33367	0.005281	0	3.88485	0.042169	64.7475	0.702817
Retinol	-27	-20	IAWPLQGW	6	969.507	8.34006	0.010584	10	4.04111	0.023045	67.3518	0.384083
Scopoletin	-27	-20	IAWPLQGW	6	969.507	8.27321	0.004661	30	0	0	0	0
Scopoletin	-27	-20	IAWPLQGW	6	969.507	8.28922	0.006682	95	2.04507	0.029274	34.0845	0.4879
Scopoletin	-27	-20	IAWPLQGW	6	969.507	8.28663	0.007046	1000	2.2866	0.023264	38.1099	0.387733
Scopoletin	-27	-20	IAWPLQGW	6	969.507	8.29243	0.004741	10000	2.74938	0.026344	45.823	0.439067
Scopoletin	-27	-20	IAWPLQGW	6	969.507	8.29594	0.008747	0	3.84068	0.013328	64.0114	0.222133
Scopoletin	-27	-20	IAWPLQGW	6	969.507	8.29857	0.004519	10	4.06257	0.006964	67.7095	0.116067
Apo	-27	-5	IAWPLQGWQATFGGGDHPPKSDL	19	2477.21	7.70122	0.004144	30	0	0	0	0
Apo	-27	-5	IAWPLQGWQATFGGGDHPPKSDL	19	2477.21	7.71638	0.000807	95	9.03687	0.062698	47.5625	0.329989
Apo	-27	-5	IAWPLQGWQATFGGGDHPPKSDL	19	2477.21	7.72806	0.004104	1000	9.78974	0.033113	51.5249	0.174279
Apo	-27	-5	IAWPLQGWQATFGGGDHPPKSDL	19	2477.21	7.72715	0.009716	10000	10.6821	0.063909	56.2213	0.336363
Apo	-27	-5	IAWPLQGWQATFGGGDHPPKSDL	19	2477.21	7.73827	0.004925	0	11.8758	0.043522	62.5043	0.229063
Apo	-27	-5	IAWPLQGWQATFGGGDHPPKSDL	19	2477.21	7.72928	0.007734	10	12.0637	0.056519	63.4934	0.297468
Apo-8'-carotenal	-27	-5	IAWPLQGWQATFGGGDHPPKSDL	19	2477.21	7.79847	0.005817	30	0	0	0	0
Apo-8'-carotenal	-27	-5	IAWPLQGWQATFGGGDHPPKSDL	19	2477.21	7.81365	0.016018	95	8.12796	0.072557	42.7787	0.381879
Apo-8'-carotenal	-27	-5	IAWPLQGWQATFGGGDHPPKSDL	19	2477.21	7.83503	0.007673	1000	9.16383	0.084378	48.2307	0.444095
Apo-8'-carotenal	-27	-5	IAWPLQGWQATFGGGDHPPKSDL	19	2477.21	7.87087	0.007615	10000	10.1856	0.077117	53.6085	0.405879
Apo-8'-carotenal	-27	-5	IAWPLQGWQATFGGGDHPPKSDL	19	2477.21	7.90351	0.011661	0	11.6778	0.041443	61.4621	0.218121
Apo-8'-carotenal	-27	-5	IAWPLQGWQATFGGGDHPPKSDL	19	2477.21	7.92979	0.015203	10	12.0599	0.057699	63.473	0.303679
b-Carotene	-27	-5	IAWPLQGWQATFGGGDHPPKSDL	19	2477.21	7.92977	0.026635	30	0	0	0	0
b-Carotene	-27	-5	IAWPLQGWQATFGGGDHPPKSDL	19	2477.21	7.97253	0.021773	95	8.31949	0.135253	43.7868	0.711858
b-Carotene	-27	-5	IAWPLQGWQATFGGGDHPPKSDL	19	2477.21	8.01338	0.001364	1000	9.23972	0.033147	48.6301	0.174458
b-Carotene	-27	-5	IAWPLQGWQATFGGGDHPPKSDL	19	2477.21	8.03323	0.013571	10000	10.2357	0.098448	53.8719	0.518147
b-Carotene	-27	-5	IAWPLQGWQATFGGGDHPPKSDL	19	2477.21	8.02261	0.024089	0	11.7403	0.035857	61.7913	0.188721
b-Carotene	-27	-5	IAWPLQGWQATFGGGDHPPKSDL	19	2477.21	8.08498	0.010428	10	12.0056	0.016058	63.1875	0.0845158
Retinol	-27	-5	IAWPLQGWQATFGGGDHPPKSDL	19	2477.21	7.7416	0.003607	30	0	0	0	0
Retinol	-27	-5	IAWPLQGWQATFGGGDHPPKSDL	19	2477.21	7.74586	0.002061	95	9.19864	0.030525	48.4139	0.160658
Retinol	-27	-5	IAWPLQGWQATFGGGDHPPKSDL	19	2477.21	7.75441	0.002869	1000	10.1448	0.031896	53.3935	0.167874
Retinol	-27	-5	IAWPLQGWQATFGGGDHPPKSDL	19	2477.21	7.75382	0.005003	10000	10.784	0.044448	56.758	0.233937
Retinol	-27	-5	IAWPLQGWQATFGGGDHPPKSDL	19	2477.21	7.77712	0.002487	0	11.8851	0.027483	62.5533	0.144647
Retinol	-27	-5	IAWPLQGWQATFGGGDHPPKSDL	19	2477.21	7.79232	0.01089	10	12.0611	0.072377	63.4794	0.380932
Scopoletin	-27	-5	IAWPLQGWQATFGGGDHPPKSDL	19	2477.21	7.72005	0.004354	30	0	0	0	0
Scopoletin	-27	-5	IAWPLQGWQATFGGGDHPPKSDL	19	2477.21	7.73079	0.0061	95	9.02829	0.10306	47.5173	0.542421
Scopoletin	-27	-5	IAWPLQGWQATFGGGDHPPKSDL	19	2477.21	7.72869	0.00656	1000	9.94528	0.334923	52.3436	1.76275
Scopoletin	-27	-5	IAWPLQGWQATFGGGDHPPKSDL	19	2477.21	7.73154	0.002765	10000	10.5889	0.060349	55.7312	0.317626
Scopoletin	-27	-5	IAWPLQGWQATFGGGDHPPKSDL	19	2477.21	7.73969	0.00758	0	11.8	0.036892	62.1054	0.194168
Scopoletin	-27	-5	IAWPLQGWQATFGGGDHPPKSDL	19	2477.21	7.73978	0.003455	10	12.0541	0.042138	63.4425	0.221779
Apo	-27	1	IAWPLQGWQATFGGGDHPPKSDLVPRGSM	24	3104.53	7.58006	0.009127	30	0	0	0	0
Apo	-27	1	IAWPLQGWQATFGGGDHPPKSDLVPRGSM	24	3104.53	7.58477	0.001201	95	11.9715	0.094163	49.8811	0.392346
Apo	-27	1	IAWPLQGWQATFGGGDHPPKSDLVPRGSM	24	3104.53	7.59762	0.004566	1000	12.6574	0.041015	52.7393	0.170896
Apo	-27	1	IAWPLQGWQATFGGGDHPPKSDLVPRGSM	24	3104.53	7.59752	0.008485	10000	13.5185	0.035339	56.3272	0.147246
Apo	-27	1	IAWPLQGWQATFGGGDHPPKSDLVPRGSM	24	3104.53	7.60745	0.007141	0	14.7481	0.048559	61.4503	0.202329
Apo	-27	1	IAWPLQGWQATFGGGDHPPKSDLVPRGSM	24	3104.53	7.60041	0.004448	10	14.9761	0.025111	62.4003	0.104629
Apo-8'-carotenal	-27	1	IAWPLQGWQATFGGGDHPPKSDLVPRGSM	24	3104.53	7.66845	0.005376	30	0	0	0	0
Apo-8'-carotenal	-27	1	IAWPLQGWQATFGGGDHPPKSDLVPRGSM	24	3104.53	7.68103	0.021698	95	11.1656	0.044346	46.5234	0.184775
Apo-8'-carotenal	-27	1	IAWPLQGWQATFGGGDHPPKSDLVPRGSM	24	3104.53	7.70383	0.006806	1000	12.1186	0.125301	50.4942	0.522088
Apo-8'-carotenal	-27	1	IAWPLQGWQATFGGGDHPPKSDLVPRGSM	24	3104.53	7.73863	0.012003	10000	12.9756	0.026622	54.0652	0.110925
Apo-8'-carotenal	-27	1	IAWPLQGWQATFGGGDHPPKSDLVPRGSM	24	3104.53	7.76412	0.014773	0	14.5092	0.030611	60.4551	0.127546
Apo-8'-carotenal	-27	1	IAWPLQGWQATFGGGDHPPKSDLVPRGSM	24	3104.53	7.7903	0.017056	10	14.9675	0.048834	62.3647	0.203475
b-Carotene	-27	1	IAWPLQGWQATFGGGDHPPKSDLVPRGSM	24	3104.53	7.79631	0.026526	30	0	0	0	0
b-Carotene	-27	1	IAWPLQGWQATFGGGDHPPKSDLVPRGSM	24	3104.53	7.8429	0.02144	95	11.3575	0.143363	47.3229	0.597346
b-Carotene	-27	1	IAWPLQGWQATFGGGDHPPKSDLVPRGSM	24	3104.53	7.87544	0.004822	1000	12.0598	0.074134	50.2492	0.308892
b-Carotene	-27	1	IAWPLQGWQATFGGGDHPPKSDLVPRGSM	24	3104.53	7.89974	0.011986	10000	13.0222	0.091934	54.2591	0.383058
b-Carotene	-27	1	IAWPLQGWQATFGGGDHPPKSDLVPRGSM	24	3104.53	7.88647	0.023243	0	14.538	0.078875	60.5748	0.328646
b-Carotene	-27	1	IAWPLQGWQATFGGGDHPPKSDLVPRGSM	24	3104.53	7.94866	0.009632	10	14.907	0.019956	62.1123	0.08315
Retinol	-27	1	IAWPLQGWQATFGGGDHPPKSDLVPRGSM	24	3104.53	7.61066	0.004586	30	0	0	0	0
Retinol	-27	1	IAWPLQGWQATFGGGDHPPKSDLVPRGSM	24	3104.53	7.61485	0.002405	95	12.0982	0.05678	50.4092	0.236583
Retinol	-27	1	IAWPLQGWQATFGGGDHPPKSDLVPRGSM	24	3104.53	7.61903	0.004901	1000	13.0431	0.078032	54.3464	0.325133
Retinol	-27	1	IAWPLQGWQATFGGGDHPPKSDLVPRGSM	24	3104.53	7.6189	0.006715	10000	13.6357	0.070123	56.8153	0.292179
Retinol	-27	1	IAWPLQGWQATFGGGDHPPKSDLVPRGSM	24	3104.53	7.64064	0.002816	0	14.8214	0.031645	61.7559	0.131854
Retinol	-27	1	IAWPLQGWQATFGGGDHPPKSDLVPRGSM	24	3104.53	7.65749	0.010753	10	14.9901	0.06023	62.4586	0.250958
Scopoletin	-27	1	IAWPLQGWQATFGGGDHPPKSDLVPRGSM	24	3104.53	7.5923	0.003812	30	0	0	0	0
Scopoletin	-27	1	IAWPLQGWQATFGGGDHPPKSDLVPRGSM	24	3104.53	7.59437	0.0057	95	11.9419	0.132523	49.758	0.552179
Scopoletin	-27	1	IAWPLQGWQATFGGGDHPPKSDLVPRGSM	24	3104.53	7.59541	0.006978	1000	12.7442	0.273274	53.1007	1.13864
Scopoletin	-27	1	IAWPLQGWQATFGGGDHPPKSDLVPRGSM	24	3104.53	7.59866	0.007574	10000	13.4242	0.037788	55.9341	0.15745
Scopoletin	-27	1	IAWPLQGWQATFGGGDHPPKSDLVPRGSM	24	3104.53	7.61848	0.009538	0	14.6471	0.014284	61.0297	0.0595167
Scopoletin	-27	1	IAWPLQGWQATFGGGDHPPKSDLVPRGSM	24	3104.53	7.61161	0.005112	10	14.9201	0.068323	62.1671	0.284679
Apo	-27	6	IAWPLQGWQATFGGGDHPPKSDLVPRGSMDSSQL	29	3634.76	7.58374	0.00916	30	0	0	0	0
Apo	-27	6	IAWPLQGWQATFGGGDHPPKSDLVPRGSMDSSQL	29	3634.76	7.59535	0.001064	95	14.4028	0.08045	49.6647	0.277414
Apo	-27	6	IAWPLQGWQATFGGGDHPPKSDLVPRGSMDSSQL	29	3634.76	7.60236	0.004766	1000	15.173	0.025939	52.3208	0.0894448
Apo	-27	6	IAWPLQGWQATFGGGDHPPKSDLVPRGSMDSSQL	29	3634.76	7.60687	0.008031	10000	15.9936	0.023033	55.1502	0.0794241
Apo	-27	6	IAWPLQGWQATFGGGDHPPKSDLVPRGSMDSSQL	29	3634.76	7.62342	0.004278	0	17.1872	0.056725	59.2663	0.195603
Apo	-27	6	IAWPLQGWQATFGGGDHPPKSDLVPRGSMDSSQL	29	3634.76	7.61306	0.011751	10	17.4092	0.050535	60.0316	0.174259
Apo-8'-carotenal	-27	6	IAWPLQGWQATFGGGDHPPKSDLVPRGSMDSSQL	29	3634.76	7.66593	0.003944	30	0	0	0	0
Apo-8'-carotenal	-27	6	IAWPLQGWQATFGGGDHPPKSDLVPRGSMDSSQL	29	3634.76	7.6913	0.021065	95	13.75	0.045803	47.4137	0.157941
Apo-8'-carotenal	-27	6	IAWPLQGWQATFGGGDHPPKSDLVPRGSMDSSQL	29	3634.76	7.71421	0.005796	1000	14.651	0.124215	50.5207	0.428328
Apo-8'-carotenal	-27	6	IAWPLQGWQATFGGGDHPPKSDLVPRGSMDSSQL	29	3634.76	7.74937	0.011374	10000	15.5059	0.051772	53.4685	0.178524
Apo-8'-carotenal	-27	6	IAWPLQGWQATFGGGDHPPKSDLVPRGSMDSSQL	29	3634.76	7.77935	0.008809	0	17.041	0.031691	58.7622	0.109279
Apo-8'-carotenal	-27	6	IAWPLQGWQATFGGGDHPPKSDLVPRGSMDSSQL	29	3634.76	7.8095	0.018269	10	17.3556	0.017875	59.8469	0.0616379
b-Carotene	-27	6	IAWPLQGWQATFGGGDHPPKSDLVPRGSMDSSQL	29	3634.76	7.81011	0.0288	30	0	0	0	0
b-Carotene	-27	6	IAWPLQGWQATFGGGDHPPKSDLVPRGSMDSSQL	29	3634.76	7.85059	0.020973	95	13.9488	0.239355	48.0992	0.825362
b-Carotene	-27	6	IAWPLQGWQATFGGGDHPPKSDLVPRGSMDSSQL	29	3634.76	7.88322	0.003617	1000	14.605	0.059683	50.362	0.205803
b-Carotene	-27	6	IAWPLQGWQATFGGGDHPPKSDLVPRGSMDSSQL	29	3634.76	7.90717	0.012379	10000	15.5311	0.07245	53.5556	0.249828
b-Carotene	-27	6	IAWPLQGWQATFGGGDHPPKSDLVPRGSMDSSQL	29	3634.76	7.89643	0.021794	0	17.1215	0.069148	59.0397	0.238441
b-Carotene	-27	6	IAWPLQGWQATFGGGDHPPKSDLVPRGSMDSSQL	29	3634.76	7.96077	0.013289	10	17.3871	0.046724	59.9556	0.161117
Retinol	-27	6	IAWPLQGWQATFGGGDHPPKSDLVPRGSMDSSQL	29	3634.76	7.62038	0.000967	30	0	0	0	0
Retinol	-27	6	IAWPLQGWQATFGGGDHPPKSDLVPRGSMDSSQL	29	3634.76	7.62529	0.003274	95	14.6395	0.092912	50.4809	0.320386
Retinol	-27	6	IAWPLQGWQATFGGGDHPPKSDLVPRGSMDSSQL	29	3634.76	7.62802	0.002073	1000	15.5937	0.136907	53.7712	0.472093
Retinol	-27	6	IAWPLQGWQATFGGGDHPPKSDLVPRGSMDSSQL	29	3634.76	7.63015	0.0079	10000	16.0311	0.011821	55.2795	0.0407621
Retinol	-27	6	IAWPLQGWQATFGGGDHPPKSDLVPRGSMDSSQL	29	3634.76	7.65218	0.002341	0	17.2883	0.020786	59.615	0.0716759
Retinol	-27	6	IAWPLQGWQATFGGGDHPPKSDLVPRGSMDSSQL	29	3634.76	7.66807	0.011639	10	17.4715	0.067557	60.2465	0.232955
Scopoletin	-27	6	IAWPLQGWQATFGGGDHPPKSDLVPRGSMDSSQL	29	3634.76	7.6025	0.007096	30	0	0	0	0
Scopoletin	-27	6	IAWPLQGWQATFGGGDHPPKSDLVPRGSMDSSQL	29	3634.76	7.60703	0.009959	95	14.4791	0.158939	49.9281	0.548066
Scopoletin	-27	6	IAWPLQGWQATFGGGDHPPKSDLVPRGSMDSSQL	29	3634.76	7.60899	0.006038	1000	15.2613	0.396077	52.6251	1.36578
Scopoletin	-27	6	IAWPLQGWQATFGGGDHPPKSDLVPRGSMDSSQL	29	3634.76	7.61273	0.006133	10000	15.8365	0.072233	54.6088	0.249079
Scopoletin	-27	6	IAWPLQGWQATFGGGDHPPKSDLVPRGSMDSSQL	29	3634.76	7.62174	0.008725	0	17.1333	0.052895	59.0803	0.182397
Scopoletin	-27	6	IAWPLQGWQATFGGGDHPPKSDLVPRGSMDSSQL	29	3634.76	7.61985	0.007392	10	17.4313	0.065851	60.1079	0.227072
Apo	-23	-9	LQGWQATFGGGDHPP	12	1566.72	6.11542	0.005512	30	0	0	0	0
Apo	-23	-9	LQGWQATFGGGDHPP	12	1566.72	6.14107	0.00472	95	1.00482	0.017962	8.37349	0.149683
Apo	-23	-9	LQGWQATFGGGDHPP	12	1566.72	6.15897	0.004089	1000	1.0808	0.022098	9.00667	0.18415
Apo	-23	-9	LQGWQATFGGGDHPP	12	1566.72	6.15836	0.010325	10000	1.24725	0.015819	10.3938	0.131825
Apo	-23	-9	LQGWQATFGGGDHPP	12	1566.72	6.17449	0.009426	0	1.64357	0.023042	13.6964	0.192017
Apo	-23	-9	LQGWQATFGGGDHPP	12	1566.72	6.16346	0.00909	10	2.25801	0.03348	18.8167	0.279
Apo-8'-carotenal	-23	-9	LQGWQATFGGGDHPP	12	1566.72	6.24892	0.00786	30	0	0	0	0
Apo-8'-carotenal	-23	-9	LQGWQATFGGGDHPP	12	1566.72	6.28163	0.016254	95	0.871001	0.020913	7.25834	0.174275
Apo-8'-carotenal	-23	-9	LQGWQATFGGGDHPP	12	1566.72	6.30436	0.008683	1000	0.97145	0.012088	8.09542	0.100733
Apo-8'-carotenal	-23	-9	LQGWQATFGGGDHPP	12	1566.72	6.33866	0.018514	10000	1.05033	0.026308	8.75273	0.219233
Apo-8'-carotenal	-23	-9	LQGWQATFGGGDHPP	12	1566.72	6.38393	0.011106	0	1.37941	0.042628	11.495	0.355233
Apo-8'-carotenal	-23	-9	LQGWQATFGGGDHPP	12	1566.72	6.41731	0.028762	10	1.80556	0.037136	15.0463	0.309467
b-Carotene	-23	-9	LQGWQATFGGGDHPP	12	1566.72	6.42904	0.046488	30	0	0	0	0
b-Carotene	-23	-9	LQGWQATFGGGDHPP	12	1566.72	6.4859	0.038569	95	0.85227	0.071641	7.10225	0.597008
b-Carotene	-23	-9	LQGWQATFGGGDHPP	12	1566.72	6.50819	0.009394	1000	0.999903	0.010653	8.33253	0.088775
b-Carotene	-23	-9	LQGWQATFGGGDHPP	12	1566.72	6.56619	0.014513	10000	0.9688	0.095356	8.07333	0.794633
b-Carotene	-23	-9	LQGWQATFGGGDHPP	12	1566.72	6.55749	0.033258	0	1.38166	0.035176	11.5138	0.293133
b-Carotene	-23	-9	LQGWQATFGGGDHPP	12	1566.72	6.66342	0.032058	10	1.85884	0.099834	15.4903	0.83195
Retinol	-23	-9	LQGWQATFGGGDHPP	12	1566.72	6.16678	0.005567	30	0	0	0	0
Retinol	-23	-9	LQGWQATFGGGDHPP	12	1566.72	6.18437	0.001917	95	0.953983	0.036685	7.94986	0.305708
Retinol	-23	-9	LQGWQATFGGGDHPP	12	1566.72	6.19978	0.006772	1000	0.982933	0.031211	8.19111	0.260092
Retinol	-23	-9	LQGWQATFGGGDHPP	12	1566.72	6.19308	0.00599	10000	1.05363	0.011408	8.78027	0.0950667
Retinol	-23	-9	LQGWQATFGGGDHPP	12	1566.72	6.22674	0.004579	0	1.42968	0.017583	11.914	0.146525
Retinol	-23	-9	LQGWQATFGGGDHPP	12	1566.72	6.2475	0.008676	10	1.95785	0.048004	16.3154	0.400033
Scopoletin	-23	-9	LQGWQATFGGGDHPP	12	1566.72	6.13978	0.003204	30	0	0	0	0
Scopoletin	-23	-9	LQGWQATFGGGDHPP	12	1566.72	6.15574	0.011077	95	0.987917	0.037363	8.23264	0.311358
Scopoletin	-23	-9	LQGWQATFGGGDHPP	12	1566.72	6.15478	0.00298	1000	1.02669	0.030468	8.55579	0.2539
Scopoletin	-23	-9	LQGWQATFGGGDHPP	12	1566.72	6.15935	0.003399	10000	1.12902	0.029968	9.40847	0.249733
Scopoletin	-23	-9	LQGWQATFGGGDHPP	12	1566.72	6.16532	0.010585	0	1.57774	0.035464	13.1479	0.295533
Scopoletin	-23	-9	LQGWQATFGGGDHPP	12	1566.72	6.17645	0.005686	10	2.28101	0.043538	19.0084	0.362817
Apo	-3	17	PRGSMDSSQLHVAIVSSPGMG	18	2112.01	6.60845	0.004317	30	0	0	0	0
Apo	-3	17	PRGSMDSSQLHVAIVSSPGMG	18	2112.01	6.62269	0.003741	95	5.98936	0.044182	33.2742	0.245456
Apo	-3	17	PRGSMDSSQLHVAIVSSPGMG	18	2112.01	6.64031	0.007171	1000	6.45674	0.028217	35.8708	0.156761
Apo	-3	17	PRGSMDSSQLHVAIVSSPGMG	18	2112.01	6.64177	0.012141	10000	6.79923	0.038678	37.7735	0.214878
Apo	-3	17	PRGSMDSSQLHVAIVSSPGMG	18	2112.01	6.6585	0.010803	0	6.78391	0.033807	37.6884	0.187817
Apo	-3	17	PRGSMDSSQLHVAIVSSPGMG	18	2112.01	6.64858	0.012824	10	6.70745	0.098394	37.2636	0.546633
Apo-8'-carotenal	-3	17	PRGSMDSSQLHVAIVSSPGMG	18	2112.01	6.73175	0.005727	30	0	0	0	0
Apo-8'-carotenal	-3	17	PRGSMDSSQLHVAIVSSPGMG	18	2112.01	6.75789	0.016785	95	4.64424	0.10894	25.8013	0.605222
Apo-8'-carotenal	-3	17	PRGSMDSSQLHVAIVSSPGMG	18	2112.01	6.78265	0.009334	1000	5.59578	0.079412	31.0877	0.441178
Apo-8'-carotenal	-3	17	PRGSMDSSQLHVAIVSSPGMG	18	2112.01	6.81457	0.018072	10000	6.38329	0.038344	35.4627	0.213022
Apo-8'-carotenal	-3	17	PRGSMDSSQLHVAIVSSPGMG	18	2112.01	6.85681	0.009941	0	6.73241	0.033439	37.4023	0.185772
Apo-8'-carotenal	-3	17	PRGSMDSSQLHVAIVSSPGMG	18	2112.01	6.88587	0.023709	10	6.70774	0.013098	37.2652	0.0727667
b-Carotene	-3	17	PRGSMDSSQLHVAIVSSPGMG	18	2112.01	6.89882	0.041615	30	0	0	0	0
b-Carotene	-3	17	PRGSMDSSQLHVAIVSSPGMG	18	2112.01	6.94974	0.031444	95	4.79507	0.107392	26.6393	0.596622
b-Carotene	-3	17	PRGSMDSSQLHVAIVSSPGMG	18	2112.01	6.97407	0.00778	1000	5.62803	0.044604	31.2668	0.2478
b-Carotene	-3	17	PRGSMDSSQLHVAIVSSPGMG	18	2112.01	7.02919	0.014519	10000	6.12166	0.107598	34.0092	0.597767
b-Carotene	-3	17	PRGSMDSSQLHVAIVSSPGMG	18	2112.01	7.01145	0.031894	0	6.56474	0.069116	36.4708	0.383978
b-Carotene	-3	17	PRGSMDSSQLHVAIVSSPGMG	18	2112.01	7.10612	0.016856	10	6.42483	0.142821	35.6935	0.79345
Retinol	-3	17	PRGSMDSSQLHVAIVSSPGMG	18	2112.01	6.65541	0.004396	30	0	0	0	0
Retinol	-3	17	PRGSMDSSQLHVAIVSSPGMG	18	2112.01	6.66542	0.001669	95	4.91846	0.071483	27.3248	0.397128
Retinol	-3	17	PRGSMDSSQLHVAIVSSPGMG	18	2112.01	6.67935	0.007651	1000	5.69351	0.106093	31.6306	0.589406
Retinol	-3	17	PRGSMDSSQLHVAIVSSPGMG	18	2112.01	6.67642	0.010035	10000	6.29199	0.072696	34.9555	0.403867
Retinol	-3	17	PRGSMDSSQLHVAIVSSPGMG	18	2112.01	6.71109	0.004357	0	6.65128	0.080942	36.9516	0.449678
Retinol	-3	17	PRGSMDSSQLHVAIVSSPGMG	18	2112.01	6.72742	0.008637	10	6.79369	0.046954	37.7427	0.260856
Scopoletin	-3	17	PRGSMDSSQLHVAIVSSPGMG	18	2112.01	6.63009	0.005909	30	0	0	0	0
Scopoletin	-3	17	PRGSMDSSQLHVAIVSSPGMG	18	2112.01	6.64089	0.008766	95	5.9704	0.08862	33.1689	0.492333
Scopoletin	-3	17	PRGSMDSSQLHVAIVSSPGMG	18	2112.01	6.63929	0.006339	1000	6.37886	0.033083	35.4381	0.183794
Scopoletin	-3	17	PRGSMDSSQLHVAIVSSPGMG	18	2112.01	6.64452	0.006979	10000	6.54757	0.089921	36.3754	0.499561
Scopoletin	-3	17	PRGSMDSSQLHVAIVSSPGMG	18	2112.01	6.65539	0.010934	0	6.77412	0.027932	37.634	0.155178
Scopoletin	-3	17	PRGSMDSSQLHVAIVSSPGMG	18	2112.01	6.66639	0.004324	10	6.69381	0.060078	37.1878	0.333767
Apo	7	23	HVAIVSSPGMGHLIPVL	14	1725.96	7.46047	0.007576	30	0	0	0	0
Apo	7	23	HVAIVSSPGMGHLIPVL	14	1725.96	7.47965	0.003388	95	3.60767	0.03233	25.7691	0.230929
Apo	7	23	HVAIVSSPGMGHLIPVL	14	1725.96	7.49153	0.004392	1000	4.05089	0.02346	28.9349	0.167571
Apo	7	23	HVAIVSSPGMGHLIPVL	14	1725.96	7.49148	0.009105	10000	4.82293	0.027011	34.4495	0.192936
Apo	7	23	HVAIVSSPGMGHLIPVL	14	1725.96	7.50115	0.003009	0	5.86505	0.035755	41.8932	0.255393
Apo	7	23	HVAIVSSPGMGHLIPVL	14	1725.96	7.48932	0.007102	10	6.56897	0.045487	46.9212	0.324907
Apo-8'-carotenal	7	23	HVAIVSSPGMGHLIPVL	14	1725.96	7.5609	0.008301	30	0	0	0	0
Apo-8'-carotenal	7	23	HVAIVSSPGMGHLIPVL	14	1725.96	7.58052	0.016488	95	3.333	0.077222	23.8071	0.551586
Apo-8'-carotenal	7	23	HVAIVSSPGMGHLIPVL	14	1725.96	7.60229	0.009099	1000	3.77843	0.039823	26.9888	0.28445
Apo-8'-carotenal	7	23	HVAIVSSPGMGHLIPVL	14	1725.96	7.63621	0.012149	10000	4.46641	0.051116	31.9029	0.365114
Apo-8'-carotenal	7	23	HVAIVSSPGMGHLIPVL	14	1725.96	7.67089	0.012756	0	5.68145	0.050926	40.5818	0.363757
Apo-8'-carotenal	7	23	HVAIVSSPGMGHLIPVL	14	1725.96	7.70062	0.017963	10	6.39733	0.057503	45.6952	0.410736
b-Carotene	7	23	HVAIVSSPGMGHLIPVL	14	1725.96	7.69808	0.029181	30	0	0	0	0
b-Carotene	7	23	HVAIVSSPGMGHLIPVL	14	1725.96	7.75008	0.020994	95	3.39451	0.087557	24.2465	0.625407
b-Carotene	7	23	HVAIVSSPGMGHLIPVL	14	1725.96	7.78094	0.000512	1000	3.85895	0.014965	27.5639	0.106893
b-Carotene	7	23	HVAIVSSPGMGHLIPVL	14	1725.96	7.81145	0.014311	10000	4.468	0.176714	31.9143	1.26224
b-Carotene	7	23	HVAIVSSPGMGHLIPVL	14	1725.96	7.79995	0.025139	0	5.68821	0.055065	40.6301	0.393321
b-Carotene	7	23	HVAIVSSPGMGHLIPVL	14	1725.96	7.87231	0.012673	10	6.49032	0.039583	46.3594	0.282736
Retinol	7	23	HVAIVSSPGMGHLIPVL	14	1725.96	7.49294	0.003155	30	0	0	0	0
Retinol	7	23	HVAIVSSPGMGHLIPVL	14	1725.96	7.50912	0.002104	95	3.80583	0.043879	27.1845	0.313421
Retinol	7	23	HVAIVSSPGMGHLIPVL	14	1725.96	7.52202	0.004228	1000	4.23641	0.035198	30.26	0.251414
Retinol	7	23	HVAIVSSPGMGHLIPVL	14	1725.96	7.52072	0.004936	10000	4.9472	0.025606	35.3371	0.1829
Retinol	7	23	HVAIVSSPGMGHLIPVL	14	1725.96	7.54685	0.002961	0	5.83514	0.024113	41.6796	0.172236
Retinol	7	23	HVAIVSSPGMGHLIPVL	14	1725.96	7.56046	0.013024	10	6.51564	0.054047	46.5403	0.38605
Scopoletin	7	23	HVAIVSSPGMGHLIPVL	14	1725.96	7.47504	0.004775	30	0	0	0	0
Scopoletin	7	23	HVAIVSSPGMGHLIPVL	14	1725.96	7.48991	0.003607	95	3.1925	0.050082	22.8036	0.357729
Scopoletin	7	23	HVAIVSSPGMGHLIPVL	14	1725.96	7.49031	0.00555	1000	3.57892	0.028328	25.5637	0.202343
Scopoletin	7	23	HVAIVSSPGMGHLIPVL	14	1725.96	7.49422	0.003872	10000	4.31112	0.02571	30.7937	0.183643
Scopoletin	7	23	HVAIVSSPGMGHLIPVL	14	1725.96	7.50166	0.008256	0	5.75917	0.030215	41.1369	0.215821
Scopoletin	7	23	HVAIVSSPGMGHLIPVL	14	1725.96	7.49929	0.001204	10	6.6177	0.058883	47.2693	0.420593
Apo	7	40	HVAIVSSPGMGHLIPVLVLGNRLATHHNIKITIL	31	3620.09	7.3986	0.005896	30	0	0	0	0
Apo	7	40	HVAIVSSPGMGHLIPVLVLGNRLATHHNIKITIL	31	3620.09	7.41055	0.002348	95	4.85272	0.04393	15.6539	0.14171
Apo	7	40	HVAIVSSPGMGHLIPVLVLGNRLATHHNIKITIL	31	3620.09	7.41942	0.004309	1000	5.85196	0.040852	18.8773	0.131781
Apo	7	40	HVAIVSSPGMGHLIPVLVLGNRLATHHNIKITIL	31	3620.09	7.4197	0.008292	10000	7.88267	0.049278	25.428	0.158961
Apo	7	40	HVAIVSSPGMGHLIPVLVLGNRLATHHNIKITIL	31	3620.09	7.42833	0.006772	0	11.5237	0.086428	37.1733	0.2788
Apo	7	40	HVAIVSSPGMGHLIPVLVLGNRLATHHNIKITIL	31	3620.09	7.42112	0.006067	10	13.9914	0.0567	45.1337	0.182903
Apo-8'-carotenal	7	40	HVAIVSSPGMGHLIPVLVLGNRLATHHNIKITIL	31	3620.09	7.49989	0.007115	30	0	0	0	0
Apo-8'-carotenal	7	40	HVAIVSSPGMGHLIPVLVLGNRLATHHNIKITIL	31	3620.09	7.52728	0.014754	95	4.12815	0.017641	13.3166	0.0569065
Apo-8'-carotenal	7	40	HVAIVSSPGMGHLIPVLVLGNRLATHHNIKITIL	31	3620.09	7.55226	0.008138	1000	5.11622	0.065699	16.5039	0.211932
Apo-8'-carotenal	7	40	HVAIVSSPGMGHLIPVLVLGNRLATHHNIKITIL	31	3620.09	7.57721	0.012331	10000	6.98791	0.206794	22.5416	0.667077
Apo-8'-carotenal	7	40	HVAIVSSPGMGHLIPVLVLGNRLATHHNIKITIL	31	3620.09	7.60986	0.011607	0	11.0143	0.06943	35.5301	0.223968
Apo-8'-carotenal	7	40	HVAIVSSPGMGHLIPVLVLGNRLATHHNIKITIL	31	3620.09	7.63906	0.019013	10	13.6081	0.082971	43.897	0.267648
b-Carotene	7	40	HVAIVSSPGMGHLIPVLVLGNRLATHHNIKITIL	31	3620.09	7.64061	0.0298	30	0	0	0	0
b-Carotene	7	40	HVAIVSSPGMGHLIPVLVLGNRLATHHNIKITIL	31	3620.09	7.69686	0.019225	95	3.76933	0.221294	12.1591	0.713852
b-Carotene	7	40	HVAIVSSPGMGHLIPVLVLGNRLATHHNIKITIL	31	3620.09	7.72523	0.003242	1000	4.92129	0.14921	15.8751	0.481323
b-Carotene	7	40	HVAIVSSPGMGHLIPVLVLGNRLATHHNIKITIL	31	3620.09	7.75874	0.016413	10000	6.67778	0.19714	21.5412	0.635935
b-Carotene	7	40	HVAIVSSPGMGHLIPVLVLGNRLATHHNIKITIL	31	3620.09	7.74583	0.025556	0	11.004	0.08186	35.4966	0.264065
b-Carotene	7	40	HVAIVSSPGMGHLIPVLVLGNRLATHHNIKITIL	31	3620.09	7.81608	0.014918	10	13.6814	0.14774	44.1335	0.476581
Retinol	7	40	HVAIVSSPGMGHLIPVLVLGNRLATHHNIKITIL	31	3620.09	7.44289	0.003188	30	0	0	0	0
Retinol	7	40	HVAIVSSPGMGHLIPVLVLGNRLATHHNIKITIL	31	3620.09	7.44643	0.001275	95	4.99081	0.076886	16.0994	0.248019
Retinol	7	40	HVAIVSSPGMGHLIPVLVLGNRLATHHNIKITIL	31	3620.09	7.46512	0.00406	1000	6.12549	0.078955	19.7597	0.254694
Retinol	7	40	HVAIVSSPGMGHLIPVLVLGNRLATHHNIKITIL	31	3620.09	7.46105	0.006438	10000	8.21452	0.095347	26.4984	0.307571
Retinol	7	40	HVAIVSSPGMGHLIPVLVLGNRLATHHNIKITIL	31	3620.09	7.48665	0.002443	0	11.9421	0.053622	38.5228	0.172974
Retinol	7	40	HVAIVSSPGMGHLIPVLVLGNRLATHHNIKITIL	31	3620.09	7.4969	0.011306	10	13.8615	0.172092	44.7146	0.555135
Scopoletin	7	40	HVAIVSSPGMGHLIPVLVLGNRLATHHNIKITIL	31	3620.09	7.4122	0.004639	30	0	0	0	0
Scopoletin	7	40	HVAIVSSPGMGHLIPVLVLGNRLATHHNIKITIL	31	3620.09	7.42183	0.006909	95	4.21494	0.233292	13.5966	0.752555
Scopoletin	7	40	HVAIVSSPGMGHLIPVLVLGNRLATHHNIKITIL	31	3620.09	7.42526	0.002294	1000	5.05665	0.124822	16.3118	0.402652
Scopoletin	7	40	HVAIVSSPGMGHLIPVLVLGNRLATHHNIKITIL	31	3620.09	7.43165	0.003824	10000	6.84823	0.031971	22.0911	0.103132
Scopoletin	7	40	HVAIVSSPGMGHLIPVLVLGNRLATHHNIKITIL	31	3620.09	7.43261	0.008469	0	10.7004	0.064617	34.5175	0.208442
Scopoletin	7	40	HVAIVSSPGMGHLIPVLVLGNRLATHHNIKITIL	31	3620.09	7.43457	0.005092	10	13.5227	0.049524	43.6216	0.159755
Apo	44	50	TTSSSAE	6	681.281	6.8212	0.00516	30	0	0	0	0
Apo	44	50	TTSSSAE	6	681.281	6.84576	0.003016	95	0.053504	0.008406	0.891733	0.1401
Apo	44	50	TTSSSAE	6	681.281	6.85847	0.005145	1000	0.058927	0.007181	0.982117	0.119683
Apo	44	50	TTSSSAE	6	681.281	6.85974	0.009359	10000	0.067581	0.006827	1.12635	0.113783
Apo	44	50	TTSSSAE	6	681.281	6.87367	0.008825	0	0.182806	0.016073	3.04677	0.267883
Apo	44	50	TTSSSAE	6	681.281	6.86496	0.008926	10	0.70608	0.011363	11.768	0.189383
Apo-8'-carotenal	44	50	TTSSSAE	6	681.281	6.94379	0.00681	30	0	0	0	0
Apo-8'-carotenal	44	50	TTSSSAE	6	681.281	6.97213	0.017978	95	0.041577	0.003902	0.69295	0.0650333
Apo-8'-carotenal	44	50	TTSSSAE	6	681.281	6.9975	0.008811	1000	0.048866	0.003333	0.814433	0.05555
Apo-8'-carotenal	44	50	TTSSSAE	6	681.281	7.03208	0.016648	10000	0.049451	0.002257	0.824183	0.0376167
Apo-8'-carotenal	44	50	TTSSSAE	6	681.281	7.07241	0.011619	0	0.145857	0.0129	2.43095	0.215
Apo-8'-carotenal	44	50	TTSSSAE	6	681.281	7.10301	0.023243	10	0.635719	0.022243	10.5953	0.370717
b-Carotene	44	50	TTSSSAE	6	681.281	7.11168	0.037839	30	0	0	0	0
b-Carotene	44	50	TTSSSAE	6	681.281	7.16303	0.029166	95	0.038703	0.015801	0.64505	0.26335
b-Carotene	44	50	TTSSSAE	6	681.281	7.19187	0.004685	1000	0.041361	0.015938	0.68935	0.265633
b-Carotene	44	50	TTSSSAE	6	681.281	7.24093	0.011468	10000	0.045688	0.016161	0.761467	0.26935
b-Carotene	44	50	TTSSSAE	6	681.281	7.22577	0.030251	0	0.13575	0.013488	2.2625	0.2248
b-Carotene	44	50	TTSSSAE	6	681.281	7.31679	0.022083	10	0.62149	0.015947	10.3582	0.265783
Retinol	44	50	TTSSSAE	6	681.281	6.87055	0.004789	30	0	0	0	0
Retinol	44	50	TTSSSAE	6	681.281	6.88786	0.002037	95	0.047981	0.008216	0.799683	0.136933
Retinol	44	50	TTSSSAE	6	681.281	6.89981	0.004484	1000	0.045063	0.007968	0.75105	0.1328
Retinol	44	50	TTSSSAE	6	681.281	6.89676	0.006669	10000	0.057329	0.009655	0.955483	0.160917
Retinol	44	50	TTSSSAE	6	681.281	6.92646	0.004225	0	0.155497	0.008823	2.59162	0.14705
Retinol	44	50	TTSSSAE	6	681.281	6.94454	0.010227	10	0.639159	0.008676	10.6527	0.1446
Scopoletin	44	50	TTSSSAE	6	681.281	6.84425	0.003897	30	0	0	0	0
Scopoletin	44	50	TTSSSAE	6	681.281	6.85973	0.008155	95	0.048557	0.007633	0.809283	0.127217
Scopoletin	44	50	TTSSSAE	6	681.281	6.85829	0.004214	1000	0.0554	0.01266	0.923333	0.211
Scopoletin	44	50	TTSSSAE	6	681.281	6.86495	0.00284	10000	0.058005	0.013954	0.96675	0.232567
Scopoletin	44	50	TTSSSAE	6	681.281	6.87362	0.010256	0	0.156403	0.013096	2.60672	0.218267
Scopoletin	44	50	TTSSSAE	6	681.281	6.87979	0.00409	10	0.674532	0.010837	11.2422	0.180617
Apo	52	66	EFLKKTTLTNEEKTI	14	1793.98	6.3304	0.005277	30	0	0	0	0
Apo	52	66	EFLKKTTLTNEEKTI	14	1793.98	6.34637	0.005359	95	7.64727	0.10884	54.6234	0.777429
Apo	52	66	EFLKKTTLTNEEKTI	14	1793.98	6.36064	0.003213	1000	7.77681	0.062835	55.5486	0.448821
Apo	52	66	EFLKKTTLTNEEKTI	14	1793.98	6.36229	0.009442	10000	7.91402	0.015891	56.5287	0.113507
Apo	52	66	EFLKKTTLTNEEKTI	14	1793.98	6.37724	0.008324	0	8.26398	0.015566	59.0284	0.111186
Apo	52	66	EFLKKTTLTNEEKTI	14	1793.98	6.37057	0.008201	10	8.17954	0.033509	58.4253	0.23935
Apo-8'-carotenal	52	66	EFLKKTTLTNEEKTI	14	1793.98	6.46211	0.008056	30	0	0	0	0
Apo-8'-carotenal	52	66	EFLKKTTLTNEEKTI	14	1793.98	6.48727	0.014508	95	7.66755	0.096137	54.7682	0.686693
Apo-8'-carotenal	52	66	EFLKKTTLTNEEKTI	14	1793.98	6.51269	0.009469	1000	7.86194	0.111538	56.1567	0.7967
Apo-8'-carotenal	52	66	EFLKKTTLTNEEKTI	14	1793.98	6.54678	0.017838	10000	7.92192	0.033942	56.5851	0.242443
Apo-8'-carotenal	52	66	EFLKKTTLTNEEKTI	14	1793.98	6.59016	0.009785	0	8.2297	0.014903	58.7836	0.10645
Apo-8'-carotenal	52	66	EFLKKTTLTNEEKTI	14	1793.98	6.62001	0.027251	10	8.30996	0.061433	59.3568	0.438807
b-Carotene	52	66	EFLKKTTLTNEEKTI	14	1793.98	6.63575	0.043458	30	0	0	0	0
b-Carotene	52	66	EFLKKTTLTNEEKTI	14	1793.98	6.692	0.038138	95	7.6994	0.203542	54.9957	1.45387
b-Carotene	52	66	EFLKKTTLTNEEKTI	14	1793.98	6.71907	0.008046	1000	7.7603	0.07988	55.4307	0.570571
b-Carotene	52	66	EFLKKTTLTNEEKTI	14	1793.98	6.77071	0.014996	10000	7.69008	0.167664	54.9291	1.1976
b-Carotene	52	66	EFLKKTTLTNEEKTI	14	1793.98	6.76234	0.030833	0	8.12681	0.063954	58.0487	0.456814
b-Carotene	52	66	EFLKKTTLTNEEKTI	14	1793.98	6.85729	0.022935	10	8.09452	0.031649	57.818	0.226064
Retinol	52	66	EFLKKTTLTNEEKTI	14	1793.98	6.38332	0.004101	30	0	0	0	0
Retinol	52	66	EFLKKTTLTNEEKTI	14	1793.98	6.39035	0.00083	95	7.74564	0.041281	55.326	0.294864
Retinol	52	66	EFLKKTTLTNEEKTI	14	1793.98	6.40881	0.00859	1000	7.7523	0.134691	55.3735	0.962079
Retinol	52	66	EFLKKTTLTNEEKTI	14	1793.98	6.40325	0.005809	10000	7.83512	0.103122	55.9652	0.736586
Retinol	52	66	EFLKKTTLTNEEKTI	14	1793.98	6.43465	0.003664	0	8.2332	0.033621	58.8085	0.24015
Retinol	52	66	EFLKKTTLTNEEKTI	14	1793.98	6.45654	0.008729	10	8.27462	0.041922	59.1044	0.299443
Scopoletin	52	66	EFLKKTTLTNEEKTI	14	1793.98	6.35577	0.003277	30	0	0	0	0
Scopoletin	52	66	EFLKKTTLTNEEKTI	14	1793.98	6.3642	0.009774	95	7.72502	0.050551	55.1787	0.361079
Scopoletin	52	66	EFLKKTTLTNEEKTI	14	1793.98	6.36464	0.004798	1000	7.7412	0.066267	55.2943	0.473336
Scopoletin	52	66	EFLKKTTLTNEEKTI	14	1793.98	6.3663	0.003652	10000	7.79006	0.068088	55.6433	0.486343
Scopoletin	52	66	EFLKKTTLTNEEKTI	14	1793.98	6.37352	0.009429	0	8.26879	0.037726	59.0628	0.269471
Scopoletin	52	66	EFLKKTTLTNEEKTI	14	1793.98	6.38331	0.004858	10	8.26314	0.056545	59.0224	0.403893
Apo	54	62	LKKTTLTNE	8	1046.6	5.85671	0.006857	30	0	0	0	0
Apo	54	62	LKKTTLTNE	8	1046.6	5.87994	0.005679	95	4.26833	0.023322	53.3541	0.291525
Apo	54	62	LKKTTLTNE	8	1046.6	5.90104	0.003963	1000	4.25224	0.009873	53.153	0.123412
Apo	54	62	LKKTTLTNE	8	1046.6	5.89299	0.011107	10000	4.18356	0.02714	52.2945	0.33925
Apo	54	62	LKKTTLTNE	8	1046.6	5.91325	0.008537	0	4.2167	0.023378	52.7088	0.292225
Apo	54	62	LKKTTLTNE	8	1046.6	5.90035	0.010022	10	4.19503	0.028723	52.4378	0.359038
Apo-8'-carotenal	54	62	LKKTTLTNE	8	1046.6	5.99019	0.005944	30	0	0	0	0
Apo-8'-carotenal	54	62	LKKTTLTNE	8	1046.6	6.02702	0.021346	95	4.18054	0.05891	52.2567	0.736375
Apo-8'-carotenal	54	62	LKKTTLTNE	8	1046.6	6.04561	0.007999	1000	4.11748	0.038811	51.4685	0.485137
Apo-8'-carotenal	54	62	LKKTTLTNE	8	1046.6	6.07111	0.016453	10000	4.06912	0.036269	50.864	0.453363
Apo-8'-carotenal	54	62	LKKTTLTNE	8	1046.6	6.11708	0.012342	0	4.08878	0.054854	51.1098	0.685675
Apo-8'-carotenal	54	62	LKKTTLTNE	8	1046.6	6.15019	0.032976	10	4.01928	0.052778	50.241	0.659725
b-Carotene	54	62	LKKTTLTNE	8	1046.6	6.17056	0.047885	30	0	0	0	0
b-Carotene	54	62	LKKTTLTNE	8	1046.6	6.21924	0.040933	95	4.06921	0.12499	50.8651	1.56238
b-Carotene	54	62	LKKTTLTNE	8	1046.6	6.24372	0.006681	1000	4.14961	0.039476	51.8702	0.49345
b-Carotene	54	62	LKKTTLTNE	8	1046.6	6.29508	0.013578	10000	4.00701	0.039315	50.0876	0.491438
b-Carotene	54	62	LKKTTLTNE	8	1046.6	6.2968	0.036357	0	4.05865	0.02511	50.7332	0.313875
b-Carotene	54	62	LKKTTLTNE	8	1046.6	6.41051	0.028649	10	3.99684	0.055941	49.9605	0.699263
Retinol	54	62	LKKTTLTNE	8	1046.6	5.90377	0.005387	30	0	0	0	0
Retinol	54	62	LKKTTLTNE	8	1046.6	5.91933	0.003704	95	4.24635	0.058949	53.0794	0.736862
Retinol	54	62	LKKTTLTNE	8	1046.6	5.93143	0.007745	1000	4.15582	0.038804	51.9478	0.48505
Retinol	54	62	LKKTTLTNE	8	1046.6	5.92512	0.003551	10000	4.04306	0.062588	50.5383	0.78235
Retinol	54	62	LKKTTLTNE	8	1046.6	5.95529	0.006986	0	4.15082	0.039791	51.8853	0.497387
Retinol	54	62	LKKTTLTNE	8	1046.6	5.98022	0.012595	10	4.08694	0.036101	51.0868	0.451263
Scopoletin	54	62	LKKTTLTNE	8	1046.6	5.8791	0.003845	30	0	0	0	0
Scopoletin	54	62	LKKTTLTNE	8	1046.6	5.88475	0.018094	95	4.24576	0.08258	53.072	1.03225
Scopoletin	54	62	LKKTTLTNE	8	1046.6	5.88393	0.004676	1000	4.21321	0.032618	52.6652	0.407725
Scopoletin	54	62	LKKTTLTNE	8	1046.6	5.89171	0.002421	10000	4.13952	0.03104	51.7441	0.388
Scopoletin	54	62	LKKTTLTNE	8	1046.6	5.89269	0.010772	0	4.21743	0.04148	52.7179	0.5185
Scopoletin	54	62	LKKTTLTNE	8	1046.6	5.90925	0.00899	10	4.16075	0.035858	52.0094	0.448225
Apo	54	67	LKKTTLTNEEKTIE	13	1646.91	6.17001	0.006337	30	0	0	0	0
Apo	54	67	LKKTTLTNEEKTIE	13	1646.91	6.17956	0.004577	95	6.66006	0.06036	51.2312	0.464308
Apo	54	67	LKKTTLTNEEKTIE	13	1646.91	6.20104	0.006515	1000	6.73243	0.071664	51.7879	0.551262
Apo	54	67	LKKTTLTNEEKTIE	13	1646.91	6.19834	0.010558	10000	6.89671	0.047459	53.0516	0.365069
Apo	54	67	LKKTTLTNEEKTIE	13	1646.91	6.21307	0.010304	0	7.16735	0.05125	55.1334	0.394231
Apo	54	67	LKKTTLTNEEKTIE	13	1646.91	6.20183	0.00937	10	7.23787	0.094145	55.6759	0.724192
Apo-8'-carotenal	54	67	LKKTTLTNEEKTIE	13	1646.91	6.30566	0.00743	30	0	0	0	0
Apo-8'-carotenal	54	67	LKKTTLTNEEKTIE	13	1646.91	6.32109	0.01642	95	6.60518	0.115891	50.8091	0.891469
Apo-8'-carotenal	54	67	LKKTTLTNEEKTIE	13	1646.91	6.34464	0.009204	1000	6.60257	0.095396	50.789	0.733815
Apo-8'-carotenal	54	67	LKKTTLTNEEKTIE	13	1646.91	6.37781	0.01818	10000	6.84886	0.03929	52.6836	0.302231
Apo-8'-carotenal	54	67	LKKTTLTNEEKTIE	13	1646.91	6.42408	0.011443	0	7.02613	0.051678	54.0472	0.397523
Apo-8'-carotenal	54	67	LKKTTLTNEEKTIE	13	1646.91	6.45716	0.03012	10	7.05715	0.146277	54.2857	1.12521
b-Carotene	54	67	LKKTTLTNEEKTIE	13	1646.91	6.47848	0.047786	30	0	0	0	0
b-Carotene	54	67	LKKTTLTNEEKTIE	13	1646.91	6.52422	0.038645	95	6.58487	0.146536	50.6529	1.1272
b-Carotene	54	67	LKKTTLTNEEKTIE	13	1646.91	6.54825	0.008731	1000	6.72373	0.020598	51.721	0.158446
b-Carotene	54	67	LKKTTLTNEEKTIE	13	1646.91	6.60375	0.011946	10000	6.64641	0.073768	51.1263	0.567446
b-Carotene	54	67	LKKTTLTNEEKTIE	13	1646.91	6.59247	0.029659	0	7.06375	0.095132	54.3365	0.731785
b-Carotene	54	67	LKKTTLTNEEKTIE	13	1646.91	6.70807	0.025411	10	6.95712	0.070955	53.5163	0.545808
Retinol	54	67	LKKTTLTNEEKTIE	13	1646.91	6.21769	0.007824	30	0	0	0	0
Retinol	54	67	LKKTTLTNEEKTIE	13	1646.91	6.22483	0.002189	95	6.57675	0.09741	50.5904	0.749308
Retinol	54	67	LKKTTLTNEEKTIE	13	1646.91	6.23975	0.006856	1000	6.57955	0.08573	50.612	0.659462
Retinol	54	67	LKKTTLTNEEKTIE	13	1646.91	6.23416	0.006274	10000	6.60056	0.04367	50.7735	0.335923
Retinol	54	67	LKKTTLTNEEKTIE	13	1646.91	6.26671	0.004147	0	7.10154	0.109474	54.6273	0.842108
Retinol	54	67	LKKTTLTNEEKTIE	13	1646.91	6.28716	0.010135	10	7.21587	0.105506	55.5067	0.811585
Scopoletin	54	67	LKKTTLTNEEKTIE	13	1646.91	6.19295	0.005385	30	0	0	0	0
Scopoletin	54	67	LKKTTLTNEEKTIE	13	1646.91	6.19553	0.010546	95	6.65006	0.10729	51.1543	0.825308
Scopoletin	54	67	LKKTTLTNEEKTIE	13	1646.91	6.19501	0.002268	1000	6.65628	0.146067	51.2022	1.12359
Scopoletin	54	67	LKKTTLTNEEKTIE	13	1646.91	6.19848	0.00288	10000	6.78907	0.00699	52.2236	0.0537692
Scopoletin	54	67	LKKTTLTNEEKTIE	13	1646.91	6.20406	0.010562	0	7.15437	0.05567	55.0336	0.428231
Scopoletin	54	67	LKKTTLTNEEKTIE	13	1646.91	6.2152	0.005881	10	7.22278	0.06752	55.5599	0.519385
Apo	54	75	LKKTTLTNEEKTIEIIPVPSVD	19	2467.38	7.03254	0.006552	30	0	0	0	0
Apo	54	75	LKKTTLTNEEKTIEIIPVPSVD	19	2467.38	7.04551	0.003117	95	9.39086	0.069628	49.4256	0.366463
Apo	54	75	LKKTTLTNEEKTIEIIPVPSVD	19	2467.38	7.05724	0.004029	1000	9.78528	0.072676	51.5015	0.382505
Apo	54	75	LKKTTLTNEEKTIEIIPVPSVD	19	2467.38	7.06054	0.008769	10000	10.1185	0.050995	53.2552	0.268395
Apo	54	75	LKKTTLTNEEKTIEIIPVPSVD	19	2467.38	7.07123	0.006488	0	11.0329	0.052723	58.0677	0.277489
Apo	54	75	LKKTTLTNEEKTIEIIPVPSVD	19	2467.38	7.06473	0.007639	10	11.7277	0.019	61.7249	0.1
Apo-8'-carotenal	54	75	LKKTTLTNEEKTIEIIPVPSVD	19	2467.38	7.14421	0.007313	30	0	0	0	0
Apo-8'-carotenal	54	75	LKKTTLTNEEKTIEIIPVPSVD	19	2467.38	7.16734	0.015794	95	9.15223	0.088644	48.1696	0.466547
Apo-8'-carotenal	54	75	LKKTTLTNEEKTIEIIPVPSVD	19	2467.38	7.1918	0.008029	1000	9.70026	0.072186	51.054	0.379926
Apo-8'-carotenal	54	75	LKKTTLTNEEKTIEIIPVPSVD	19	2467.38	7.2253	0.013533	10000	9.92856	0.071866	52.2556	0.378242
Apo-8'-carotenal	54	75	LKKTTLTNEEKTIEIIPVPSVD	19	2467.38	7.25956	0.010701	0	10.7024	0.114231	56.3285	0.601216
Apo-8'-carotenal	54	75	LKKTTLTNEEKTIEIIPVPSVD	19	2467.38	7.28733	0.020784	10	11.4117	0.080354	60.0615	0.422916
b-Carotene	54	75	LKKTTLTNEEKTIEIIPVPSVD	19	2467.38	7.29583	0.036079	30	0	0	0	0
b-Carotene	54	75	LKKTTLTNEEKTIEIIPVPSVD	19	2467.38	7.35231	0.028397	95	9.20982	0.161946	48.4728	0.852347
b-Carotene	54	75	LKKTTLTNEEKTIEIIPVPSVD	19	2467.38	7.3813	0.001844	1000	9.67262	0.057609	50.9085	0.303205
b-Carotene	54	75	LKKTTLTNEEKTIEIIPVPSVD	19	2467.38	7.41961	0.010593	10000	9.97206	0.03922	52.4845	0.206421
b-Carotene	54	75	LKKTTLTNEEKTIEIIPVPSVD	19	2467.38	7.40401	0.025489	0	10.721	0.014821	56.4264	0.0780053
b-Carotene	54	75	LKKTTLTNEEKTIEIIPVPSVD	19	2467.38	7.48553	0.015497	10	11.4304	0.084313	60.1597	0.443753
Retinol	54	75	LKKTTLTNEEKTIEIIPVPSVD	19	2467.38	7.07848	0.003394	30	0	0	0	0
Retinol	54	75	LKKTTLTNEEKTIEIIPVPSVD	19	2467.38	7.08483	0.000952	95	9.26961	0.111926	48.7874	0.589084
Retinol	54	75	LKKTTLTNEEKTIEIIPVPSVD	19	2467.38	7.09867	0.003847	1000	9.73941	0.040773	51.2601	0.214595
Retinol	54	75	LKKTTLTNEEKTIEIIPVPSVD	19	2467.38	7.0974	0.005183	10000	9.90139	0.011762	52.1126	0.0619053
Retinol	54	75	LKKTTLTNEEKTIEIIPVPSVD	19	2467.38	7.12386	0.003564	0	10.8258	0.024813	56.9778	0.130595
Retinol	54	75	LKKTTLTNEEKTIEIIPVPSVD	19	2467.38	7.14065	0.010146	10	11.6153	0.057064	61.1331	0.300337
Scopoletin	54	75	LKKTTLTNEEKTIEIIPVPSVD	19	2467.38	7.05635	0.00379	30	0	0	0	0
Scopoletin	54	75	LKKTTLTNEEKTIEIIPVPSVD	19	2467.38	7.06071	0.006526	95	9.24351	0.117883	48.65	0.620437
Scopoletin	54	75	LKKTTLTNEEKTIEIIPVPSVD	19	2467.38	7.06199	0.003827	1000	9.70478	0.152718	51.0778	0.803779
Scopoletin	54	75	LKKTTLTNEEKTIEIIPVPSVD	19	2467.38	7.06681	0.004286	10000	9.88912	0.016049	52.048	0.0844684
Scopoletin	54	75	LKKTTLTNEEKTIEIIPVPSVD	19	2467.38	7.0737	0.009133	0	10.9215	0.050479	57.4815	0.265679
Scopoletin	54	75	LKKTTLTNEEKTIEIIPVPSVD	19	2467.38	7.07814	0.004157	10	11.6795	0.02077	61.471	0.109316
Apo	66	75	IEIIPVPSVD	7	1080.61	7.48426	0.004837	30	0	0	0	0
Apo	66	75	IEIIPVPSVD	7	1080.61	7.50598	0.002314	95	2.65201	0.023357	37.8858	0.333671
Apo	66	75	IEIIPVPSVD	7	1080.61	7.51678	0.00489	1000	2.99022	0.018794	42.7174	0.268486
Apo	66	75	IEIIPVPSVD	7	1080.61	7.5169	0.009769	10000	3.20694	0.023439	45.8134	0.334843
Apo	66	75	IEIIPVPSVD	7	1080.61	7.5286	0.005727	0	3.76726	0.032071	53.818	0.458157
Apo	66	75	IEIIPVPSVD	7	1080.61	7.52029	0.008292	10	4.46456	0.019313	63.7795	0.2759
Apo-8'-carotenal	66	75	IEIIPVPSVD	7	1080.61	7.59125	0.00691	30	0	0	0	0
Apo-8'-carotenal	66	75	IEIIPVPSVD	7	1080.61	7.61468	0.014243	95	2.44342	0.016857	34.9059	0.240814
Apo-8'-carotenal	66	75	IEIIPVPSVD	7	1080.61	7.6383	0.007309	1000	2.82237	0.02328	40.3195	0.332571
Apo-8'-carotenal	66	75	IEIIPVPSVD	7	1080.61	7.67178	0.012257	10000	3.10652	0.021566	44.3789	0.308086
Apo-8'-carotenal	66	75	IEIIPVPSVD	7	1080.61	7.70637	0.011675	0	3.56232	0.03098	50.8903	0.442571
Apo-8'-carotenal	66	75	IEIIPVPSVD	7	1080.61	7.7358	0.017417	10	4.18264	0.039186	59.752	0.5598
b-Carotene	66	75	IEIIPVPSVD	7	1080.61	7.72854	0.029091	30	0	0	0	0
b-Carotene	66	75	IEIIPVPSVD	7	1080.61	7.78487	0.020994	95	2.47906	0.068489	35.4152	0.978414
b-Carotene	66	75	IEIIPVPSVD	7	1080.61	7.81356	0.001232	1000	2.88605	0.015117	41.2293	0.215957
b-Carotene	66	75	IEIIPVPSVD	7	1080.61	7.84615	0.01367	10000	3.06305	0.122009	43.7578	1.74299
b-Carotene	66	75	IEIIPVPSVD	7	1080.61	7.83495	0.024399	0	3.53083	0.042243	50.4404	0.603471
b-Carotene	66	75	IEIIPVPSVD	7	1080.61	7.90186	0.012122	10	4.27896	0.031087	61.128	0.4441
Retinol	66	75	IEIIPVPSVD	7	1080.61	7.52517	0.005452	30	0	0	0	0
Retinol	66	75	IEIIPVPSVD	7	1080.61	7.54106	0.002742	95	2.59764	0.028063	37.1091	0.4009
Retinol	66	75	IEIIPVPSVD	7	1080.61	7.55141	0.00332	1000	2.93628	0.018293	41.9469	0.261329
Retinol	66	75	IEIIPVPSVD	7	1080.61	7.55305	0.005261	10000	3.13871	0.038036	44.8387	0.543371
Retinol	66	75	IEIIPVPSVD	7	1080.61	7.57602	0.00279	0	3.63859	0.018271	51.9799	0.261014
Retinol	66	75	IEIIPVPSVD	7	1080.61	7.59196	0.011297	10	4.34479	0.021939	62.0685	0.313414
Scopoletin	66	75	IEIIPVPSVD	7	1080.61	7.49971	0.003238	30	0	0	0	0
Scopoletin	66	75	IEIIPVPSVD	7	1080.61	7.51771	0.006675	95	2.53017	0.012344	36.1452	0.176343
Scopoletin	66	75	IEIIPVPSVD	7	1080.61	7.5191	0.004304	1000	2.86753	0.018993	40.9648	0.271329
Scopoletin	66	75	IEIIPVPSVD	7	1080.61	7.52597	0.003961	10000	3.13041	0.022421	44.7201	0.3203
Scopoletin	66	75	IEIIPVPSVD	7	1080.61	7.53246	0.008388	0	3.68391	0.018722	52.6273	0.267457
Scopoletin	66	75	IEIIPVPSVD	7	1080.61	7.53134	0.003885	10	4.40563	0.027787	62.9375	0.396957
Apo	68	75	IIPVPSVD	5	838.48	7.01189	0.007786	30	0	0	0	0
Apo	68	75	IIPVPSVD	5	838.48	7.03425	0.00297	95	2.0884	0.016584	41.7681	0.33168
Apo	68	75	IIPVPSVD	5	838.48	7.04574	0.004914	1000	2.24978	0.016916	44.9956	0.33832
Apo	68	75	IIPVPSVD	5	838.48	7.04875	0.009137	10000	2.32354	0.018591	46.4708	0.37182
Apo	68	75	IIPVPSVD	5	838.48	7.06046	0.007187	0	2.66017	0.022532	53.2033	0.45064
Apo	68	75	IIPVPSVD	5	838.48	7.05249	0.008155	10	3.0414	0.015735	60.828	0.3147
Apo-8'-carotenal	68	75	IIPVPSVD	5	838.48	7.12897	0.007504	30	0	0	0	0
Apo-8'-carotenal	68	75	IIPVPSVD	5	838.48	7.15614	0.017337	95	1.89681	0.013775	37.9362	0.2755
Apo-8'-carotenal	68	75	IIPVPSVD	5	838.48	7.18098	0.00779	1000	2.15902	0.013238	43.1803	0.26476
Apo-8'-carotenal	68	75	IIPVPSVD	5	838.48	7.21556	0.015206	10000	2.253	0.012609	45.0599	0.25218
Apo-8'-carotenal	68	75	IIPVPSVD	5	838.48	7.25228	0.010281	0	2.49397	0.01328	49.8795	0.2656
Apo-8'-carotenal	68	75	IIPVPSVD	5	838.48	7.27644	0.015945	10	2.92237	0.016293	58.4474	0.32586
b-Carotene	68	75	IIPVPSVD	5	838.48	7.2837	0.037305	30	0	0	0	0
b-Carotene	68	75	IIPVPSVD	5	838.48	7.33926	0.033865	95	1.91327	0.049522	38.2654	0.99044
b-Carotene	68	75	IIPVPSVD	5	838.48	7.37426	0.001817	1000	2.16572	0.015459	43.3143	0.30918
b-Carotene	68	75	IIPVPSVD	5	838.48	7.41354	0.011082	10000	2.20146	0.066169	44.0291	1.32338
b-Carotene	68	75	IIPVPSVD	5	838.48	7.39912	0.024364	0	2.4729	0.025902	49.458	0.51804
b-Carotene	68	75	IIPVPSVD	5	838.48	7.48031	0.01577	10	2.98035	0.024793	59.6071	0.49586
Retinol	68	75	IIPVPSVD	5	838.48	7.06435	0.004292	30	0	0	0	0
Retinol	68	75	IIPVPSVD	5	838.48	7.07498	0.001134	95	2.02938	0.023709	40.5877	0.47418
Retinol	68	75	IIPVPSVD	5	838.48	7.08723	0.004754	1000	2.21426	0.024498	44.2853	0.48996
Retinol	68	75	IIPVPSVD	5	838.48	7.08659	0.005152	10000	2.27622	0.023884	45.5243	0.47768
Retinol	68	75	IIPVPSVD	5	838.48	7.11296	0.003624	0	2.55682	0.028359	51.1364	0.56718
Retinol	68	75	IIPVPSVD	5	838.48	7.12998	0.010114	10	3.0143	0.023478	60.286	0.46956
Scopoletin	68	75	IIPVPSVD	5	838.48	7.03372	0.004403	30	0	0	0	0
Scopoletin	68	75	IIPVPSVD	5	838.48	7.04855	0.007196	95	2.04365	0.013855	40.873	0.2771
Scopoletin	68	75	IIPVPSVD	5	838.48	7.05061	0.003119	1000	2.21974	0.007789	44.3948	0.15578
Scopoletin	68	75	IIPVPSVD	5	838.48	7.05588	0.003692	10000	2.29323	0.011303	45.8647	0.22606
Scopoletin	68	75	IIPVPSVD	5	838.48	7.06202	0.009171	0	2.6	0.018627	52.0001	0.37254
Scopoletin	68	75	IIPVPSVD	5	838.48	7.0667	0.003501	10	3.02346	0.01425	60.4691	0.285
Apo	76	82	ISHLINS	6	782.428	6.36407	0.005938	30	0	0	0	0
Apo	76	82	ISHLINS	6	782.428	6.38778	0.003556	95	2.81459	0.015342	46.9098	0.2557
Apo	76	82	ISHLINS	6	782.428	6.40379	0.004502	1000	2.88658	0.01151	48.1097	0.191833
Apo	76	82	ISHLINS	6	782.428	6.40448	0.00952	10000	2.8978	0.017466	48.2967	0.2911
Apo	76	82	ISHLINS	6	782.428	6.41958	0.00906	0	2.90122	0.024271	48.3536	0.404517
Apo	76	82	ISHLINS	6	782.428	6.40872	0.009207	10	2.91412	0.016451	48.5686	0.274183
Apo-8'-carotenal	76	82	ISHLINS	6	782.428	6.49205	0.007777	30	0	0	0	0
Apo-8'-carotenal	76	82	ISHLINS	6	782.428	6.52363	0.016954	95	2.67424	0.013122	44.5706	0.2187
Apo-8'-carotenal	76	82	ISHLINS	6	782.428	6.54809	0.007424	1000	2.79714	0.022882	46.6191	0.381367
Apo-8'-carotenal	76	82	ISHLINS	6	782.428	6.58458	0.017151	10000	2.81573	0.033561	46.9288	0.55935
Apo-8'-carotenal	76	82	ISHLINS	6	782.428	6.62287	0.009242	0	2.83907	0.056394	47.3179	0.9399
Apo-8'-carotenal	76	82	ISHLINS	6	782.428	6.6628	0.031476	10	2.786	0.024883	46.4333	0.414717
b-Carotene	76	82	ISHLINS	6	782.428	6.6719	0.045873	30	0	0	0	0
b-Carotene	76	82	ISHLINS	6	782.428	6.7258	0.032068	95	2.70681	0.043725	45.1135	0.72875
b-Carotene	76	82	ISHLINS	6	782.428	6.75121	0.007602	1000	2.83983	0.025618	47.3304	0.426967
b-Carotene	76	82	ISHLINS	6	782.428	6.80734	0.013688	10000	2.76799	0.061297	46.1332	1.02162
b-Carotene	76	82	ISHLINS	6	782.428	6.79177	0.031491	0	2.85191	0.022333	47.5318	0.372217
b-Carotene	76	82	ISHLINS	6	782.428	6.89354	0.022604	10	2.79798	0.024535	46.633	0.408917
Retinol	76	82	ISHLINS	6	782.428	6.41449	0.006339	30	0	0	0	0
Retinol	76	82	ISHLINS	6	782.428	6.43126	0.000913	95	2.76305	0.046813	46.0508	0.780217
Retinol	76	82	ISHLINS	6	782.428	6.44574	0.005478	1000	2.84409	0.01122	47.4014	0.187
Retinol	76	82	ISHLINS	6	782.428	6.44219	0.007356	10000	2.8563	0.050824	47.605	0.847067
Retinol	76	82	ISHLINS	6	782.428	6.47172	0.00341	0	2.85572	0.034452	47.5953	0.5742
Retinol	76	82	ISHLINS	6	782.428	6.49124	0.009717	10	2.86449	0.010476	47.7416	0.1746
Scopoletin	76	82	ISHLINS	6	782.428	6.38817	0.003225	30	0	0	0	0
Scopoletin	76	82	ISHLINS	6	782.428	6.40235	0.008797	95	2.74055	0.024012	45.6758	0.4002
Scopoletin	76	82	ISHLINS	6	782.428	6.40402	0.003488	1000	2.84362	0.016466	47.3936	0.274433
Scopoletin	76	82	ISHLINS	6	782.428	6.40804	0.00409	10000	2.82931	0.015175	47.1552	0.252917
Scopoletin	76	82	ISHLINS	6	782.428	6.41373	0.010678	0	2.90044	0.043929	48.3407	0.73215
Scopoletin	76	82	ISHLINS	6	782.428	6.42326	0.005018	10	2.86939	0.017375	47.8232	0.289583
Apo	76	90	ISHLINSSTKIFTQL	14	1700.95	7.20911	0.00533	30	0	0	0	0
Apo	76	90	ISHLINSSTKIFTQL	14	1700.95	7.21919	0.002192	95	7.22416	0.080175	51.6011	0.572679
Apo	76	90	ISHLINSSTKIFTQL	14	1700.95	7.22915	0.00508	1000	7.58057	0.026297	54.1469	0.187836
Apo	76	90	ISHLINSSTKIFTQL	14	1700.95	7.2326	0.008208	10000	7.88766	0.042146	56.3404	0.301043
Apo	76	90	ISHLINSSTKIFTQL	14	1700.95	7.24382	0.005575	0	8.15035	0.016897	58.2168	0.120693
Apo	76	90	ISHLINSSTKIFTQL	14	1700.95	7.23613	0.00739	10	8.13221	0.009564	58.0872	0.0683143
Apo-8'-carotenal	76	90	ISHLINSSTKIFTQL	14	1700.95	7.31236	0.004869	30	0	0	0	0
Apo-8'-carotenal	76	90	ISHLINSSTKIFTQL	14	1700.95	7.33798	0.022125	95	6.61485	0.023491	47.249	0.167793
Apo-8'-carotenal	76	90	ISHLINSSTKIFTQL	14	1700.95	7.36602	0.007476	1000	6.99014	0.040147	49.9295	0.286764
Apo-8'-carotenal	76	90	ISHLINSSTKIFTQL	14	1700.95	7.3902	0.009961	10000	7.31044	0.020701	52.2174	0.147864
Apo-8'-carotenal	76	90	ISHLINSSTKIFTQL	14	1700.95	7.42213	0.012436	0	7.98522	0.091033	57.0373	0.650236
Apo-8'-carotenal	76	90	ISHLINSSTKIFTQL	14	1700.95	7.45033	0.019443	10	8.12717	0.006967	58.0512	0.0497643
b-Carotene	76	90	ISHLINSSTKIFTQL	14	1700.95	7.45524	0.032511	30	0	0	0	0
b-Carotene	76	90	ISHLINSSTKIFTQL	14	1700.95	7.50579	0.024815	95	6.63073	0.055385	47.3624	0.395607
b-Carotene	76	90	ISHLINSSTKIFTQL	14	1700.95	7.53507	0.002115	1000	7.05037	0.036786	50.3598	0.262757
b-Carotene	76	90	ISHLINSSTKIFTQL	14	1700.95	7.57551	0.011797	10000	7.33745	0.09948	52.4104	0.710571
b-Carotene	76	90	ISHLINSSTKIFTQL	14	1700.95	7.55873	0.028154	0	7.9715	0.08942	56.9393	0.638714
b-Carotene	76	90	ISHLINSSTKIFTQL	14	1700.95	7.63664	0.0143	10	8.0314	0.118951	57.3671	0.84965
Retinol	76	90	ISHLINSSTKIFTQL	14	1700.95	7.24908	0.00386	30	0	0	0	0
Retinol	76	90	ISHLINSSTKIFTQL	14	1700.95	7.2538	0.001405	95	6.72789	0.027834	48.0564	0.198814
Retinol	76	90	ISHLINSSTKIFTQL	14	1700.95	7.26516	0.004199	1000	7.11738	0.066408	50.8384	0.474343
Retinol	76	90	ISHLINSSTKIFTQL	14	1700.95	7.26309	0.004917	10000	7.40158	0.09508	52.8685	0.679143
Retinol	76	90	ISHLINSSTKIFTQL	14	1700.95	7.28692	0.003641	0	8.02642	0.075237	57.3316	0.537407
Retinol	76	90	ISHLINSSTKIFTQL	14	1700.95	7.30383	0.013843	10	8.09344	0.060293	57.8103	0.430664
Scopoletin	76	90	ISHLINSSTKIFTQL	14	1700.95	7.22467	0.005169	30	0	0	0	0
Scopoletin	76	90	ISHLINSSTKIFTQL	14	1700.95	7.23319	0.006111	95	6.6479	0.059078	47.485	0.421986
Scopoletin	76	90	ISHLINSSTKIFTQL	14	1700.95	7.23576	0.002674	1000	6.86426	0.064677	49.0304	0.461979
Scopoletin	76	90	ISHLINSSTKIFTQL	14	1700.95	7.23877	0.004281	10000	7.14357	0.015915	51.0255	0.113679
Scopoletin	76	90	ISHLINSSTKIFTQL	14	1700.95	7.24554	0.008345	0	7.85629	0.055448	56.1163	0.396057
Scopoletin	76	90	ISHLINSSTKIFTQL	14	1700.95	7.24681	0.004545	10	8.16067	0.026464	58.2905	0.189029
Apo	84	102	TKIFTQLRLLVREALPKIH	17	2275.39	7.22018	0.006176	30	0	0	0	0
Apo	84	102	TKIFTQLRLLVREALPKIH	17	2275.39	7.23128	0.003231	95	8.33054	0.053943	49.0032	0.317312
Apo	84	102	TKIFTQLRLLVREALPKIH	17	2275.39	7.24173	0.004677	1000	8.59612	0.063895	50.5654	0.375853
Apo	84	102	TKIFTQLRLLVREALPKIH	17	2275.39	7.24485	0.007864	10000	8.85354	0.053072	52.0796	0.312188
Apo	84	102	TKIFTQLRLLVREALPKIH	17	2275.39	7.2539	0.006486	0	9.55757	0.037535	56.221	0.220794
Apo	84	102	TKIFTQLRLLVREALPKIH	17	2275.39	7.24857	0.006755	10	10.0545	0.026891	59.144	0.158182
Apo-8'-carotenal	84	102	TKIFTQLRLLVREALPKIH	17	2275.39	7.32883	0.005867	30	0	0	0	0
Apo-8'-carotenal	84	102	TKIFTQLRLLVREALPKIH	17	2275.39	7.35094	0.020721	95	7.91287	0.011584	46.5463	0.0681412
Apo-8'-carotenal	84	102	TKIFTQLRLLVREALPKIH	17	2275.39	7.37641	0.006654	1000	8.2551	0.05048	48.5594	0.296941
Apo-8'-carotenal	84	102	TKIFTQLRLLVREALPKIH	17	2275.39	7.40381	0.01113	10000	8.31526	0.034928	48.9133	0.205459
Apo-8'-carotenal	84	102	TKIFTQLRLLVREALPKIH	17	2275.39	7.43701	0.01228	0	9.12304	0.062782	53.6649	0.369306
Apo-8'-carotenal	84	102	TKIFTQLRLLVREALPKIH	17	2275.39	7.46428	0.019462	10	9.70941	0.109272	57.1142	0.642776
b-Carotene	84	102	TKIFTQLRLLVREALPKIH	17	2275.39	7.47309	0.03011	30	0	0	0	0
b-Carotene	84	102	TKIFTQLRLLVREALPKIH	17	2275.39	7.5175	0.023818	95	7.70171	0.172586	45.3042	1.01521
b-Carotene	84	102	TKIFTQLRLLVREALPKIH	17	2275.39	7.54727	0.001331	1000	7.98283	0.033234	46.9578	0.195494
b-Carotene	84	102	TKIFTQLRLLVREALPKIH	17	2275.39	7.58807	0.012535	10000	7.92489	0.230403	46.617	1.35531
b-Carotene	84	102	TKIFTQLRLLVREALPKIH	17	2275.39	7.57218	0.027704	0	8.70948	0.155054	51.2322	0.912082
b-Carotene	84	102	TKIFTQLRLLVREALPKIH	17	2275.39	7.64984	0.014143	10	9.40581	0.07129	55.3283	0.419353
Retinol	84	102	TKIFTQLRLLVREALPKIH	17	2275.39	7.2626	0.003182	30	0	0	0	0
Retinol	84	102	TKIFTQLRLLVREALPKIH	17	2275.39	7.26459	0.001232	95	8.1901	0.075965	48.1771	0.446853
Retinol	84	102	TKIFTQLRLLVREALPKIH	17	2275.39	7.27431	0.003306	1000	8.48029	0.03768	49.8841	0.221647
Retinol	84	102	TKIFTQLRLLVREALPKIH	17	2275.39	7.27515	0.004089	10000	8.62416	0.047338	50.7304	0.278459
Retinol	84	102	TKIFTQLRLLVREALPKIH	17	2275.39	7.29902	0.002708	0	9.27759	0.089625	54.574	0.527206
Retinol	84	102	TKIFTQLRLLVREALPKIH	17	2275.39	7.31906	0.014993	10	9.74691	0.167328	57.3348	0.984282
Scopoletin	84	102	TKIFTQLRLLVREALPKIH	17	2275.39	7.23944	0.005101	30	0	0	0	0
Scopoletin	84	102	TKIFTQLRLLVREALPKIH	17	2275.39	7.24399	0.005382	95	8.33436	0.037114	49.0257	0.218318
Scopoletin	84	102	TKIFTQLRLLVREALPKIH	17	2275.39	7.24675	0.002826	1000	8.65516	0.142684	50.9127	0.839318
Scopoletin	84	102	TKIFTQLRLLVREALPKIH	17	2275.39	7.25094	0.003969	10000	8.91997	0.034118	52.4704	0.200694
Scopoletin	84	102	TKIFTQLRLLVREALPKIH	17	2275.39	7.25676	0.00769	0	9.55571	0.098724	56.2101	0.580729
Scopoletin	84	102	TKIFTQLRLLVREALPKIH	17	2275.39	7.26025	0.003338	10	10.1745	0.02511	59.8501	0.147706
Apo	86	91	IFTQLR	5	776.454	7.2187	0.006215	30	0	0	0	0
Apo	86	91	IFTQLR	5	776.454	7.23886	0.002765	95	1.53491	0.061828	30.6982	1.23656
Apo	86	91	IFTQLR	5	776.454	7.24954	0.004769	1000	1.8197	0.039999	36.394	0.79998
Apo	86	91	IFTQLR	5	776.454	7.25103	0.008258	10000	2.24452	0.071355	44.8903	1.4271
Apo	86	91	IFTQLR	5	776.454	7.26263	0.005799	0	3.06562	0.023007	61.3125	0.46014
Apo	86	91	IFTQLR	5	776.454	7.25697	0.006607	10	3.3548	0.012276	67.0959	0.24552
Apo-8'-carotenal	86	91	IFTQLR	5	776.454	7.3251	0.007467	30	0	0	0	0
Apo-8'-carotenal	86	91	IFTQLR	5	776.454	7.35927	0.018658	95	1.08614	0.042502	21.7227	0.85004
Apo-8'-carotenal	86	91	IFTQLR	5	776.454	7.38084	0.006949	1000	1.31965	0.023989	26.393	0.47978
Apo-8'-carotenal	86	91	IFTQLR	5	776.454	7.41116	0.011951	10000	1.64423	0.032049	32.8846	0.64098
Apo-8'-carotenal	86	91	IFTQLR	5	776.454	7.44624	0.012312	0	2.53297	0.011436	50.6595	0.22872
Apo-8'-carotenal	86	91	IFTQLR	5	776.454	7.47559	0.019494	10	3.14163	0.019783	62.8325	0.39566
b-Carotene	86	91	IFTQLR	5	776.454	7.47005	0.032484	30	0	0	0	0
b-Carotene	86	91	IFTQLR	5	776.454	7.52672	0.024194	95	1.00889	0.043952	20.1777	0.87904
b-Carotene	86	91	IFTQLR	5	776.454	7.55771	0.000926	1000	1.21322	0.013848	24.2645	0.27696
b-Carotene	86	91	IFTQLR	5	776.454	7.59701	0.012617	10000	1.50576	0.055129	30.1151	1.10258
b-Carotene	86	91	IFTQLR	5	776.454	7.5817	0.026807	0	2.4157	0.021533	48.314	0.43066
b-Carotene	86	91	IFTQLR	5	776.454	7.66093	0.014693	10	3.16409	0.022537	63.2818	0.45074
Retinol	86	91	IFTQLR	5	776.454	7.26015	0.004228	30	0	0	0	0
Retinol	86	91	IFTQLR	5	776.454	7.27256	0.001312	95	1.24838	0.017148	24.9675	0.34296
Retinol	86	91	IFTQLR	5	776.454	7.28351	0.003181	1000	1.40315	0.044536	28.0631	0.89072
Retinol	86	91	IFTQLR	5	776.454	7.28203	0.003777	10000	1.75492	0.020651	35.0984	0.41302
Retinol	86	91	IFTQLR	5	776.454	7.31294	0.007145	0	2.61783	0.014604	52.3567	0.29208
Retinol	86	91	IFTQLR	5	776.454	7.33257	0.01527	10	3.26938	0.039936	65.3876	0.79872
Scopoletin	86	91	IFTQLR	5	776.454	7.23501	0.004819	30	0	0	0	0
Scopoletin	86	91	IFTQLR	5	776.454	7.24985	0.006276	95	1.39424	0.017261	27.8848	0.34522
Scopoletin	86	91	IFTQLR	5	776.454	7.25343	0.001875	1000	1.5548	0.017158	31.0959	0.34316
Scopoletin	86	91	IFTQLR	5	776.454	7.2575	0.00299	10000	1.79394	0.026827	35.8789	0.53654
Scopoletin	86	91	IFTQLR	5	776.454	7.26551	0.007956	0	2.43752	0.010035	48.7503	0.2007
Scopoletin	86	91	IFTQLR	5	776.454	7.26782	0.003391	10	3.07801	0.006662	61.5602	0.13324
Apo	93	115	LVREALPKIHSTIASMTHRPDAL	20	2555.4	6.78082	0.006233	30	0	0	0	0
Apo	93	115	LVREALPKIHSTIASMTHRPDAL	20	2555.4	6.80057	0.003007	95	2.82739	0.026551	14.1369	0.132755
Apo	93	115	LVREALPKIHSTIASMTHRPDAL	20	2555.4	6.81352	0.004153	1000	3.46711	0.058388	17.3356	0.29194
Apo	93	115	LVREALPKIHSTIASMTHRPDAL	20	2555.4	6.8155	0.00959	10000	4.36811	0.119036	21.8406	0.59518
Apo	93	115	LVREALPKIHSTIASMTHRPDAL	20	2555.4	6.82502	0.007761	0	6.14626	0.046861	30.7313	0.234305
Apo	93	115	LVREALPKIHSTIASMTHRPDAL	20	2555.4	6.81765	0.00832	10	6.92011	0.065918	34.6006	0.32959
Apo-8'-carotenal	93	115	LVREALPKIHSTIASMTHRPDAL	20	2555.4	6.90252	0.008422	30	0	0	0	0
Apo-8'-carotenal	93	115	LVREALPKIHSTIASMTHRPDAL	20	2555.4	6.92787	0.015967	95	2.42412	0.141249	12.1206	0.706245
Apo-8'-carotenal	93	115	LVREALPKIHSTIASMTHRPDAL	20	2555.4	6.95407	0.008858	1000	3.05136	0.024213	15.2568	0.121065
Apo-8'-carotenal	93	115	LVREALPKIHSTIASMTHRPDAL	20	2555.4	6.98655	0.015253	10000	3.86724	0.143381	19.3362	0.716905
Apo-8'-carotenal	93	115	LVREALPKIHSTIASMTHRPDAL	20	2555.4	7.02522	0.01056	0	5.17871	0.04211	25.8935	0.21055
Apo-8'-carotenal	93	115	LVREALPKIHSTIASMTHRPDAL	20	2555.4	7.05587	0.022982	10	5.88808	0.149073	29.4404	0.745365
b-Carotene	93	115	LVREALPKIHSTIASMTHRPDAL	20	2555.4	7.06379	0.043696	30	0	0	0	0
b-Carotene	93	115	LVREALPKIHSTIASMTHRPDAL	20	2555.4	7.1202	0.028321	95	2.17662	0.140407	10.8831	0.702035
b-Carotene	93	115	LVREALPKIHSTIASMTHRPDAL	20	2555.4	7.14554	0.005741	1000	2.84826	0.074817	14.2413	0.374085
b-Carotene	93	115	LVREALPKIHSTIASMTHRPDAL	20	2555.4	7.19565	0.013126	10000	3.38995	0.178146	16.9498	0.89073
b-Carotene	93	115	LVREALPKIHSTIASMTHRPDAL	20	2555.4	7.17739	0.029794	0	4.81536	0.067667	24.0768	0.338335
b-Carotene	93	115	LVREALPKIHSTIASMTHRPDAL	20	2555.4	7.26114	0.015248	10	6.05801	0.052149	30.2901	0.260745
Retinol	93	115	LVREALPKIHSTIASMTHRPDAL	20	2555.4	6.83089	0.003921	30	0	0	0	0
Retinol	93	115	LVREALPKIHSTIASMTHRPDAL	20	2555.4	6.84225	0.000846	95	2.87234	0.023381	14.3617	0.116905
Retinol	93	115	LVREALPKIHSTIASMTHRPDAL	20	2555.4	6.85681	0.005377	1000	3.3074	0.047559	16.537	0.237795
Retinol	93	115	LVREALPKIHSTIASMTHRPDAL	20	2555.4	6.85276	0.005517	10000	4.10948	0.063306	20.5474	0.31653
Retinol	93	115	LVREALPKIHSTIASMTHRPDAL	20	2555.4	6.87912	0.003824	0	5.71632	0.104354	28.5816	0.52177
Retinol	93	115	LVREALPKIHSTIASMTHRPDAL	20	2555.4	6.89665	0.00939	10	6.45542	0.207849	32.2771	1.03925
Scopoletin	93	115	LVREALPKIHSTIASMTHRPDAL	20	2555.4	6.8037	0.00401	30	0	0	0	0
Scopoletin	93	115	LVREALPKIHSTIASMTHRPDAL	20	2555.4	6.8167	0.006754	95	2.86358	0.035559	14.3179	0.177795
Scopoletin	93	115	LVREALPKIHSTIASMTHRPDAL	20	2555.4	6.81831	0.003319	1000	3.42674	0.029969	17.1337	0.149845
Scopoletin	93	115	LVREALPKIHSTIASMTHRPDAL	20	2555.4	6.8194	0.003534	10000	4.26562	0.052074	21.3281	0.26037
Scopoletin	93	115	LVREALPKIHSTIASMTHRPDAL	20	2555.4	6.82547	0.009277	0	6.0122	0.048027	30.061	0.240135
Scopoletin	93	115	LVREALPKIHSTIASMTHRPDAL	20	2555.4	6.83083	0.003708	10	7.01767	0.031355	35.0883	0.156775
Apo	121	130	CTQILPIAEE	8	1115.55	7.30627	0.006322	30	0	0	0	0
Apo	121	130	CTQILPIAEE	8	1115.55	7.32477	0.001615	95	1.72419	0.04435	21.5523	0.554375
Apo	121	130	CTQILPIAEE	8	1115.55	7.33786	0.005021	1000	2.12028	0.011789	26.5035	0.147363
Apo	121	130	CTQILPIAEE	8	1115.55	7.34074	0.013142	10000	2.63944	0.032671	32.993	0.408387
Apo	121	130	CTQILPIAEE	8	1115.55	7.3542	0.008445	0	3.87118	0.042027	48.3897	0.525338
Apo	121	130	CTQILPIAEE	8	1115.55	7.34512	0.010249	10	4.81337	0.019327	60.1672	0.241588
Apo-8'-carotenal	121	130	CTQILPIAEE	8	1115.55	7.4143	0.007015	30	0	0	0	0
Apo-8'-carotenal	121	130	CTQILPIAEE	8	1115.55	7.44167	0.016275	95	1.12842	0.029535	14.1053	0.369188
Apo-8'-carotenal	121	130	CTQILPIAEE	8	1115.55	7.46535	0.008258	1000	1.50327	0.03035	18.7908	0.379375
Apo-8'-carotenal	121	130	CTQILPIAEE	8	1115.55	7.49659	0.012998	10000	2.11488	0.023139	26.436	0.289237
Apo-8'-carotenal	121	130	CTQILPIAEE	8	1115.55	7.53143	0.011069	0	3.64576	0.009116	45.572	0.11395
Apo-8'-carotenal	121	130	CTQILPIAEE	8	1115.55	7.55787	0.018396	10	4.78974	0.028583	59.8718	0.357288
b-Carotene	121	130	CTQILPIAEE	8	1115.55	7.55662	0.037316	30	0	0	0	0
b-Carotene	121	130	CTQILPIAEE	8	1115.55	7.61421	0.023723	95	1.07279	0.049554	13.4099	0.619425
b-Carotene	121	130	CTQILPIAEE	8	1115.55	7.64246	0.001004	1000	1.45739	0.040389	18.2173	0.504862
b-Carotene	121	130	CTQILPIAEE	8	1115.55	7.67943	0.011598	10000	2.08057	0.077551	26.0072	0.969387
b-Carotene	121	130	CTQILPIAEE	8	1115.55	7.66586	0.026596	0	3.61188	0.058719	45.1485	0.733988
b-Carotene	121	130	CTQILPIAEE	8	1115.55	7.73748	0.012342	10	4.75667	0.036772	59.4584	0.45965
Retinol	121	130	CTQILPIAEE	8	1115.55	7.34985	0.003639	30	0	0	0	0
Retinol	121	130	CTQILPIAEE	8	1115.55	7.37037	0.00139	95	1.25705	0.042242	15.7132	0.528025
Retinol	121	130	CTQILPIAEE	8	1115.55	7.37988	0.002226	1000	1.5888	0.04269	19.86	0.533625
Retinol	121	130	CTQILPIAEE	8	1115.55	7.37879	0.005089	10000	2.23069	0.036744	27.8837	0.4593
Retinol	121	130	CTQILPIAEE	8	1115.55	7.39902	0.002453	0	3.67509	0.016054	45.9386	0.200675
Retinol	121	130	CTQILPIAEE	8	1115.55	7.41316	0.011315	10	4.76245	0.004538	59.5306	0.056725
Scopoletin	121	130	CTQILPIAEE	8	1115.55	7.32539	0.005997	30	0	0	0	0
Scopoletin	121	130	CTQILPIAEE	8	1115.55	7.34291	0.009995	95	1.54531	0.034207	19.3164	0.427588
Scopoletin	121	130	CTQILPIAEE	8	1115.55	7.34442	0.008903	1000	1.88193	0.0165	23.5242	0.20625
Scopoletin	121	130	CTQILPIAEE	8	1115.55	7.35175	0.007757	10000	2.45412	0.04432	30.6765	0.554
Scopoletin	121	130	CTQILPIAEE	8	1115.55	7.35779	0.010775	0	3.61624	0.022552	45.203	0.2819
Scopoletin	121	130	CTQILPIAEE	8	1115.55	7.3622	0.002412	10	4.62832	0.019999	57.854	0.249988
Apo	122	130	TQILPIAEE	7	1012.54	7.25057	0.006031	30	0	0	0	0
Apo	122	130	TQILPIAEE	7	1012.54	7.2669	0.001829	95	1.12099	0.010777	16.0142	0.153957
Apo	122	130	TQILPIAEE	7	1012.54	7.27799	0.00373	1000	1.44808	0.020829	20.6869	0.297557
Apo	122	130	TQILPIAEE	7	1012.54	7.27813	0.008559	10000	2.03571	0.124154	29.0815	1.77363
Apo	122	130	TQILPIAEE	7	1012.54	7.28632	0.005217	0	3.25647	0.031989	46.5211	0.456986
Apo	122	130	TQILPIAEE	7	1012.54	7.28001	0.006194	10	4.17853	0.027181	59.6933	0.3883
Apo-8'-carotenal	122	130	TQILPIAEE	7	1012.54	7.3592	0.007489	30	0	0	0	0
Apo-8'-carotenal	122	130	TQILPIAEE	7	1012.54	7.39029	0.013521	95	0.722379	0.020704	10.3197	0.295771
Apo-8'-carotenal	122	130	TQILPIAEE	7	1012.54	7.41034	0.007781	1000	0.967936	0.015325	13.8277	0.218929
Apo-8'-carotenal	122	130	TQILPIAEE	7	1012.54	7.44223	0.012803	10000	1.48785	0.033418	21.2551	0.4774
Apo-8'-carotenal	122	130	TQILPIAEE	7	1012.54	7.47692	0.01145	0	2.93881	0.014958	41.983	0.213686
Apo-8'-carotenal	122	130	TQILPIAEE	7	1012.54	7.50477	0.018855	10	4.03659	0.036335	57.6656	0.519071
b-Carotene	122	130	TQILPIAEE	7	1012.54	7.50387	0.034463	30	0	0	0	0
b-Carotene	122	130	TQILPIAEE	7	1012.54	7.56081	0.023939	95	0.669036	0.045565	9.55766	0.650929
b-Carotene	122	130	TQILPIAEE	7	1012.54	7.58907	0.001142	1000	0.930583	0.02595	13.294	0.370714
b-Carotene	122	130	TQILPIAEE	7	1012.54	7.62795	0.012047	10000	1.44781	0.079944	20.6829	1.14206
b-Carotene	122	130	TQILPIAEE	7	1012.54	7.61315	0.026796	0	2.93877	0.027768	41.9825	0.396686
b-Carotene	122	130	TQILPIAEE	7	1012.54	7.68691	0.014412	10	4.06141	0.019822	58.0201	0.283171
Retinol	122	130	TQILPIAEE	7	1012.54	7.29328	0.004809	30	0	0	0	0
Retinol	122	130	TQILPIAEE	7	1012.54	7.29919	0.000401	95	0.882278	0.02109	12.604	0.301286
Retinol	122	130	TQILPIAEE	7	1012.54	7.31982	0.004478	1000	1.04032	0.031043	14.8617	0.443471
Retinol	122	130	TQILPIAEE	7	1012.54	7.32109	0.005194	10000	1.58793	0.025728	22.6847	0.367543
Retinol	122	130	TQILPIAEE	7	1012.54	7.34607	0.005046	0	2.9883	0.017846	42.69	0.254943
Retinol	122	130	TQILPIAEE	7	1012.54	7.36599	0.009333	10	4.06066	0.018501	58.0095	0.2643
Scopoletin	122	130	TQILPIAEE	7	1012.54	7.26779	0.004272	30	0	0	0	0
Scopoletin	122	130	TQILPIAEE	7	1012.54	7.2782	0.005723	95	1.18156	0.030704	16.8794	0.438629
Scopoletin	122	130	TQILPIAEE	7	1012.54	7.2806	0.003765	1000	1.45974	0.032986	20.8534	0.471229
Scopoletin	122	130	TQILPIAEE	7	1012.54	7.28323	0.0036	10000	1.91681	0.030403	27.383	0.434329
Scopoletin	122	130	TQILPIAEE	7	1012.54	7.28915	0.008132	0	2.98106	0.038077	42.5866	0.543957
Scopoletin	122	130	TQILPIAEE	7	1012.54	7.29084	0.003063	10	3.98559	0.050014	56.937	0.714486
Apo	131	145	FNISKYTYHPTTAWT	13	1828.88	7.10584	0.00645	30	0	0	0	0
Apo	131	145	FNISKYTYHPTTAWT	13	1828.88	7.12389	0.003557	95	2.16651	0.068662	16.6655	0.528169
Apo	131	145	FNISKYTYHPTTAWT	13	1828.88	7.13594	0.003387	1000	2.41569	0.065916	18.5822	0.507046
Apo	131	145	FNISKYTYHPTTAWT	13	1828.88	7.13894	0.01048	10000	2.64592	0.099721	20.3532	0.767085
Apo	131	145	FNISKYTYHPTTAWT	13	1828.88	7.15028	0.006947	0	3.6125	0.02525	27.7885	0.194231
Apo	131	145	FNISKYTYHPTTAWT	13	1828.88	7.14376	0.006857	10	4.36463	0.162485	33.5741	1.24988
Apo-8'-carotenal	131	145	FNISKYTYHPTTAWT	13	1828.88	7.21727	0.007611	30	0	0	0	0
Apo-8'-carotenal	131	145	FNISKYTYHPTTAWT	13	1828.88	7.24279	0.015041	95	1.56729	0.027155	12.0561	0.208885
Apo-8'-carotenal	131	145	FNISKYTYHPTTAWT	13	1828.88	7.264	0.00806	1000	1.75414	0.026232	13.4934	0.201785
Apo-8'-carotenal	131	145	FNISKYTYHPTTAWT	13	1828.88	7.29175	0.011793	10000	1.93437	0.063679	14.8798	0.489838
Apo-8'-carotenal	131	145	FNISKYTYHPTTAWT	13	1828.88	7.33897	0.014995	0	2.60477	0.065109	20.0367	0.500838
Apo-8'-carotenal	131	145	FNISKYTYHPTTAWT	13	1828.88	7.36913	0.02003	10	3.31189	0.222275	25.4761	1.70981
b-Carotene	131	145	FNISKYTYHPTTAWT	13	1828.88	7.3627	0.034193	30	0	0	0	0
b-Carotene	131	145	FNISKYTYHPTTAWT	13	1828.88	7.41773	0.023609	95	1.27199	0.08412	9.78454	0.647077
b-Carotene	131	145	FNISKYTYHPTTAWT	13	1828.88	7.44767	0.000401	1000	1.48622	0.014843	11.4325	0.114177
b-Carotene	131	145	FNISKYTYHPTTAWT	13	1828.88	7.49004	0.011229	10000	1.52017	0.141068	11.6936	1.08514
b-Carotene	131	145	FNISKYTYHPTTAWT	13	1828.88	7.47209	0.027461	0	2.15426	0.064383	16.5713	0.495254
b-Carotene	131	145	FNISKYTYHPTTAWT	13	1828.88	7.55505	0.014309	10	3.29877	0.050823	25.3752	0.390946
Retinol	131	145	FNISKYTYHPTTAWT	13	1828.88	7.15022	0.004168	30	0	0	0	0
Retinol	131	145	FNISKYTYHPTTAWT	13	1828.88	7.16499	0.002059	95	1.92102	0.049318	14.7771	0.379369
Retinol	131	145	FNISKYTYHPTTAWT	13	1828.88	7.17933	0.005771	1000	2.04262	0.033026	15.7125	0.254046
Retinol	131	145	FNISKYTYHPTTAWT	13	1828.88	7.17617	0.005543	10000	2.29123	0.030816	17.6249	0.237046
Retinol	131	145	FNISKYTYHPTTAWT	13	1828.88	7.20448	0.004496	0	2.90277	0.026782	22.329	0.206015
Retinol	131	145	FNISKYTYHPTTAWT	13	1828.88	7.22116	0.010923	10	3.57315	0.194362	27.4858	1.49509
Scopoletin	131	145	FNISKYTYHPTTAWT	13	1828.88	7.12476	0.004929	30	0	0	0	0
Scopoletin	131	145	FNISKYTYHPTTAWT	13	1828.88	7.13792	0.007013	95	2.42882	0.062615	18.6833	0.481654
Scopoletin	131	145	FNISKYTYHPTTAWT	13	1828.88	7.14	0.002862	1000	2.68385	0.07284	20.645	0.560308
Scopoletin	131	145	FNISKYTYHPTTAWT	13	1828.88	7.145	0.002732	10000	2.91695	0.050528	22.4381	0.388677
Scopoletin	131	145	FNISKYTYHPTTAWT	13	1828.88	7.15333	0.008863	0	3.51172	0.065884	27.0132	0.5068
Scopoletin	131	145	FNISKYTYHPTTAWT	13	1828.88	7.15696	0.003216	10	4.41938	0.042198	33.9953	0.3246
Apo	131	148	FNISKYTYHPTTAWTLAL	16	2126.08	7.667	0.00634	30	0	0	0	0
Apo	131	148	FNISKYTYHPTTAWTLAL	16	2126.08	7.68468	0.001695	95	2.42235	0.148316	15.1397	0.926975
Apo	131	148	FNISKYTYHPTTAWTLAL	16	2126.08	7.69653	0.00503	1000	2.65708	0.083464	16.6068	0.52165
Apo	131	148	FNISKYTYHPTTAWTLAL	16	2126.08	7.69597	0.010205	10000	3.08261	0.119299	19.2663	0.745619
Apo	131	148	FNISKYTYHPTTAWTLAL	16	2126.08	7.70809	0.004639	0	4.09032	0.084288	25.5645	0.5268
Apo	131	148	FNISKYTYHPTTAWTLAL	16	2126.08	7.69959	0.008408	10	5.01053	0.132842	31.3158	0.830262
Apo-8'-carotenal	131	148	FNISKYTYHPTTAWTLAL	16	2126.08	7.75913	0.006141	30	0	0	0	0
Apo-8'-carotenal	131	148	FNISKYTYHPTTAWTLAL	16	2126.08	7.77947	0.016319	95	1.71332	0.034176	10.7082	0.2136
Apo-8'-carotenal	131	148	FNISKYTYHPTTAWTLAL	16	2126.08	7.80325	0.007854	1000	1.93577	0.030189	12.0986	0.188681
Apo-8'-carotenal	131	148	FNISKYTYHPTTAWTLAL	16	2126.08	7.83411	0.010443	10000	2.19127	0.057322	13.6955	0.358262
Apo-8'-carotenal	131	148	FNISKYTYHPTTAWTLAL	16	2126.08	7.8682	0.012013	0	2.87459	0.03949	17.9662	0.246812
Apo-8'-carotenal	131	148	FNISKYTYHPTTAWTLAL	16	2126.08	7.89785	0.015883	10	3.69851	0.264857	23.1157	1.65536
b-Carotene	131	148	FNISKYTYHPTTAWTLAL	16	2126.08	7.896	0.027797	30	0	0	0	0
b-Carotene	131	148	FNISKYTYHPTTAWTLAL	16	2126.08	7.9372	0.01632	95	1.41289	0.116214	8.83054	0.726337
b-Carotene	131	148	FNISKYTYHPTTAWTLAL	16	2126.08	7.96223	0.000446	1000	1.73733	0.13364	10.8583	0.83525
b-Carotene	131	148	FNISKYTYHPTTAWTLAL	16	2126.08	8.00126	0.018203	10000	1.64928	0.115283	10.308	0.720519
b-Carotene	131	148	FNISKYTYHPTTAWTLAL	16	2126.08	7.98912	0.030381	0	2.44167	0.074746	15.2604	0.467163
b-Carotene	131	148	FNISKYTYHPTTAWTLAL	16	2126.08	8.05873	0.009038	10	3.53991	0.094312	22.1245	0.58945
Retinol	131	148	FNISKYTYHPTTAWTLAL	16	2126.08	7.7033	0.003417	30	0	0	0	0
Retinol	131	148	FNISKYTYHPTTAWTLAL	16	2126.08	7.71136	0.001829	95	2.11371	0.022524	13.2107	0.140775
Retinol	131	148	FNISKYTYHPTTAWTLAL	16	2126.08	7.72117	0.002168	1000	2.28147	0.053877	14.2592	0.336731
Retinol	131	148	FNISKYTYHPTTAWTLAL	16	2126.08	7.72027	0.006854	10000	2.58878	0.054312	16.1799	0.33945
Retinol	131	148	FNISKYTYHPTTAWTLAL	16	2126.08	7.74558	0.002	0	3.40317	0.058718	21.2698	0.366988
Retinol	131	148	FNISKYTYHPTTAWTLAL	16	2126.08	7.76066	0.011334	10	4.17812	0.184691	26.1133	1.15432
Scopoletin	131	148	FNISKYTYHPTTAWTLAL	16	2126.08	7.68367	0.004943	30	0	0	0	0
Scopoletin	131	148	FNISKYTYHPTTAWTLAL	16	2126.08	7.69813	0.005592	95	2.62502	0.07247	16.4064	0.452938
Scopoletin	131	148	FNISKYTYHPTTAWTLAL	16	2126.08	7.69403	0.007448	1000	3.10199	0.08221	19.3874	0.513813
Scopoletin	131	148	FNISKYTYHPTTAWTLAL	16	2126.08	7.69808	0.003063	10000	3.42571	0.017362	21.4107	0.108512
Scopoletin	131	148	FNISKYTYHPTTAWTLAL	16	2126.08	7.70649	0.008384	0	4.16205	0.040057	26.0128	0.250356
Scopoletin	131	148	FNISKYTYHPTTAWTLAL	16	2126.08	7.70781	0.003498	10	5.25863	0.079101	32.8664	0.494381
Apo	164	188	VELKEPLKIPGCKALRPDDVVDPLL	20	2756.55	7.19914	0.005517	30	0	0	0	0
Apo	164	188	VELKEPLKIPGCKALRPDDVVDPLL	20	2756.55	7.22616	0.001864	95	4.5835	0.059138	22.9175	0.29569
Apo	164	188	VELKEPLKIPGCKALRPDDVVDPLL	20	2756.55	7.23676	0.003534	1000	4.91765	0.061458	24.5882	0.30729
Apo	164	188	VELKEPLKIPGCKALRPDDVVDPLL	20	2756.55	7.23966	0.009004	10000	5.25832	0.043941	26.2916	0.219705
Apo	164	188	VELKEPLKIPGCKALRPDDVVDPLL	20	2756.55	7.24846	0.006316	0	7.45121	0.053705	37.2561	0.268525
Apo	164	188	VELKEPLKIPGCKALRPDDVVDPLL	20	2756.55	7.24101	0.00821	10	11.4145	0.157543	57.0726	0.787715
Apo-8'-carotenal	164	188	VELKEPLKIPGCKALRPDDVVDPLL	20	2756.55	7.30702	0.006981	30	0	0	0	0
Apo-8'-carotenal	164	188	VELKEPLKIPGCKALRPDDVVDPLL	20	2756.55	7.3421	0.024358	95	4.24433	0.02777	21.2216	0.13885
Apo-8'-carotenal	164	188	VELKEPLKIPGCKALRPDDVVDPLL	20	2756.55	7.3714	0.007179	1000	4.70013	0.040061	23.5006	0.200305
Apo-8'-carotenal	164	188	VELKEPLKIPGCKALRPDDVVDPLL	20	2756.55	7.39678	0.010381	10000	4.96131	0.048163	24.8065	0.240815
Apo-8'-carotenal	164	188	VELKEPLKIPGCKALRPDDVVDPLL	20	2756.55	7.4283	0.01148	0	6.59521	0.100395	32.976	0.501975
Apo-8'-carotenal	164	188	VELKEPLKIPGCKALRPDDVVDPLL	20	2756.55	7.45517	0.019951	10	11.0069	0.775775	55.0344	3.87887
b-Carotene	164	188	VELKEPLKIPGCKALRPDDVVDPLL	20	2756.55	7.45271	0.033075	30	0	0	0	0
b-Carotene	164	188	VELKEPLKIPGCKALRPDDVVDPLL	20	2756.55	7.50812	0.023808	95	4.30892	0.027789	21.5446	0.138945
b-Carotene	164	188	VELKEPLKIPGCKALRPDDVVDPLL	20	2756.55	7.53913	0.000701	1000	4.69255	0.014201	23.4627	0.071005
b-Carotene	164	188	VELKEPLKIPGCKALRPDDVVDPLL	20	2756.55	7.57986	0.01103	10000	4.91739	0.07555	24.5869	0.37775
b-Carotene	164	188	VELKEPLKIPGCKALRPDDVVDPLL	20	2756.55	7.56281	0.027195	0	6.63591	0.048578	33.1795	0.24289
b-Carotene	164	188	VELKEPLKIPGCKALRPDDVVDPLL	20	2756.55	7.63997	0.014606	10	9.68043	0.022565	48.4021	0.112825
Retinol	164	188	VELKEPLKIPGCKALRPDDVVDPLL	20	2756.55	7.24209	0.004073	30	0	0	0	0
Retinol	164	188	VELKEPLKIPGCKALRPDDVVDPLL	20	2756.55	7.25588	0.001807	95	4.36763	0.053155	21.8382	0.265775
Retinol	164	188	VELKEPLKIPGCKALRPDDVVDPLL	20	2756.55	7.26649	0.003631	1000	4.73125	0.019154	23.6563	0.09577
Retinol	164	188	VELKEPLKIPGCKALRPDDVVDPLL	20	2756.55	7.26607	0.004222	10000	5.02209	0.012168	25.1104	0.06084
Retinol	164	188	VELKEPLKIPGCKALRPDDVVDPLL	20	2756.55	7.28829	0.00277	0	6.80761	0.062675	34.0381	0.313375
Retinol	164	188	VELKEPLKIPGCKALRPDDVVDPLL	20	2756.55	7.30499	0.014363	10	11.0137	0.392842	55.0687	1.96421
Scopoletin	164	188	VELKEPLKIPGCKALRPDDVVDPLL	20	2756.55	7.21797	0.004588	30	0	0	0	0
Scopoletin	164	188	VELKEPLKIPGCKALRPDDVVDPLL	20	2756.55	7.23749	0.006215	95	4.23266	0.017032	21.1633	0.08516
Scopoletin	164	188	VELKEPLKIPGCKALRPDDVVDPLL	20	2756.55	7.23982	0.004555	1000	4.58566	0.03847	22.9283	0.19235
Scopoletin	164	188	VELKEPLKIPGCKALRPDDVVDPLL	20	2756.55	7.24457	0.003732	10000	4.72741	0.040971	23.6371	0.204855
Scopoletin	164	188	VELKEPLKIPGCKALRPDDVVDPLL	20	2756.55	7.25098	0.007968	0	6.1268	0.01722	30.634	0.0861
Scopoletin	164	188	VELKEPLKIPGCKALRPDDVVDPLL	20	2756.55	7.25489	0.003277	10	8.02502	0.062862	40.1251	0.31431
Apo	205	222	YTDFDGILINTWEDLEPE	16	2168.98	6.45242	0.004572	30	0	0	0	0
Apo	205	222	YTDFDGILINTWEDLEPE	16	2168.98	6.47442	0.003598	95	6.49019	0.031572	40.5637	0.197325
Apo	205	222	YTDFDGILINTWEDLEPE	16	2168.98	6.4887	0.00387	1000	7.01613	0.032787	43.8508	0.204919
Apo	205	222	YTDFDGILINTWEDLEPE	16	2168.98	6.49063	0.009616	10000	7.22256	0.034994	45.141	0.218712
Apo	205	222	YTDFDGILINTWEDLEPE	16	2168.98	6.50398	0.007902	0	7.19108	0.068277	44.9443	0.426731
Apo	205	222	YTDFDGILINTWEDLEPE	16	2168.98	6.49554	0.009432	10	7.19695	0.104243	44.9809	0.651519
Apo-8'-carotenal	205	222	YTDFDGILINTWEDLEPE	16	2168.98	6.58499	0.007034	30	0	0	0	0
Apo-8'-carotenal	205	222	YTDFDGILINTWEDLEPE	16	2168.98	6.60417	0.014275	95	5.18031	0.044259	32.3769	0.276619
Apo-8'-carotenal	205	222	YTDFDGILINTWEDLEPE	16	2168.98	6.6265	0.009265	1000	5.89946	0.062955	36.8716	0.393469
Apo-8'-carotenal	205	222	YTDFDGILINTWEDLEPE	16	2168.98	6.6687	0.023314	10000	6.8026	0.018787	42.5163	0.117419
Apo-8'-carotenal	205	222	YTDFDGILINTWEDLEPE	16	2168.98	6.71745	0.008335	0	7.00619	0.088236	43.7887	0.551475
Apo-8'-carotenal	205	222	YTDFDGILINTWEDLEPE	16	2168.98	6.74575	0.022802	10	6.91809	0.075095	43.2381	0.469344
b-Carotene	205	222	YTDFDGILINTWEDLEPE	16	2168.98	6.75034	0.04454	30	0	0	0	0
b-Carotene	205	222	YTDFDGILINTWEDLEPE	16	2168.98	6.80819	0.033335	95	5.26566	0.153295	32.9104	0.958094
b-Carotene	205	222	YTDFDGILINTWEDLEPE	16	2168.98	6.83075	0.007805	1000	6.08361	0.044495	38.0226	0.278094
b-Carotene	205	222	YTDFDGILINTWEDLEPE	16	2168.98	6.88607	0.013395	10000	6.39863	0.301993	39.9914	1.88746
b-Carotene	205	222	YTDFDGILINTWEDLEPE	16	2168.98	6.87495	0.031569	0	6.8581	0.05775	42.8631	0.360938
b-Carotene	205	222	YTDFDGILINTWEDLEPE	16	2168.98	6.96971	0.021818	10	6.89235	0.222257	43.0772	1.38911
Retinol	205	222	YTDFDGILINTWEDLEPE	16	2168.98	6.49924	0.005078	30	0	0	0	0
Retinol	205	222	YTDFDGILINTWEDLEPE	16	2168.98	6.51741	0.001138	95	5.25633	0.142365	32.852	0.889781
Retinol	205	222	YTDFDGILINTWEDLEPE	16	2168.98	6.5319	0.006298	1000	6.03537	0.056763	37.7211	0.354769
Retinol	205	222	YTDFDGILINTWEDLEPE	16	2168.98	6.52662	0.005461	10000	6.66171	0.112037	41.6357	0.700231
Retinol	205	222	YTDFDGILINTWEDLEPE	16	2168.98	6.56016	0.00364	0	7.08031	0.049282	44.252	0.308013
Retinol	205	222	YTDFDGILINTWEDLEPE	16	2168.98	6.57851	0.008405	10	7.02487	0.144963	43.9055	0.906019
Scopoletin	205	222	YTDFDGILINTWEDLEPE	16	2168.98	6.47385	0.002855	30	0	0	0	0
Scopoletin	205	222	YTDFDGILINTWEDLEPE	16	2168.98	6.48916	0.008405	95	6.46491	0.142554	40.4057	0.890962
Scopoletin	205	222	YTDFDGILINTWEDLEPE	16	2168.98	6.48918	0.002876	1000	6.91514	0.04421	43.2196	0.276313
Scopoletin	205	222	YTDFDGILINTWEDLEPE	16	2168.98	6.49322	0.003584	10000	7.03589	0.045986	43.9743	0.287413
Scopoletin	205	222	YTDFDGILINTWEDLEPE	16	2168.98	6.50112	0.009447	0	7.23489	0.02628	45.2181	0.16425
Scopoletin	205	222	YTDFDGILINTWEDLEPE	16	2168.98	6.5084	0.004363	10	7.08571	0.074965	44.2857	0.468531
Apo	206	217	TDFDGILINTWE	11	1422.67	6.28093	0.004404	30	0	0	0	0
Apo	206	217	TDFDGILINTWE	11	1422.67	6.30312	0.005279	95	5.70179	0.077911	51.8344	0.708282
Apo	206	217	TDFDGILINTWE	11	1422.67	6.31882	0.004539	1000	5.78386	0.090882	52.5805	0.8262
Apo	206	217	TDFDGILINTWE	11	1422.67	6.32108	0.009781	10000	5.70079	0.121937	51.8254	1.10852
Apo	206	217	TDFDGILINTWE	11	1422.67	6.33495	0.010107	0	5.94317	0.088837	54.0288	0.807609
Apo	206	217	TDFDGILINTWE	11	1422.67	6.32613	0.009223	10	6.5839	0.132245	59.8536	1.20223
Apo-8'-carotenal	206	217	TDFDGILINTWE	11	1422.67	6.41327	0.007657	30	0	0	0	0
Apo-8'-carotenal	206	217	TDFDGILINTWE	11	1422.67	6.4387	0.016513	95	5.60514	0.050423	50.9558	0.458391
Apo-8'-carotenal	206	217	TDFDGILINTWE	11	1422.67	6.46334	0.007952	1000	5.75207	0.087162	52.2915	0.792382
Apo-8'-carotenal	206	217	TDFDGILINTWE	11	1422.67	6.49522	0.018229	10000	5.69395	0.04569	51.7631	0.415364
Apo-8'-carotenal	206	217	TDFDGILINTWE	11	1422.67	6.54126	0.010924	0	5.81955	0.145208	52.905	1.32007
Apo-8'-carotenal	206	217	TDFDGILINTWE	11	1422.67	6.5697	0.027296	10	6.41382	0.077594	58.3075	0.7054
b-Carotene	206	217	TDFDGILINTWE	11	1422.67	6.58849	0.047526	30	0	0	0	0
b-Carotene	206	217	TDFDGILINTWE	11	1422.67	6.63905	0.037195	95	5.4803	0.15364	49.8209	1.39673
b-Carotene	206	217	TDFDGILINTWE	11	1422.67	6.66226	0.009401	1000	5.54942	0.027181	50.4493	0.2471
b-Carotene	206	217	TDFDGILINTWE	11	1422.67	6.72293	0.010521	10000	5.54313	0.027073	50.3921	0.246118
b-Carotene	206	217	TDFDGILINTWE	11	1422.67	6.71277	0.031339	0	5.68085	0.036611	51.6441	0.332827
b-Carotene	206	217	TDFDGILINTWE	11	1422.67	6.80429	0.023345	10	6.24611	0.044782	56.7828	0.407109
Retinol	206	217	TDFDGILINTWE	11	1422.67	6.33375	0.002623	30	0	0	0	0
Retinol	206	217	TDFDGILINTWE	11	1422.67	6.34572	0.001275	95	5.67055	0.061595	51.5504	0.559955
Retinol	206	217	TDFDGILINTWE	11	1422.67	6.36059	0.006665	1000	5.71991	0.027039	51.9992	0.245809
Retinol	206	217	TDFDGILINTWE	11	1422.67	6.35569	0.006506	10000	5.54341	0.035463	50.3946	0.322391
Retinol	206	217	TDFDGILINTWE	11	1422.67	6.38631	0.004508	0	5.83591	0.093606	53.0538	0.850964
Retinol	206	217	TDFDGILINTWE	11	1422.67	6.40469	0.009144	10	6.48155	0.033837	58.9232	0.307609
Scopoletin	206	217	TDFDGILINTWE	11	1422.67	6.30519	0.002775	30	0	0	0	0
Scopoletin	206	217	TDFDGILINTWE	11	1422.67	6.31926	0.009868	95	5.79503	0.018131	52.6821	0.164827
Scopoletin	206	217	TDFDGILINTWE	11	1422.67	6.31797	0.002251	1000	5.70558	0.107096	51.8689	0.9736
Scopoletin	206	217	TDFDGILINTWE	11	1422.67	6.32161	0.004096	10000	5.61977	0.042004	51.0888	0.381855
Scopoletin	206	217	TDFDGILINTWE	11	1422.67	6.32851	0.010923	0	5.94482	0.074702	54.0438	0.679109
Scopoletin	206	217	TDFDGILINTWE	11	1422.67	6.3387	0.004604	10	6.67023	0.047017	60.6385	0.427427
Apo	227	235	LRYNEKLRL	8	1203.71	6.59884	0.005015	30	0	0	0	0
Apo	227	235	LRYNEKLRL	8	1203.71	6.614	0.002811	95	2.42633	0.025046	30.3292	0.313075
Apo	227	235	LRYNEKLRL	8	1203.71	6.62633	0.003761	1000	2.65938	0.013192	33.2422	0.1649
Apo	227	235	LRYNEKLRL	8	1203.71	6.6303	0.010018	10000	2.92548	0.012137	36.5685	0.151713
Apo	227	235	LRYNEKLRL	8	1203.71	6.64708	0.012261	0	3.51426	0.025349	43.9283	0.316862
Apo	227	235	LRYNEKLRL	8	1203.71	6.63398	0.008627	10	3.80466	0.015892	47.5582	0.19865
Apo-8'-carotenal	227	235	LRYNEKLRL	8	1203.71	6.72123	0.008521	30	0	0	0	0
Apo-8'-carotenal	227	235	LRYNEKLRL	8	1203.71	6.74931	0.015275	95	2.00845	0.026543	25.1056	0.331788
Apo-8'-carotenal	227	235	LRYNEKLRL	8	1203.71	6.77418	0.008977	1000	2.26969	0.025376	28.3711	0.3172
Apo-8'-carotenal	227	235	LRYNEKLRL	8	1203.71	6.80795	0.016539	10000	2.62865	0.027208	32.8581	0.3401
Apo-8'-carotenal	227	235	LRYNEKLRL	8	1203.71	6.85008	0.010633	0	3.32034	0.039026	41.5042	0.487825
Apo-8'-carotenal	227	235	LRYNEKLRL	8	1203.71	6.88142	0.024971	10	3.53334	0.018566	44.1668	0.232075
b-Carotene	227	235	LRYNEKLRL	8	1203.71	6.8899	0.042766	30	0	0	0	0
b-Carotene	227	235	LRYNEKLRL	8	1203.71	6.94365	0.031758	95	1.80815	0.058714	22.6019	0.733925
b-Carotene	227	235	LRYNEKLRL	8	1203.71	6.96937	0.006691	1000	2.05483	0.031857	25.6854	0.398213
b-Carotene	227	235	LRYNEKLRL	8	1203.71	7.02287	0.013542	10000	2.291	0.115512	28.6375	1.4439
b-Carotene	227	235	LRYNEKLRL	8	1203.71	7.00837	0.030612	0	3.08773	0.022903	38.5967	0.286287
b-Carotene	227	235	LRYNEKLRL	8	1203.71	7.10494	0.019432	10	3.3843	0.027326	42.3037	0.341575
Retinol	227	235	LRYNEKLRL	8	1203.71	6.64592	0.006258	30	0	0	0	0
Retinol	227	235	LRYNEKLRL	8	1203.71	6.66202	0.000844	95	2.14926	0.030819	26.8658	0.385238
Retinol	227	235	LRYNEKLRL	8	1203.71	6.67955	0.009321	1000	2.3248	0.054412	29.06	0.68015
Retinol	227	235	LRYNEKLRL	8	1203.71	6.67384	0.008424	10000	2.61606	0.036181	32.7008	0.452262
Retinol	227	235	LRYNEKLRL	8	1203.71	6.71027	0.003508	0	3.30166	0.019006	41.2708	0.237575
Retinol	227	235	LRYNEKLRL	8	1203.71	6.72682	0.007865	10	3.5642	0.023289	44.5525	0.291112
Scopoletin	227	235	LRYNEKLRL	8	1203.71	6.62036	0.002953	30	0	0	0	0
Scopoletin	227	235	LRYNEKLRL	8	1203.71	6.62732	0.006487	95	2.44976	0.027804	30.6221	0.34755
Scopoletin	227	235	LRYNEKLRL	8	1203.71	6.62815	0.003183	1000	2.67632	0.051089	33.4539	0.638613
Scopoletin	227	235	LRYNEKLRL	8	1203.71	6.63113	0.003484	10000	2.90118	0.026623	36.2647	0.332788
Scopoletin	227	235	LRYNEKLRL	8	1203.71	6.6424	0.013243	0	3.5164	0.025513	43.955	0.318912
Scopoletin	227	235	LRYNEKLRL	8	1203.71	6.65332	0.005372	10	3.77741	0.03328	47.2176	0.416
Apo	236	255	LLKVPVFPIGPLRRKVETTL	16	2275.41	7.22258	0.006225	30	0	0	0	0
Apo	236	255	LLKVPVFPIGPLRRKVETTL	16	2275.41	7.23205	0.002756	95	8.40118	0.064098	52.5074	0.400613
Apo	236	255	LLKVPVFPIGPLRRKVETTL	16	2275.41	7.24249	0.004923	1000	8.62743	0.033751	53.9214	0.210944
Apo	236	255	LLKVPVFPIGPLRRKVETTL	16	2275.41	7.24503	0.008725	10000	8.86525	0.036366	55.4078	0.227288
Apo	236	255	LLKVPVFPIGPLRRKVETTL	16	2275.41	7.25518	0.00607	0	9.57842	0.014116	59.8651	0.088225
Apo	236	255	LLKVPVFPIGPLRRKVETTL	16	2275.41	7.24973	0.006225	10	9.99967	0.100147	62.498	0.625919
Apo-8'-carotenal	236	255	LLKVPVFPIGPLRRKVETTL	16	2275.41	7.32876	0.006592	30	0	0	0	0
Apo-8'-carotenal	236	255	LLKVPVFPIGPLRRKVETTL	16	2275.41	7.35408	0.019831	95	7.71926	0.011474	48.2454	0.0717125
Apo-8'-carotenal	236	255	LLKVPVFPIGPLRRKVETTL	16	2275.41	7.37838	0.007052	1000	8.12045	0.072031	50.7528	0.450194
Apo-8'-carotenal	236	255	LLKVPVFPIGPLRRKVETTL	16	2275.41	7.40508	0.011356	10000	8.27311	0.089963	51.7069	0.562269
Apo-8'-carotenal	236	255	LLKVPVFPIGPLRRKVETTL	16	2275.41	7.44009	0.012286	0	8.9904	0.109859	56.19	0.686619
Apo-8'-carotenal	236	255	LLKVPVFPIGPLRRKVETTL	16	2275.41	7.46891	0.01904	10	9.38526	0.045067	58.6579	0.281669
b-Carotene	236	255	LLKVPVFPIGPLRRKVETTL	16	2275.41	7.47565	0.030843	30	0	0	0	0
b-Carotene	236	255	LLKVPVFPIGPLRRKVETTL	16	2275.41	7.52242	0.023813	95	7.45714	0.122388	46.6072	0.764925
b-Carotene	236	255	LLKVPVFPIGPLRRKVETTL	16	2275.41	7.55067	0.001385	1000	7.90038	0.017924	49.3774	0.112025
b-Carotene	236	255	LLKVPVFPIGPLRRKVETTL	16	2275.41	7.59187	0.012478	10000	7.83474	0.332803	48.9671	2.08002
b-Carotene	236	255	LLKVPVFPIGPLRRKVETTL	16	2275.41	7.57594	0.027736	0	8.54382	0.088831	53.3989	0.555194
b-Carotene	236	255	LLKVPVFPIGPLRRKVETTL	16	2275.41	7.65392	0.014687	10	9.36686	0.167564	58.5429	1.04727
Retinol	236	255	LLKVPVFPIGPLRRKVETTL	16	2275.41	7.26466	0.003266	30	0	0	0	0
Retinol	236	255	LLKVPVFPIGPLRRKVETTL	16	2275.41	7.26544	0.001074	95	8.06627	0.051333	50.4142	0.320831
Retinol	236	255	LLKVPVFPIGPLRRKVETTL	16	2275.41	7.27761	0.003927	1000	8.32116	0.06844	52.0073	0.42775
Retinol	236	255	LLKVPVFPIGPLRRKVETTL	16	2275.41	7.27627	0.003993	10000	8.58577	0.025382	53.661	0.158637
Retinol	236	255	LLKVPVFPIGPLRRKVETTL	16	2275.41	7.3023	0.004152	0	9.18507	0.055245	57.4067	0.345281
Retinol	236	255	LLKVPVFPIGPLRRKVETTL	16	2275.41	7.32286	0.014465	10	9.57553	0.042806	59.8471	0.267537
Scopoletin	236	255	LLKVPVFPIGPLRRKVETTL	16	2275.41	7.23996	0.005232	30	0	0	0	0
Scopoletin	236	255	LLKVPVFPIGPLRRKVETTL	16	2275.41	7.2456	0.006099	95	8.31505	0.049834	51.9691	0.311463
Scopoletin	236	255	LLKVPVFPIGPLRRKVETTL	16	2275.41	7.2477	0.002764	1000	8.57741	0.07103	53.6088	0.443937
Scopoletin	236	255	LLKVPVFPIGPLRRKVETTL	16	2275.41	7.25162	0.003489	10000	8.81711	0.057874	55.107	0.361712
Scopoletin	236	255	LLKVPVFPIGPLRRKVETTL	16	2275.41	7.2582	0.007198	0	9.4909	0.031985	59.3181	0.199906
Scopoletin	236	255	LLKVPVFPIGPLRRKVETTL	16	2275.41	7.26106	0.002823	10	10.1255	0.017512	63.2846	0.10945
Apo	236	257	LLKVPVFPIGPLRRKVETTLND	18	2504.48	7.19122	0.008185	30	0	0	0	0
Apo	236	257	LLKVPVFPIGPLRRKVETTLND	18	2504.48	7.20071	0.002416	95	9.63042	0.101687	53.5024	0.564928
Apo	236	257	LLKVPVFPIGPLRRKVETTLND	18	2504.48	7.21333	0.003974	1000	9.82124	0.053157	54.5625	0.295317
Apo	236	257	LLKVPVFPIGPLRRKVETTLND	18	2504.48	7.21637	0.010614	10000	10.0556	0.060625	55.8646	0.336806
Apo	236	257	LLKVPVFPIGPLRRKVETTLND	18	2504.48	7.2285	0.008256	0	10.6938	0.034855	59.4099	0.193639
Apo	236	257	LLKVPVFPIGPLRRKVETTLND	18	2504.48	7.2233	0.005144	10	11.1802	0.034726	62.1123	0.192922
Apo-8'-carotenal	236	257	LLKVPVFPIGPLRRKVETTLND	18	2504.48	7.30355	0.009296	30	0	0	0	0
Apo-8'-carotenal	236	257	LLKVPVFPIGPLRRKVETTLND	18	2504.48	7.32448	0.022875	95	8.936	0.133135	49.6444	0.739639
Apo-8'-carotenal	236	257	LLKVPVFPIGPLRRKVETTLND	18	2504.48	7.35768	0.008752	1000	9.31099	0.099494	51.7277	0.552744
Apo-8'-carotenal	236	257	LLKVPVFPIGPLRRKVETTLND	18	2504.48	7.38878	0.011713	10000	9.3955	0.118669	52.1972	0.659272
Apo-8'-carotenal	236	257	LLKVPVFPIGPLRRKVETTLND	18	2504.48	7.41941	0.010789	0	10.031	0.094024	55.7276	0.522356
Apo-8'-carotenal	236	257	LLKVPVFPIGPLRRKVETTLND	18	2504.48	7.44666	0.020091	10	10.6755	0.052535	59.3085	0.291861
b-Carotene	236	257	LLKVPVFPIGPLRRKVETTLND	18	2504.48	7.45489	0.028638	30	0	0	0	0
b-Carotene	236	257	LLKVPVFPIGPLRRKVETTLND	18	2504.48	7.50009	0.025102	95	8.75116	0.171562	48.6175	0.953122
b-Carotene	236	257	LLKVPVFPIGPLRRKVETTLND	18	2504.48	7.52797	0.000248	1000	9.09921	0.031971	50.5512	0.177617
b-Carotene	236	257	LLKVPVFPIGPLRRKVETTLND	18	2504.48	7.57059	0.010753	10000	8.91382	0.35841	49.5212	1.99117
b-Carotene	236	257	LLKVPVFPIGPLRRKVETTLND	18	2504.48	7.55086	0.026751	0	9.77355	0.052696	54.2975	0.292756
b-Carotene	236	257	LLKVPVFPIGPLRRKVETTLND	18	2504.48	7.6314	0.013701	10	10.4126	0.141075	57.8476	0.78375
Retinol	236	257	LLKVPVFPIGPLRRKVETTLND	18	2504.48	7.23879	0.003658	30	0	0	0	0
Retinol	236	257	LLKVPVFPIGPLRRKVETTLND	18	2504.48	7.24349	0.00336	95	9.22787	0.021838	51.266	0.121322
Retinol	236	257	LLKVPVFPIGPLRRKVETTLND	18	2504.48	7.25706	0.002601	1000	9.57188	0.118396	53.1771	0.657756
Retinol	236	257	LLKVPVFPIGPLRRKVETTLND	18	2504.48	7.25745	0.005118	10000	9.64493	0.046977	53.583	0.260983
Retinol	236	257	LLKVPVFPIGPLRRKVETTLND	18	2504.48	7.27874	0.001728	0	10.2072	0.079632	56.7068	0.4424
Retinol	236	257	LLKVPVFPIGPLRRKVETTLND	18	2504.48	7.29245	0.010761	10	10.8804	0.118798	60.4467	0.659989
Scopoletin	236	257	LLKVPVFPIGPLRRKVETTLND	18	2504.48	7.20792	0.004098	30	0	0	0	0
Scopoletin	236	257	LLKVPVFPIGPLRRKVETTLND	18	2504.48	7.21786	0.006555	95	9.46769	0.049811	52.5983	0.276728
Scopoletin	236	257	LLKVPVFPIGPLRRKVETTLND	18	2504.48	7.22076	0.003483	1000	9.71518	0.066818	53.9732	0.371211
Scopoletin	236	257	LLKVPVFPIGPLRRKVETTLND	18	2504.48	7.22347	0.002732	10000	9.91301	0.059798	55.0723	0.332211
Scopoletin	236	257	LLKVPVFPIGPLRRKVETTLND	18	2504.48	7.23422	0.007643	0	10.466	0.063224	58.1443	0.351244
Scopoletin	236	257	LLKVPVFPIGPLRRKVETTLND	18	2504.48	7.23552	0.003579	10	11.2151	0.037004	62.3059	0.205578
Apo	258	269	EVIQWLDKQNNE	11	1514.74	7.17394	0.006085	30	0	0	0	0
Apo	258	269	EVIQWLDKQNNE	11	1514.74	7.1924	0.002355	95	1.56275	0.007448	14.2068	0.0677091
Apo	258	269	EVIQWLDKQNNE	11	1514.74	7.20391	0.004687	1000	1.79594	0.02796	16.3267	0.254182
Apo	258	269	EVIQWLDKQNNE	11	1514.74	7.20614	0.009619	10000	2.43593	0.030732	22.1448	0.279382
Apo	258	269	EVIQWLDKQNNE	11	1514.74	7.21666	0.006561	0	4.26446	0.013213	38.7678	0.120118
Apo	258	269	EVIQWLDKQNNE	11	1514.74	7.20963	0.006894	10	5.92119	0.057447	53.829	0.522245
Apo-8'-carotenal	258	269	EVIQWLDKQNNE	11	1514.74	7.28177	0.007126	30	0	0	0	0
Apo-8'-carotenal	258	269	EVIQWLDKQNNE	11	1514.74	7.3073	0.019153	95	1.49576	0.089285	13.5978	0.811682
Apo-8'-carotenal	258	269	EVIQWLDKQNNE	11	1514.74	7.33746	0.013883	1000	1.69397	0.026436	15.3997	0.240327
Apo-8'-carotenal	258	269	EVIQWLDKQNNE	11	1514.74	7.37285	0.011264	10000	2.25458	0.027386	20.4962	0.248964
Apo-8'-carotenal	258	269	EVIQWLDKQNNE	11	1514.74	7.40224	0.011175	0	3.92975	0.020658	35.725	0.1878
Apo-8'-carotenal	258	269	EVIQWLDKQNNE	11	1514.74	7.42882	0.018374	10	5.76344	0.106222	52.3949	0.965655
b-Carotene	258	269	EVIQWLDKQNNE	11	1514.74	7.43059	0.035646	30	0	0	0	0
b-Carotene	258	269	EVIQWLDKQNNE	11	1514.74	7.48397	0.023425	95	1.44783	0.030333	13.1621	0.275755
b-Carotene	258	269	EVIQWLDKQNNE	11	1514.74	7.5121	0.000845	1000	1.68529	0.006568	15.3208	0.0597091
b-Carotene	258	269	EVIQWLDKQNNE	11	1514.74	7.55352	0.01091	10000	2.21156	0.064676	20.1051	0.587964
b-Carotene	258	269	EVIQWLDKQNNE	11	1514.74	7.5367	0.028163	0	3.80651	0.039108	34.6046	0.355527
b-Carotene	258	269	EVIQWLDKQNNE	11	1514.74	7.61485	0.01424	10	5.59065	0.02847	50.8241	0.258818
Retinol	258	269	EVIQWLDKQNNE	11	1514.74	7.21699	0.003847	30	0	0	0	0
Retinol	258	269	EVIQWLDKQNNE	11	1514.74	7.23048	0.00163	95	1.54752	0.012816	14.0683	0.116509
Retinol	258	269	EVIQWLDKQNNE	11	1514.74	7.24338	0.004516	1000	1.76497	0.04598	16.0452	0.418
Retinol	258	269	EVIQWLDKQNNE	11	1514.74	7.24029	0.004982	10000	2.43283	0.036726	22.1166	0.333873
Retinol	258	269	EVIQWLDKQNNE	11	1514.74	7.26579	0.003374	0	4.16518	0.050397	37.8653	0.458155
Retinol	258	269	EVIQWLDKQNNE	11	1514.74	7.27944	0.010046	10	5.87953	0.08909	53.4502	0.809909
Scopoletin	258	269	EVIQWLDKQNNE	11	1514.74	7.19159	0.004709	30	0	0	0	0
Scopoletin	258	269	EVIQWLDKQNNE	11	1514.74	7.20447	0.006806	95	1.54244	0.03323	14.0222	0.302091
Scopoletin	258	269	EVIQWLDKQNNE	11	1514.74	7.20746	0.002539	1000	1.79062	0.038312	16.2784	0.348291
Scopoletin	258	269	EVIQWLDKQNNE	11	1514.74	7.21148	0.002628	10000	2.40284	0.035697	21.844	0.324518
Scopoletin	258	269	EVIQWLDKQNNE	11	1514.74	7.21884	0.008674	0	4.1731	0.040275	37.9373	0.366136
Scopoletin	258	269	EVIQWLDKQNNE	11	1514.74	7.22186	0.003756	10	5.84692	0.015211	53.1538	0.138282
Apo	258	272	EVIQWLDKQNNESVL	14	1813.92	7.47796	0.005839	30	0	0	0	0
Apo	258	272	EVIQWLDKQNNESVL	14	1813.92	7.50065	0.003369	95	1.50374	0.048083	10.741	0.34345
Apo	258	272	EVIQWLDKQNNESVL	14	1813.92	7.51132	0.004263	1000	1.87203	0.039702	13.3717	0.283586
Apo	258	272	EVIQWLDKQNNESVL	14	1813.92	7.5113	0.009826	10000	2.65774	0.079307	18.9838	0.566479
Apo	258	272	EVIQWLDKQNNESVL	14	1813.92	7.52286	0.005754	0	4.90361	0.024094	35.0258	0.1721
Apo	258	272	EVIQWLDKQNNESVL	14	1813.92	7.51429	0.008609	10	6.92681	0.047625	49.4772	0.340179
Apo-8'-carotenal	258	272	EVIQWLDKQNNESVL	14	1813.92	7.5811	0.006497	30	0	0	0	0
Apo-8'-carotenal	258	272	EVIQWLDKQNNESVL	14	1813.92	7.60101	0.015032	95	1.52329	0.010741	10.8806	0.0767214
Apo-8'-carotenal	258	272	EVIQWLDKQNNESVL	14	1813.92	7.62403	0.008009	1000	1.79242	0.036924	12.803	0.263743
Apo-8'-carotenal	258	272	EVIQWLDKQNNESVL	14	1813.92	7.65969	0.012359	10000	2.46578	0.059332	17.6127	0.4238
Apo-8'-carotenal	258	272	EVIQWLDKQNNESVL	14	1813.92	7.69263	0.011747	0	4.63205	0.011626	33.0861	0.0830429
Apo-8'-carotenal	258	272	EVIQWLDKQNNESVL	14	1813.92	7.71967	0.017126	10	6.83654	0.078857	48.8324	0.563264
b-Carotene	258	272	EVIQWLDKQNNESVL	14	1813.92	7.71666	0.02982	30	0	0	0	0
b-Carotene	258	272	EVIQWLDKQNNESVL	14	1813.92	7.76504	0.018537	95	1.54311	0.053537	11.0222	0.382407
b-Carotene	258	272	EVIQWLDKQNNESVL	14	1813.92	7.79465	0.002411	1000	1.79076	0.017125	12.7912	0.122321
b-Carotene	258	272	EVIQWLDKQNNESVL	14	1813.92	7.82476	0.011589	10000	2.42721	0.074006	17.3372	0.528614
b-Carotene	258	272	EVIQWLDKQNNESVL	14	1813.92	7.81244	0.024818	0	4.43044	0.040319	31.646	0.287993
b-Carotene	258	272	EVIQWLDKQNNESVL	14	1813.92	7.88073	0.011354	10	6.58261	0.065933	47.0187	0.47095
Retinol	258	272	EVIQWLDKQNNESVL	14	1813.92	7.51083	0.003644	30	0	0	0	0
Retinol	258	272	EVIQWLDKQNNESVL	14	1813.92	7.53239	0.00293	95	1.52938	0.060783	10.9242	0.434164
Retinol	258	272	EVIQWLDKQNNESVL	14	1813.92	7.54122	0.003049	1000	1.83378	0.014637	13.0984	0.10455
Retinol	258	272	EVIQWLDKQNNESVL	14	1813.92	7.54107	0.006008	10000	2.63298	0.028257	18.807	0.201836
Retinol	258	272	EVIQWLDKQNNESVL	14	1813.92	7.56623	0.003028	0	4.89895	0.086339	34.9925	0.616707
Retinol	258	272	EVIQWLDKQNNESVL	14	1813.92	7.57924	0.011462	10	7.05096	0.05744	50.364	0.410286
Scopoletin	258	272	EVIQWLDKQNNESVL	14	1813.92	7.49307	0.004631	30	0	0	0	0
Scopoletin	258	272	EVIQWLDKQNNESVL	14	1813.92	7.51273	0.006292	95	1.53679	0.020328	10.977	0.1452
Scopoletin	258	272	EVIQWLDKQNNESVL	14	1813.92	7.51174	0.005955	1000	1.84777	0.021404	13.1984	0.152886
Scopoletin	258	272	EVIQWLDKQNNESVL	14	1813.92	7.51571	0.0027	10000	2.62424	0.039976	18.7446	0.285543
Scopoletin	258	272	EVIQWLDKQNNESVL	14	1813.92	7.5285	0.008284	0	4.83296	0.069078	34.5212	0.493414
Scopoletin	258	272	EVIQWLDKQNNESVL	14	1813.92	7.52617	0.003615	10	6.92014	0.027603	49.4296	0.197164
Apo	273	289	FVSFGSGGTLSTKQMTE	16	1775.84	7.08179	0.006072	30	0	0	0	0
Apo	273	289	FVSFGSGGTLSTKQMTE	16	1775.84	7.09775	0.003028	95	8.00085	0.040362	50.0053	0.252263
Apo	273	289	FVSFGSGGTLSTKQMTE	16	1775.84	7.10989	0.003465	1000	8.1991	0.033768	51.2444	0.21105
Apo	273	289	FVSFGSGGTLSTKQMTE	16	1775.84	7.11278	0.010181	10000	8.41372	0.016266	52.5858	0.101662
Apo	273	289	FVSFGSGGTLSTKQMTE	16	1775.84	7.12343	0.006806	0	9.31568	0.053578	58.223	0.334863
Apo	273	289	FVSFGSGGTLSTKQMTE	16	1775.84	7.11723	0.00715	10	9.60609	0.016757	60.0381	0.104731
Apo-8'-carotenal	273	289	FVSFGSGGTLSTKQMTE	16	1775.84	7.19217	0.007116	30	0	0	0	0
Apo-8'-carotenal	273	289	FVSFGSGGTLSTKQMTE	16	1775.84	7.21507	0.016578	95	7.91256	0.071066	49.4535	0.444163
Apo-8'-carotenal	273	289	FVSFGSGGTLSTKQMTE	16	1775.84	7.23874	0.008224	1000	8.11764	0.068796	50.7353	0.429975
Apo-8'-carotenal	273	289	FVSFGSGGTLSTKQMTE	16	1775.84	7.26772	0.011936	10000	8.33574	0.042009	52.0984	0.262556
Apo-8'-carotenal	273	289	FVSFGSGGTLSTKQMTE	16	1775.84	7.30392	0.014448	0	9.18901	0.091232	57.4313	0.5702
Apo-8'-carotenal	273	289	FVSFGSGGTLSTKQMTE	16	1775.84	7.34089	0.025815	10	9.47259	0.076293	59.2037	0.476831
b-Carotene	273	289	FVSFGSGGTLSTKQMTE	16	1775.84	7.33965	0.034281	30	0	0	0	0
b-Carotene	273	289	FVSFGSGGTLSTKQMTE	16	1775.84	7.39466	0.021157	95	7.84931	0.08533	49.0582	0.533312
b-Carotene	273	289	FVSFGSGGTLSTKQMTE	16	1775.84	7.41996	0.001551	1000	8.04644	0.026728	50.2903	0.16705
b-Carotene	273	289	FVSFGSGGTLSTKQMTE	16	1775.84	7.46322	0.011033	10000	8.22676	0.027034	51.4172	0.168962
b-Carotene	273	289	FVSFGSGGTLSTKQMTE	16	1775.84	7.44651	0.028389	0	9.16444	0.025664	57.2777	0.1604
b-Carotene	273	289	FVSFGSGGTLSTKQMTE	16	1775.84	7.52858	0.01481	10	9.40991	0.038618	58.812	0.241363
Retinol	273	289	FVSFGSGGTLSTKQMTE	16	1775.84	7.12386	0.004402	30	0	0	0	0
Retinol	273	289	FVSFGSGGTLSTKQMTE	16	1775.84	7.13722	0.001759	95	7.93459	0.033224	49.5912	0.20765
Retinol	273	289	FVSFGSGGTLSTKQMTE	16	1775.84	7.1501	0.004566	1000	8.1188	0.077877	50.7425	0.486731
Retinol	273	289	FVSFGSGGTLSTKQMTE	16	1775.84	7.14751	0.005245	10000	8.37206	0.009506	52.3254	0.0594125
Retinol	273	289	FVSFGSGGTLSTKQMTE	16	1775.84	7.17544	0.003597	0	9.29833	0.009472	58.1145	0.0592
Retinol	273	289	FVSFGSGGTLSTKQMTE	16	1775.84	7.19282	0.010707	10	9.59681	0.078563	59.98	0.491019
Scopoletin	273	289	FVSFGSGGTLSTKQMTE	16	1775.84	7.10039	0.00451	30	0	0	0	0
Scopoletin	273	289	FVSFGSGGTLSTKQMTE	16	1775.84	7.11158	0.006403	95	7.60963	0.092249	47.5602	0.576556
Scopoletin	273	289	FVSFGSGGTLSTKQMTE	16	1775.84	7.11304	0.003955	1000	7.85458	0.061911	49.0911	0.386944
Scopoletin	273	289	FVSFGSGGTLSTKQMTE	16	1775.84	7.11836	0.003417	10000	8.322	0.028274	52.0125	0.176712
Scopoletin	273	289	FVSFGSGGTLSTKQMTE	16	1775.84	7.12656	0.009113	0	9.25882	0.046058	57.8676	0.287863
Scopoletin	273	289	FVSFGSGGTLSTKQMTE	16	1775.84	7.13063	0.003692	10	9.6919	0.030416	60.5744	0.1901
Apo	273	290	FVSFGSGGTLSTKQMTEL	17	1888.92	7.40268	0.007469	30	0	0	0	0
Apo	273	290	FVSFGSGGTLSTKQMTEL	17	1888.92	7.41284	0.004636	95	7.99692	0.044441	47.0407	0.261418
Apo	273	290	FVSFGSGGTLSTKQMTEL	17	1888.92	7.42155	0.004347	1000	8.16207	0.037981	48.0122	0.223418
Apo	273	290	FVSFGSGGTLSTKQMTEL	17	1888.92	7.42046	0.009134	10000	8.43168	0.035407	49.5981	0.208276
Apo	273	290	FVSFGSGGTLSTKQMTEL	17	1888.92	7.43357	0.007092	0	9.27621	0.039598	54.5659	0.232929
Apo	273	290	FVSFGSGGTLSTKQMTEL	17	1888.92	7.4306	0.004069	10	9.86531	0.01445	58.0312	0.085
Apo-8'-carotenal	273	290	FVSFGSGGTLSTKQMTEL	17	1888.92	7.5022	0.007561	30	0	0	0	0
Apo-8'-carotenal	273	290	FVSFGSGGTLSTKQMTEL	17	1888.92	7.52791	0.014236	95	7.90373	0.038855	46.4925	0.228559
Apo-8'-carotenal	273	290	FVSFGSGGTLSTKQMTEL	17	1888.92	7.55023	0.011007	1000	8.09608	0.043182	47.624	0.254012
Apo-8'-carotenal	273	290	FVSFGSGGTLSTKQMTEL	17	1888.92	7.58057	0.01123	10000	8.36934	0.038402	49.2314	0.225894
Apo-8'-carotenal	273	290	FVSFGSGGTLSTKQMTEL	17	1888.92	7.61571	0.013689	0	9.27967	0.043633	54.5863	0.256665
Apo-8'-carotenal	273	290	FVSFGSGGTLSTKQMTEL	17	1888.92	7.64462	0.01832	10	9.78027	0.028444	57.531	0.167318
b-Carotene	273	290	FVSFGSGGTLSTKQMTEL	17	1888.92	7.64272	0.027946	30	0	0	0	0
b-Carotene	273	290	FVSFGSGGTLSTKQMTEL	17	1888.92	7.69252	0.019954	95	7.85813	0.127349	46.2243	0.749112
b-Carotene	273	290	FVSFGSGGTLSTKQMTEL	17	1888.92	7.72006	0.000867	1000	8.03872	0.037803	47.2866	0.222371
b-Carotene	273	290	FVSFGSGGTLSTKQMTEL	17	1888.92	7.75421	0.011092	10000	8.17918	0.085542	48.1128	0.503188
b-Carotene	273	290	FVSFGSGGTLSTKQMTEL	17	1888.92	7.73932	0.026205	0	9.23758	0.011427	54.3387	0.0672176
b-Carotene	273	290	FVSFGSGGTLSTKQMTEL	17	1888.92	7.81572	0.013424	10	9.543	0.048469	56.1353	0.285112
Retinol	273	290	FVSFGSGGTLSTKQMTEL	17	1888.92	7.44113	0.00705	30	0	0	0	0
[truncated: 791 more rows]

## Sheet: Residues_HDX
Apo	Deuterium uptake (%)						Apo-8'-carotenal	Deuterium uptake (%)						b-Carotene	Deuterium uptake (%)						Retinol	Deuterium uptake (%)						Scopoletin	Deuterium uptake (%)						Apo-8'-carotenal vs Apo	Difference in deuterium uptake (%)							b-Carotene vs Apo	Difference in deuterium uptake (%)
	HDX time (s)							HDX time (s)							HDX time (s)							HDX time (s)							HDX time (s)							HDX time (s)					Maximal diff.			HDX time (s)					Maximal diff.
Residue	10	30	95	1000	10000	Maximal	Residue	10	30	95	1000	10000	Maximal	Residue	10	30	95	1000	10000	Maximal	Residue	10	30	95	1000	10000	Maximal	Residue	10	30	95	1000	10000	Maximal	Residue	10	30	95	1000	10000	Lowest	Highest	Residue	10	30	95	1000	10000	Lowest
-225							-225							-225							-225							-225							-225								-225
-224	1.8	1.7	1.8	2	3.4	3.4	-224	0.8	0.6	0.6	0.3	0.9	0.9	-224	0.1	0.3	-0.7	-0.4	0.8	0.8	-224	1	0.5	0.9	0.9	1.1	1.1	-224	1.6	1.6	1.5	1.7	3.3	3.3	-224	-1	-1.1	-1.2	-1.7	-2.5	-2.5	-1	-224	-1.7	-1.4	-2.5	-2.4	-2.6	-2.6
-223	1.8	1.7	1.8	2	3.4	3.4	-223	0.8	0.6	0.6	0.3	0.9	0.9	-223	0.1	0.3	-0.7	-0.4	0.8	0.8	-223	1	0.5	0.9	0.9	1.1	1.1	-223	1.6	1.6	1.5	1.7	3.3	3.3	-223	-1	-1.1	-1.2	-1.7	-2.5	-2.5	-1	-223	-1.7	-1.4	-2.5	-2.4	-2.6	-2.6
-222	1.8	1.7	1.8	2	3.4	3.4	-222	0.8	0.6	0.6	0.3	0.9	0.9	-222	0.1	0.3	-0.7	-0.4	0.8	0.8	-222	1	0.5	0.9	0.9	1.1	1.1	-222	1.6	1.6	1.5	1.7	3.3	3.3	-222	-1	-1.1	-1.2	-1.7	-2.5	-2.5	-1	-222	-1.7	-1.4	-2.5	-2.4	-2.6	-2.6
-221	1.8	1.7	1.8	2	3.4	3.4	-221	0.8	0.6	0.6	0.3	0.9	0.9	-221	0.1	0.3	-0.7	-0.4	0.8	0.8	-221	1	0.5	0.9	0.9	1.1	1.1	-221	1.6	1.6	1.5	1.7	3.3	3.3	-221	-1	-1.1	-1.2	-1.7	-2.5	-2.5	-1	-221	-1.7	-1.4	-2.5	-2.4	-2.6	-2.6
-220	1.8	1.7	1.8	2	3.4	3.4	-220	0.8	0.6	0.6	0.3	0.9	0.9	-220	0.1	0.3	-0.7	-0.4	0.8	0.8	-220	1	0.5	0.9	0.9	1.1	1.1	-220	1.6	1.6	1.5	1.7	3.3	3.3	-220	-1	-1.1	-1.2	-1.7	-2.5	-2.5	-1	-220	-1.7	-1.4	-2.5	-2.4	-2.6	-2.6
-219	1.8	1.7	1.8	2	3.4	3.4	-219	0.8	0.6	0.6	0.3	0.9	0.9	-219	0.1	0.3	-0.7	-0.4	0.8	0.8	-219	1	0.5	0.9	0.9	1.1	1.1	-219	1.6	1.6	1.5	1.7	3.3	3.3	-219	-1	-1.1	-1.2	-1.7	-2.5	-2.5	-1	-219	-1.7	-1.4	-2.5	-2.4	-2.6	-2.6
-218	11.4	12.8	16.3	34.3	49.5	49.5	-218	10	10.9	12.9	25.7	44.4	44.4	-218	10.4	11.2	13.3	26.1	44.8	44.8	-218	11.1	11.6	14.4	27.4	45.1	45.1	-218	11.8	12.7	16.4	31.6	47.4	47.4	-218	-1.4	-1.9	-3.4	-8.6	-5.1	-8.6	-1.4	-218	-1	-1.6	-3	-8.2	-4.7	-8.2
-217	11.4	12.8	16.3	34.3	49.5	49.5	-217	10	10.9	12.9	25.7	44.4	44.4	-217	10.4	11.2	13.3	26.1	44.8	44.8	-217	11.1	11.6	14.4	27.4	45.1	45.1	-217	11.8	12.7	16.4	31.6	47.4	47.4	-217	-1.4	-1.9	-3.4	-8.6	-5.1	-8.6	-1.4	-217	-1	-1.6	-3	-8.2	-4.7	-8.2
-216	11.4	12.8	16.3	34.3	49.5	49.5	-216	10	10.9	12.9	25.7	44.4	44.4	-216	10.4	11.2	13.3	26.1	44.8	44.8	-216	11.1	11.6	14.4	27.4	45.1	45.1	-216	11.8	12.7	16.4	31.6	47.4	47.4	-216	-1.4	-1.9	-3.4	-8.6	-5.1	-8.6	-1.4	-216	-1	-1.6	-3	-8.2	-4.7	-8.2
-215	11.4	12.8	16.3	34.3	49.5	49.5	-215	10	10.9	12.9	25.7	44.4	44.4	-215	10.4	11.2	13.3	26.1	44.8	44.8	-215	11.1	11.6	14.4	27.4	45.1	45.1	-215	11.8	12.7	16.4	31.6	47.4	47.4	-215	-1.4	-1.9	-3.4	-8.6	-5.1	-8.6	-1.4	-215	-1	-1.6	-3	-8.2	-4.7	-8.2
-214	11.4	12.8	16.3	34.3	49.5	49.5	-214	10	10.9	12.9	25.7	44.4	44.4	-214	10.4	11.2	13.3	26.1	44.8	44.8	-214	11.1	11.6	14.4	27.4	45.1	45.1	-214	11.8	12.7	16.4	31.6	47.4	47.4	-214	-1.4	-1.9	-3.4	-8.6	-5.1	-8.6	-1.4	-214	-1	-1.6	-3	-8.2	-4.7	-8.2
-213	11.4	12.8	16.3	34.3	49.5	49.5	-213	10	10.9	12.9	25.7	44.4	44.4	-213	10.4	11.2	13.3	26.1	44.8	44.8	-213	11.1	11.6	14.4	27.4	45.1	45.1	-213	11.8	12.7	16.4	31.6	47.4	47.4	-213	-1.4	-1.9	-3.4	-8.6	-5.1	-8.6	-1.4	-213	-1	-1.6	-3	-8.2	-4.7	-8.2
-212	11.4	12.8	16.3	34.3	49.5	49.5	-212	10	10.9	12.9	25.7	44.4	44.4	-212	10.4	11.2	13.3	26.1	44.8	44.8	-212	11.1	11.6	14.4	27.4	45.1	45.1	-212	11.8	12.7	16.4	31.6	47.4	47.4	-212	-1.4	-1.9	-3.4	-8.6	-5.1	-8.6	-1.4	-212	-1	-1.6	-3	-8.2	-4.7	-8.2
-211	11.4	12.8	16.3	34.3	49.5	49.5	-211	10	10.9	12.9	25.7	44.4	44.4	-211	10.4	11.2	13.3	26.1	44.8	44.8	-211	11.1	11.6	14.4	27.4	45.1	45.1	-211	11.8	12.7	16.4	31.6	47.4	47.4	-211	-1.4	-1.9	-3.4	-8.6	-5.1	-8.6	-1.4	-211	-1	-1.6	-3	-8.2	-4.7	-8.2
-210	11.4	12.8	16.3	34.3	49.5	49.5	-210	10	10.9	12.9	25.7	44.4	44.4	-210	10.4	11.2	13.3	26.1	44.8	44.8	-210	11.1	11.6	14.4	27.4	45.1	45.1	-210	11.8	12.7	16.4	31.6	47.4	47.4	-210	-1.4	-1.9	-3.4	-8.6	-5.1	-8.6	-1.4	-210	-1	-1.6	-3	-8.2	-4.7	-8.2
-209	11.4	12.8	16.3	34.3	49.5	49.5	-209	10	10.9	12.9	25.7	44.4	44.4	-209	10.4	11.2	13.3	26.1	44.8	44.8	-209	11.1	11.6	14.4	27.4	45.1	45.1	-209	11.8	12.7	16.4	31.6	47.4	47.4	-209	-1.4	-1.9	-3.4	-8.6	-5.1	-8.6	-1.4	-209	-1	-1.6	-3	-8.2	-4.7	-8.2
-208	11.4	12.8	16.3	34.3	49.5	49.5	-208	10	10.9	12.9	25.7	44.4	44.4	-208	10.4	11.2	13.3	26.1	44.8	44.8	-208	11.1	11.6	14.4	27.4	45.1	45.1	-208	11.8	12.7	16.4	31.6	47.4	47.4	-208	-1.4	-1.9	-3.4	-8.6	-5.1	-8.6	-1.4	-208	-1	-1.6	-3	-8.2	-4.7	-8.2
-207	11.4	12.8	16.3	34.3	49.5	49.5	-207	10	10.9	12.9	25.7	44.4	44.4	-207	10.4	11.2	13.3	26.1	44.8	44.8	-207	11.1	11.6	14.4	27.4	45.1	45.1	-207	11.8	12.7	16.4	31.6	47.4	47.4	-207	-1.4	-1.9	-3.4	-8.6	-5.1	-8.6	-1.4	-207	-1	-1.6	-3	-8.2	-4.7	-8.2
-206	11.1	12.1	15.7	30.3	41.5	41.5	-206	9.8	10.5	12.7	23.6	37.7	37.7	-206	9.6	11.2	12.8	24.1	38.6	38.6	-206	10.4	11.3	13.5	25.3	39.4	39.4	-206	10.6	12.2	15.4	28.7	40.2	40.2	-206	-1.3	-1.6	-3	-6.7	-3.8	-6.7	-1.3	-206	-1.5	-0.9	-2.9	-6.2	-2.9	-6.2
-205	0	0.1	0.1	0.6	0.9	0.9	-205	-0.5	-0.2	0	0	0.2	0.2	-205	-0.8	-0.6	-1	-1.2	-1	-0.6	-205	0.1	-0.3	0	-0.2	-0.9	0.1	-205	0.9	0.7	0.9	0.9	1.4	1.4	-205	-0.5	-0.3	-0.1	-0.6	-0.7	-0.7	-0.1	-205	-0.8	-0.7	-1.1	-1.8	-1.9	-1.9
-204	0	0.1	0.1	0.6	0.9	0.9	-204	-0.5	-0.2	0	0	0.2	0.2	-204	-0.8	-0.6	-1	-1.2	-1	-0.6	-204	0.1	-0.3	0	-0.2	-0.9	0.1	-204	0.9	0.7	0.9	0.9	1.4	1.4	-204	-0.5	-0.3	-0.1	-0.6	-0.7	-0.7	-0.1	-204	-0.8	-0.7	-1.1	-1.8	-1.9	-1.9
-203	0	0.1	0.1	0.6	0.9	0.9	-203	-0.5	-0.2	0	0	0.2	0.2	-203	-0.8	-0.6	-1	-1.2	-1	-0.6	-203	0.1	-0.3	0	-0.2	-0.9	0.1	-203	0.9	0.7	0.9	0.9	1.4	1.4	-203	-0.5	-0.3	-0.1	-0.6	-0.7	-0.7	-0.1	-203	-0.8	-0.7	-1.1	-1.8	-1.9	-1.9
-202	0	0.1	0.1	0.6	0.9	0.9	-202	-0.5	-0.2	0	0	0.2	0.2	-202	-0.8	-0.6	-1	-1.2	-1	-0.6	-202	0.1	-0.3	0	-0.2	-0.9	0.1	-202	0.9	0.7	0.9	0.9	1.4	1.4	-202	-0.5	-0.3	-0.1	-0.6	-0.7	-0.7	-0.1	-202	-0.8	-0.7	-1.1	-1.8	-1.9	-1.9
-201	8.8	10.4	11.2	14.9	21.1	21.1	-201	8.7	9.6	10.8	14.1	20	20	-201	8.7	9.5	10.3	13.8	19.7	19.7	-201	9.2	9.8	11.2	15.5	21.1	21.1	-201	9.2	10.2	11.1	14.7	20.7	20.7	-201	-0.1	-0.8	-0.4	-0.8	-1.1	-1.1	-0.1	-201	-0.1	-0.9	-0.9	-1.1	-1.4	-1.4
-200	28.1	31.7	32.9	33.7	37.8	37.8	-200	25.8	29.8	31.6	31.9	35.4	35.4	-200	26	29.5	30.3	31.7	35	35	-200	27.1	30.4	31.3	32.5	36.5	36.5	-200	27.5	30.6	31.7	32.9	37	37	-200	-2.3	-1.9	-1.3	-1.8	-2.4	-2.4	-1.3	-200	-2.1	-2.2	-2.6	-2	-2.8	-2.8
-199	28.1	31.7	32.9	33.7	37.8	37.8	-199	25.8	29.8	31.6	31.9	35.4	35.4	-199	26	29.5	30.3	31.7	35	35	-199	27.1	30.4	31.3	32.5	36.5	36.5	-199	27.5	30.6	31.7	32.9	37	37	-199	-2.3	-1.9	-1.3	-1.8	-2.4	-2.4	-1.3	-199	-2.1	-2.2	-2.6	-2	-2.8	-2.8
-198	28.1	31.7	32.9	33.7	37.8	37.8	-198	25.8	29.8	31.6	31.9	35.4	35.4	-198	26	29.5	30.3	31.7	35	35	-198	27.1	30.4	31.3	32.5	36.5	36.5	-198	27.5	30.6	31.7	32.9	37	37	-198	-2.3	-1.9	-1.3	-1.8	-2.4	-2.4	-1.3	-198	-2.1	-2.2	-2.6	-2	-2.8	-2.8
-197	28.1	31.7	32.9	33.7	37.8	37.8	-197	25.8	29.8	31.6	31.9	35.4	35.4	-197	26	29.5	30.3	31.7	35	35	-197	27.1	30.4	31.3	32.5	36.5	36.5	-197	27.5	30.6	31.7	32.9	37	37	-197	-2.3	-1.9	-1.3	-1.8	-2.4	-2.4	-1.3	-197	-2.1	-2.2	-2.6	-2	-2.8	-2.8
-196	28.1	31.7	32.9	33.7	37.8	37.8	-196	25.8	29.8	31.6	31.9	35.4	35.4	-196	26	29.5	30.3	31.7	35	35	-196	27.1	30.4	31.3	32.5	36.5	36.5	-196	27.5	30.6	31.7	32.9	37	37	-196	-2.3	-1.9	-1.3	-1.8	-2.4	-2.4	-1.3	-196	-2.1	-2.2	-2.6	-2	-2.8	-2.8
-195	28.1	31.7	32.9	33.7	37.8	37.8	-195	25.8	29.8	31.6	31.9	35.4	35.4	-195	26	29.5	30.3	31.7	35	35	-195	27.1	30.4	31.3	32.5	36.5	36.5	-195	27.5	30.6	31.7	32.9	37	37	-195	-2.3	-1.9	-1.3	-1.8	-2.4	-2.4	-1.3	-195	-2.1	-2.2	-2.6	-2	-2.8	-2.8
-194	28.1	31.7	32.9	33.7	37.8	37.8	-194	25.8	29.8	31.6	31.9	35.4	35.4	-194	26	29.5	30.3	31.7	35	35	-194	27.1	30.4	31.3	32.5	36.5	36.5	-194	27.5	30.6	31.7	32.9	37	37	-194	-2.3	-1.9	-1.3	-1.8	-2.4	-2.4	-1.3	-194	-2.1	-2.2	-2.6	-2	-2.8	-2.8
-193	8.8	10.4	11.2	14.9	21.1	21.1	-193	8.7	9.6	10.8	14.1	20	20	-193	8.7	9.5	10.3	13.8	19.7	19.7	-193	9.2	9.8	11.2	15.5	21.1	21.1	-193	9.2	10.2	11.1	14.7	20.7	20.7	-193	-0.1	-0.8	-0.4	-0.8	-1.1	-1.1	-0.1	-193	-0.1	-0.9	-0.9	-1.1	-1.4	-1.4
-192	40.6	43.9	45.4	45.5	45.4	45.5	-192	32.4	37.7	42.7	44.5	44	44.5	-192	33.3	38.3	41.5	44.7	43.5	44.7	-192	33.5	38.3	42.5	45.3	45.5	45.5	-192	41.1	43.9	43.9	45.4	45.4	45.4	-192	-8.2	-6.2	-2.7	-1	-1.4	-8.2	-1	-192	-7.3	-5.6	-3.9	-0.8	-1.9	-7.3
-191	40.6	43.9	45.4	45.5	45.4	45.5	-191	32.4	37.7	42.7	44.5	44	44.5	-191	33.3	38.3	41.5	44.7	43.5	44.7	-191	33.5	38.3	42.5	45.3	45.5	45.5	-191	41.1	43.9	43.9	45.4	45.4	45.4	-191	-8.2	-6.2	-2.7	-1	-1.4	-8.2	-1	-191	-7.3	-5.6	-3.9	-0.8	-1.9	-7.3
-190	40.6	43.9	45.4	45.5	45.4	45.5	-190	32.4	37.7	42.7	44.5	44	44.5	-190	33.3	38.3	41.5	44.7	43.5	44.7	-190	33.5	38.3	42.5	45.3	45.5	45.5	-190	41.1	43.9	43.9	45.4	45.4	45.4	-190	-8.2	-6.2	-2.7	-1	-1.4	-8.2	-1	-190	-7.3	-5.6	-3.9	-0.8	-1.9	-7.3
-189	40.6	43.9	45.4	45.5	45.4	45.5	-189	32.4	37.7	42.7	44.5	44	44.5	-189	33.3	38.3	41.5	44.7	43.5	44.7	-189	33.5	38.3	42.5	45.3	45.5	45.5	-189	41.1	43.9	43.9	45.4	45.4	45.4	-189	-8.2	-6.2	-2.7	-1	-1.4	-8.2	-1	-189	-7.3	-5.6	-3.9	-0.8	-1.9	-7.3
-188	40.6	43.9	45.4	45.5	45.4	45.5	-188	32.4	37.7	42.7	44.5	44	44.5	-188	33.3	38.3	41.5	44.7	43.5	44.7	-188	33.5	38.3	42.5	45.3	45.5	45.5	-188	41.1	43.9	43.9	45.4	45.4	45.4	-188	-8.2	-6.2	-2.7	-1	-1.4	-8.2	-1	-188	-7.3	-5.6	-3.9	-0.8	-1.9	-7.3
-187	40.6	43.9	45.4	45.5	45.4	45.5	-187	32.4	37.7	42.7	44.5	44	44.5	-187	33.3	38.3	41.5	44.7	43.5	44.7	-187	33.5	38.3	42.5	45.3	45.5	45.5	-187	41.1	43.9	43.9	45.4	45.4	45.4	-187	-8.2	-6.2	-2.7	-1	-1.4	-8.2	-1	-187	-7.3	-5.6	-3.9	-0.8	-1.9	-7.3
-186	40.6	43.9	45.4	45.5	45.4	45.5	-186	32.4	37.7	42.7	44.5	44	44.5	-186	33.3	38.3	41.5	44.7	43.5	44.7	-186	33.5	38.3	42.5	45.3	45.5	45.5	-186	41.1	43.9	43.9	45.4	45.4	45.4	-186	-8.2	-6.2	-2.7	-1	-1.4	-8.2	-1	-186	-7.3	-5.6	-3.9	-0.8	-1.9	-7.3
-185	40.6	43.9	45.4	45.5	45.4	45.5	-185	32.4	37.7	42.7	44.5	44	44.5	-185	33.3	38.3	41.5	44.7	43.5	44.7	-185	33.5	38.3	42.5	45.3	45.5	45.5	-185	41.1	43.9	43.9	45.4	45.4	45.4	-185	-8.2	-6.2	-2.7	-1	-1.4	-8.2	-1	-185	-7.3	-5.6	-3.9	-0.8	-1.9	-7.3
-184	40.6	43.9	45.4	45.5	45.4	45.5	-184	32.4	37.7	42.7	44.5	44	44.5	-184	33.3	38.3	41.5	44.7	43.5	44.7	-184	33.5	38.3	42.5	45.3	45.5	45.5	-184	41.1	43.9	43.9	45.4	45.4	45.4	-184	-8.2	-6.2	-2.7	-1	-1.4	-8.2	-1	-184	-7.3	-5.6	-3.9	-0.8	-1.9	-7.3
-183	40.6	43.9	45.4	45.5	45.4	45.5	-183	32.4	37.7	42.7	44.5	44	44.5	-183	33.3	38.3	41.5	44.7	43.5	44.7	-183	33.5	38.3	42.5	45.3	45.5	45.5	-183	41.1	43.9	43.9	45.4	45.4	45.4	-183	-8.2	-6.2	-2.7	-1	-1.4	-8.2	-1	-183	-7.3	-5.6	-3.9	-0.8	-1.9	-7.3
-182	40.6	43.9	45.4	45.5	45.4	45.5	-182	32.4	37.7	42.7	44.5	44	44.5	-182	33.3	38.3	41.5	44.7	43.5	44.7	-182	33.5	38.3	42.5	45.3	45.5	45.5	-182	41.1	43.9	43.9	45.4	45.4	45.4	-182	-8.2	-6.2	-2.7	-1	-1.4	-8.2	-1	-182	-7.3	-5.6	-3.9	-0.8	-1.9	-7.3
-181	40.6	43.9	45.4	45.5	45.4	45.5	-181	32.4	37.7	42.7	44.5	44	44.5	-181	33.3	38.3	41.5	44.7	43.5	44.7	-181	33.5	38.3	42.5	45.3	45.5	45.5	-181	41.1	43.9	43.9	45.4	45.4	45.4	-181	-8.2	-6.2	-2.7	-1	-1.4	-8.2	-1	-181	-7.3	-5.6	-3.9	-0.8	-1.9	-7.3
-180	40.6	43.9	45.4	45.5	45.4	45.5	-180	32.4	37.7	42.7	44.5	44	44.5	-180	33.3	38.3	41.5	44.7	43.5	44.7	-180	33.5	38.3	42.5	45.3	45.5	45.5	-180	41.1	43.9	43.9	45.4	45.4	45.4	-180	-8.2	-6.2	-2.7	-1	-1.4	-8.2	-1	-180	-7.3	-5.6	-3.9	-0.8	-1.9	-7.3
-179	40.6	43.9	45.4	45.5	45.4	45.5	-179	32.4	37.7	42.7	44.5	44	44.5	-179	33.3	38.3	41.5	44.7	43.5	44.7	-179	33.5	38.3	42.5	45.3	45.5	45.5	-179	41.1	43.9	43.9	45.4	45.4	45.4	-179	-8.2	-6.2	-2.7	-1	-1.4	-8.2	-1	-179	-7.3	-5.6	-3.9	-0.8	-1.9	-7.3
-178	40.6	43.9	45.4	45.5	45.4	45.5	-178	32.4	37.7	42.7	44.5	44	44.5	-178	33.3	38.3	41.5	44.7	43.5	44.7	-178	33.5	38.3	42.5	45.3	45.5	45.5	-178	41.1	43.9	43.9	45.4	45.4	45.4	-178	-8.2	-6.2	-2.7	-1	-1.4	-8.2	-1	-178	-7.3	-5.6	-3.9	-0.8	-1.9	-7.3
-177	40.6	43.9	45.4	45.5	45.4	45.5	-177	32.4	37.7	42.7	44.5	44	44.5	-177	33.3	38.3	41.5	44.7	43.5	44.7	-177	33.5	38.3	42.5	45.3	45.5	45.5	-177	41.1	43.9	43.9	45.4	45.4	45.4	-177	-8.2	-6.2	-2.7	-1	-1.4	-8.2	-1	-177	-7.3	-5.6	-3.9	-0.8	-1.9	-7.3
-176	41.8	45.6	47.3	47.4	47.3	47.4	-176	32.9	39	44.5	46.9	46.6	46.9	-176	34.2	39.9	42.7	46.6	45.5	46.6	-176	33.4	39.5	44.3	47.2	47.1	47.2	-176	42.4	45.9	46.2	47.2	47.3	47.3	-176	-8.9	-6.6	-2.8	-0.5	-0.7	-8.9	-0.5	-176	-7.6	-5.7	-4.6	-0.8	-1.8	-7.6
-175	24.4	27.5	29.4	29.9	30.5	30.5	-175	15.9	19.4	23.9	28.4	29.5	29.5	-175	16.8	20.3	24.7	28.7	29.3	29.3	-175	15.9	19.7	24.8	29.2	29.6	29.6	-175	24.8	27.7	29.2	30	30.2	30.2	-175	-8.5	-8.1	-5.5	-1.5	-1	-8.5	-1	-175	-7.6	-7.2	-4.7	-1.2	-1.2	-7.6
-174	24.4	27.5	29.4	29.9	30.5	30.5	-174	15.9	19.4	23.9	28.4	29.5	29.5	-174	16.8	20.3	24.7	28.7	29.3	29.3	-174	15.9	19.7	24.8	29.2	29.6	29.6	-174	24.8	27.7	29.2	30	30.2	30.2	-174	-8.5	-8.1	-5.5	-1.5	-1	-8.5	-1	-174	-7.6	-7.2	-4.7	-1.2	-1.2	-7.6
-173	24.4	27.5	29.4	29.9	30.5	30.5	-173	15.9	19.4	23.9	28.4	29.5	29.5	-173	16.8	20.3	24.7	28.7	29.3	29.3	-173	15.9	19.7	24.8	29.2	29.6	29.6	-173	24.8	27.7	29.2	30	30.2	30.2	-173	-8.5	-8.1	-5.5	-1.5	-1	-8.5	-1	-173	-7.6	-7.2	-4.7	-1.2	-1.2	-7.6
-172	17.5	20.5	23	23.8	24.9	24.9	-172	12.6	14.8	18.3	22.2	23.5	23.5	-172	13.3	15.4	19	22.8	23.7	23.7	-172	12.8	14.7	18.5	23.5	23.9	23.9	-172	18	20.7	23.1	23.9	24.7	24.7	-172	-4.9	-5.7	-4.7	-1.6	-1.4	-5.7	-1.4	-172	-4.2	-5.1	-4	-1	-1.2	-5.1
-171	17.5	20.5	23	23.8	24.9	24.9	-171	12.6	14.8	18.3	22.2	23.5	23.5	-171	13.3	15.4	19	22.8	23.7	23.7	-171	12.8	14.7	18.5	23.5	23.9	23.9	-171	18	20.7	23.1	23.9	24.7	24.7	-171	-4.9	-5.7	-4.7	-1.6	-1.4	-5.7	-1.4	-171	-4.2	-5.1	-4	-1	-1.2	-5.1
-170	17.5	20.5	23	23.8	24.9	24.9	-170	12.6	14.8	18.3	22.2	23.5	23.5	-170	13.3	15.4	19	22.8	23.7	23.7	-170	12.8	14.7	18.5	23.5	23.9	23.9	-170	18	20.7	23.1	23.9	24.7	24.7	-170	-4.9	-5.7	-4.7	-1.6	-1.4	-5.7	-1.4	-170	-4.2	-5.1	-4	-1	-1.2	-5.1
-169	17.5	20.5	23	23.8	24.9	24.9	-169	12.6	14.8	18.3	22.2	23.5	23.5	-169	13.3	15.4	19	22.8	23.7	23.7	-169	12.8	14.7	18.5	23.5	23.9	23.9	-169	18	20.7	23.1	23.9	24.7	24.7	-169	-4.9	-5.7	-4.7	-1.6	-1.4	-5.7	-1.4	-169	-4.2	-5.1	-4	-1	-1.2	-5.1
-168	17.5	20.5	23	23.8	24.9	24.9	-168	12.6	14.8	18.3	22.2	23.5	23.5	-168	13.3	15.4	19	22.8	23.7	23.7	-168	12.8	14.7	18.5	23.5	23.9	23.9	-168	18	20.7	23.1	23.9	24.7	24.7	-168	-4.9	-5.7	-4.7	-1.6	-1.4	-5.7	-1.4	-168	-4.2	-5.1	-4	-1	-1.2	-5.1
-167	17.5	20.5	23	23.8	24.9	24.9	-167	12.6	14.8	18.3	22.2	23.5	23.5	-167	13.3	15.4	19	22.8	23.7	23.7	-167	12.8	14.7	18.5	23.5	23.9	23.9	-167	18	20.7	23.1	23.9	24.7	24.7	-167	-4.9	-5.7	-4.7	-1.6	-1.4	-5.7	-1.4	-167	-4.2	-5.1	-4	-1	-1.2	-5.1
-166	17.5	20.5	23	23.8	24.9	24.9	-166	12.6	14.8	18.3	22.2	23.5	23.5	-166	13.3	15.4	19	22.8	23.7	23.7	-166	12.8	14.7	18.5	23.5	23.9	23.9	-166	18	20.7	23.1	23.9	24.7	24.7	-166	-4.9	-5.7	-4.7	-1.6	-1.4	-5.7	-1.4	-166	-4.2	-5.1	-4	-1	-1.2	-5.1
-165	17.5	20.5	23	23.8	24.9	24.9	-165	12.6	14.8	18.3	22.2	23.5	23.5	-165	13.3	15.4	19	22.8	23.7	23.7	-165	12.8	14.7	18.5	23.5	23.9	23.9	-165	18	20.7	23.1	23.9	24.7	24.7	-165	-4.9	-5.7	-4.7	-1.6	-1.4	-5.7	-1.4	-165	-4.2	-5.1	-4	-1	-1.2	-5.1
-164	18.9	21.5	23.6	23.7	24.6	24.6	-164	14.9	17	19.9	23.2	24.2	24.2	-164	15.6	17.4	20.3	23.7	24.5	24.5	-164	14.6	16.5	19.5	24.1	24.5	24.5	-164	18.6	20.8	22.8	24	25.1	25.1	-164	-4	-4.5	-3.7	-0.5	-0.4	-4.5	-0.4	-164	-3.3	-4.1	-3.3	0	-0.1	-4.1
-163	25.5	28.5	31	41.1	54	54	-163	20.5	24.2	26.9	33.6	45.4	45.4	-163	21.6	25.1	27.3	34.4	47.1	47.1	-163	23	26.4	27.9	33.6	46.5	46.5	-163	25	27.9	30.3	39.2	51.6	51.6	-163	-5	-4.3	-4.1	-7.5	-8.6	-8.6	-4.1	-163	-3.9	-3.4	-3.7	-6.7	-6.9	-6.9
-162	22.7	23.6	25.4	36.9	50.7	50.7	-162	17.8	19.3	21.3	28.7	42.3	42.3	-162	18.4	20.3	21.2	29.7	43.6	43.6	-162	20	21.4	22.1	28.8	43.9	43.9	-162	22.5	23.1	24.5	34.6	48.5	48.5	-162	-4.9	-4.3	-4.1	-8.2	-8.4	-8.4	-4.1	-162	-4.3	-3.3	-4.2	-7.2	-7.1	-7.2
-161	22.7	23.6	25.4	36.9	50.7	50.7	-161	17.8	19.3	21.3	28.7	42.3	42.3	-161	18.4	20.3	21.2	29.7	43.6	43.6	-161	20	21.4	22.1	28.8	43.9	43.9	-161	22.5	23.1	24.5	34.6	48.5	48.5	-161	-4.9	-4.3	-4.1	-8.2	-8.4	-8.4	-4.1	-161	-4.3	-3.3	-4.2	-7.2	-7.1	-7.2
-160	22.7	23.6	25.4	36.9	50.7	50.7	-160	17.8	19.3	21.3	28.7	42.3	42.3	-160	18.4	20.3	21.2	29.7	43.6	43.6	-160	20	21.4	22.1	28.8	43.9	43.9	-160	22.5	23.1	24.5	34.6	48.5	48.5	-160	-4.9	-4.3	-4.1	-8.2	-8.4	-8.4	-4.1	-160	-4.3	-3.3	-4.2	-7.2	-7.1	-7.2
-159	22.7	23.6	25.4	36.9	50.7	50.7	-159	17.8	19.3	21.3	28.7	42.3	42.3	-159	18.4	20.3	21.2	29.7	43.6	43.6	-159	20	21.4	22.1	28.8	43.9	43.9	-159	22.5	23.1	24.5	34.6	48.5	48.5	-159	-4.9	-4.3	-4.1	-8.2	-8.4	-8.4	-4.1	-159	-4.3	-3.3	-4.2	-7.2	-7.1	-7.2
-158	22.7	23.6	25.4	36.9	50.7	50.7	-158	17.8	19.3	21.3	28.7	42.3	42.3	-158	18.4	20.3	21.2	29.7	43.6	43.6	-158	20	21.4	22.1	28.8	43.9	43.9	-158	22.5	23.1	24.5	34.6	48.5	48.5	-158	-4.9	-4.3	-4.1	-8.2	-8.4	-8.4	-4.1	-158	-4.3	-3.3	-4.2	-7.2	-7.1	-7.2
-157	22.7	23.6	25.4	36.9	50.7	50.7	-157	17.8	19.3	21.3	28.7	42.3	42.3	-157	18.4	20.3	21.2	29.7	43.6	43.6	-157	20	21.4	22.1	28.8	43.9	43.9	-157	22.5	23.1	24.5	34.6	48.5	48.5	-157	-4.9	-4.3	-4.1	-8.2	-8.4	-8.4	-4.1	-157	-4.3	-3.3	-4.2	-7.2	-7.1	-7.2
-156	22.7	23.6	25.4	36.9	50.7	50.7	-156	17.8	19.3	21.3	28.7	42.3	42.3	-156	18.4	20.3	21.2	29.7	43.6	43.6	-156	20	21.4	22.1	28.8	43.9	43.9	-156	22.5	23.1	24.5	34.6	48.5	48.5	-156	-4.9	-4.3	-4.1	-8.2	-8.4	-8.4	-4.1	-156	-4.3	-3.3	-4.2	-7.2	-7.1	-7.2
-155	3.5	3.4	3.6	4	4.6	4.6	-155	3	3	2.9	3	3.3	3.3	-155	2.2	2.7	1.7	2.3	3.1	3.1	-155	2.6	2.6	2.8	2.7	3.3	3.3	-155	3.1	2.9	3	3.4	4.2	4.2	-155	-0.5	-0.4	-0.7	-1	-1.3	-1.3	-0.4	-155	-1.3	-0.7	-1.9	-1.7	-1.5	-1.9
-154	3.5	3.4	3.6	4	4.6	4.6	-154	3	3	2.9	3	3.3	3.3	-154	2.2	2.7	1.7	2.3	3.1	3.1	-154	2.6	2.6	2.8	2.7	3.3	3.3	-154	3.1	2.9	3	3.4	4.2	4.2	-154	-0.5	-0.4	-0.7	-1	-1.3	-1.3	-0.4	-154	-1.3	-0.7	-1.9	-1.7	-1.5	-1.9
-153	3.5	3.4	3.6	4	4.6	4.6	-153	3	3	2.9	3	3.3	3.3	-153	2.2	2.7	1.7	2.3	3.1	3.1	-153	2.6	2.6	2.8	2.7	3.3	3.3	-153	3.1	2.9	3	3.4	4.2	4.2	-153	-0.5	-0.4	-0.7	-1	-1.3	-1.3	-0.4	-153	-1.3	-0.7	-1.9	-1.7	-1.5	-1.9
-152	3.5	3.4	3.6	4	4.6	4.6	-152	3	3	2.9	3	3.3	3.3	-152	2.2	2.7	1.7	2.3	3.1	3.1	-152	2.6	2.6	2.8	2.7	3.3	3.3	-152	3.1	2.9	3	3.4	4.2	4.2	-152	-0.5	-0.4	-0.7	-1	-1.3	-1.3	-0.4	-152	-1.3	-0.7	-1.9	-1.7	-1.5	-1.9
-151	10.4	12.3	14.5	17.9	22.2	22.2	-151	9.7	10.2	11.8	12.4	14.6	14.6	-151	9.3	9.7	11.3	12.5	16.6	16.6	-151	9.8	11.3	12	13.3	16.6	16.6	-151	10.5	12.2	14.3	17.9	22.1	22.1	-151	-0.7	-2.1	-2.7	-5.5	-7.6	-7.6	-0.7	-151	-1.1	-2.6	-3.2	-5.4	-5.6	-5.6
-150	10.4	12.3	14.5	17.9	22.2	22.2	-150	9.7	10.2	11.8	12.4	14.6	14.6	-150	9.3	9.7	11.3	12.5	16.6	16.6	-150	9.8	11.3	12	13.3	16.6	16.6	-150	10.5	12.2	14.3	17.9	22.1	22.1	-150	-0.7	-2.1	-2.7	-5.5	-7.6	-7.6	-0.7	-150	-1.1	-2.6	-3.2	-5.4	-5.6	-5.6
-149	10.4	12.3	14.5	17.9	22.2	22.2	-149	9.7	10.2	11.8	12.4	14.6	14.6	-149	9.3	9.7	11.3	12.5	16.6	16.6	-149	9.8	11.3	12	13.3	16.6	16.6	-149	10.5	12.2	14.3	17.9	22.1	22.1	-149	-0.7	-2.1	-2.7	-5.5	-7.6	-7.6	-0.7	-149	-1.1	-2.6	-3.2	-5.4	-5.6	-5.6
-148	10.4	12.3	14.5	17.9	22.2	22.2	-148	9.7	10.2	11.8	12.4	14.6	14.6	-148	9.3	9.7	11.3	12.5	16.6	16.6	-148	9.8	11.3	12	13.3	16.6	16.6	-148	10.5	12.2	14.3	17.9	22.1	22.1	-148	-0.7	-2.1	-2.7	-5.5	-7.6	-7.6	-0.7	-148	-1.1	-2.6	-3.2	-5.4	-5.6	-5.6
-147	10.4	12.3	14.5	17.9	22.2	22.2	-147	9.7	10.2	11.8	12.4	14.6	14.6	-147	9.3	9.7	11.3	12.5	16.6	16.6	-147	9.8	11.3	12	13.3	16.6	16.6	-147	10.5	12.2	14.3	17.9	22.1	22.1	-147	-0.7	-2.1	-2.7	-5.5	-7.6	-7.6	-0.7	-147	-1.1	-2.6	-3.2	-5.4	-5.6	-5.6
-146	10.4	12.3	14.5	17.9	22.2	22.2	-146	9.7	10.2	11.8	12.4	14.6	14.6	-146	9.3	9.7	11.3	12.5	16.6	16.6	-146	9.8	11.3	12	13.3	16.6	16.6	-146	10.5	12.2	14.3	17.9	22.1	22.1	-146	-0.7	-2.1	-2.7	-5.5	-7.6	-7.6	-0.7	-146	-1.1	-2.6	-3.2	-5.4	-5.6	-5.6
-145	10.4	12.3	14.5	17.9	22.2	22.2	-145	9.7	10.2	11.8	12.4	14.6	14.6	-145	9.3	9.7	11.3	12.5	16.6	16.6	-145	9.8	11.3	12	13.3	16.6	16.6	-145	10.5	12.2	14.3	17.9	22.1	22.1	-145	-0.7	-2.1	-2.7	-5.5	-7.6	-7.6	-0.7	-145	-1.1	-2.6	-3.2	-5.4	-5.6	-5.6
-144	10.4	12.3	14.5	17.9	22.2	22.2	-144	9.7	10.2	11.8	12.4	14.6	14.6	-144	9.3	9.7	11.3	12.5	16.6	16.6	-144	9.8	11.3	12	13.3	16.6	16.6	-144	10.5	12.2	14.3	17.9	22.1	22.1	-144	-0.7	-2.1	-2.7	-5.5	-7.6	-7.6	-0.7	-144	-1.1	-2.6	-3.2	-5.4	-5.6	-5.6
-143	10.4	12.3	14.5	17.9	22.2	22.2	-143	9.7	10.2	11.8	12.4	14.6	14.6	-143	9.3	9.7	11.3	12.5	16.6	16.6	-143	9.8	11.3	12	13.3	16.6	16.6	-143	10.5	12.2	14.3	17.9	22.1	22.1	-143	-0.7	-2.1	-2.7	-5.5	-7.6	-7.6	-0.7	-143	-1.1	-2.6	-3.2	-5.4	-5.6	-5.6
-142	10.4	12.3	14.5	17.9	22.2	22.2	-142	9.7	10.2	11.8	12.4	14.6	14.6	-142	9.3	9.7	11.3	12.5	16.6	16.6	-142	9.8	11.3	12	13.3	16.6	16.6	-142	10.5	12.2	14.3	17.9	22.1	22.1	-142	-0.7	-2.1	-2.7	-5.5	-7.6	-7.6	-0.7	-142	-1.1	-2.6	-3.2	-5.4	-5.6	-5.6
-141	10.4	12.3	14.5	17.9	22.2	22.2	-141	9.7	10.2	11.8	12.4	14.6	14.6	-141	9.3	9.7	11.3	12.5	16.6	16.6	-141	9.8	11.3	12	13.3	16.6	16.6	-141	10.5	12.2	14.3	17.9	22.1	22.1	-141	-0.7	-2.1	-2.7	-5.5	-7.6	-7.6	-0.7	-141	-1.1	-2.6	-3.2	-5.4	-5.6	-5.6
-140	10.4	12.3	14.5	17.9	22.2	22.2	-140	9.7	10.2	11.8	12.4	14.6	14.6	-140	9.3	9.7	11.3	12.5	16.6	16.6	-140	9.8	11.3	12	13.3	16.6	16.6	-140	10.5	12.2	14.3	17.9	22.1	22.1	-140	-0.7	-2.1	-2.7	-5.5	-7.6	-7.6	-0.7	-140	-1.1	-2.6	-3.2	-5.4	-5.6	-5.6
-139	10.4	12.3	14.5	17.9	22.2	22.2	-139	9.7	10.2	11.8	12.4	14.6	14.6	-139	9.3	9.7	11.3	12.5	16.6	16.6	-139	9.8	11.3	12	13.3	16.6	16.6	-139	10.5	12.2	14.3	17.9	22.1	22.1	-139	-0.7	-2.1	-2.7	-5.5	-7.6	-7.6	-0.7	-139	-1.1	-2.6	-3.2	-5.4	-5.6	-5.6
-138	10.4	12.3	14.5	17.9	22.2	22.2	-138	9.7	10.2	11.8	12.4	14.6	14.6	-138	9.3	9.7	11.3	12.5	16.6	16.6	-138	9.8	11.3	12	13.3	16.6	16.6	-138	10.5	12.2	14.3	17.9	22.1	22.1	-138	-0.7	-2.1	-2.7	-5.5	-7.6	-7.6	-0.7	-138	-1.1	-2.6	-3.2	-5.4	-5.6	-5.6
-137	10.4	12.3	14.5	17.9	22.2	22.2	-137	9.7	10.2	11.8	12.4	14.6	14.6	-137	9.3	9.7	11.3	12.5	16.6	16.6	-137	9.8	11.3	12	13.3	16.6	16.6	-137	10.5	12.2	14.3	17.9	22.1	22.1	-137	-0.7	-2.1	-2.7	-5.5	-7.6	-7.6	-0.7	-137	-1.1	-2.6	-3.2	-5.4	-5.6	-5.6
-136	10.4	12.3	14.5	17.9	22.2	22.2	-136	9.7	10.2	11.8	12.4	14.6	14.6	-136	9.3	9.7	11.3	12.5	16.6	16.6	-136	9.8	11.3	12	13.3	16.6	16.6	-136	10.5	12.2	14.3	17.9	22.1	22.1	-136	-0.7	-2.1	-2.7	-5.5	-7.6	-7.6	-0.7	-136	-1.1	-2.6	-3.2	-5.4	-5.6	-5.6
-135	10.4	12.3	14.5	17.9	22.2	22.2	-135	9.7	10.2	11.8	12.4	14.6	14.6	-135	9.3	9.7	11.3	12.5	16.6	16.6	-135	9.8	11.3	12	13.3	16.6	16.6	-135	10.5	12.2	14.3	17.9	22.1	22.1	-135	-0.7	-2.1	-2.7	-5.5	-7.6	-7.6	-0.7	-135	-1.1	-2.6	-3.2	-5.4	-5.6	-5.6
-134	10.4	12.3	14.5	17.9	22.2	22.2	-134	9.7	10.2	11.8	12.4	14.6	14.6	-134	9.3	9.7	11.3	12.5	16.6	16.6	-134	9.8	11.3	12	13.3	16.6	16.6	-134	10.5	12.2	14.3	17.9	22.1	22.1	-134	-0.7	-2.1	-2.7	-5.5	-7.6	-7.6	-0.7	-134	-1.1	-2.6	-3.2	-5.4	-5.6	-5.6
-133	13	15.7	20	27.4	32	32	-133	11	13.1	16.9	24	27.4	27.4	-133	10	12.8	15.6	22.1	27.2	27.2	-133	12.3	14.9	18.8	25.6	29.2	29.2	-133	12.3	15.6	19.4	27.6	32.3	32.3	-133	-2	-2.6	-3.1	-3.4	-4.6	-4.6	-2	-133	-3	-2.9	-4.4	-5.3	-4.8	-5.3
-132	13	15.7	20	27.4	32	32	-132	11	13.1	16.9	24	27.4	27.4	-132	10	12.8	15.6	22.1	27.2	27.2	-132	12.3	14.9	18.8	25.6	29.2	29.2	-132	12.3	15.6	19.4	27.6	32.3	32.3	-132	-2	-2.6	-3.1	-3.4	-4.6	-4.6	-2	-132	-3	-2.9	-4.4	-5.3	-4.8	-5.3
-131	1.6	1.7	1.7	2.2	4.4	4.4	-131	1.1	0.8	0.7	1.1	1.4	1.4	-131	1.4	1.4	1.3	1.3	2.3	2.3	-131	0.9	0.9	0.8	1.2	1.3	1.3	-131	1.8	1.7	1.7	1.9	3.4	3.4	-131	-0.5	-0.9	-1	-1.1	-3	-3	-0.5	-131	-0.2	-0.3	-0.4	-0.9	-2.1	-2.1
-130	1.6	1.7	1.7	2.2	4.4	4.4	-130	1.1	0.8	0.7	1.1	1.4	1.4	-130	1.4	1.4	1.3	1.3	2.3	2.3	-130	0.9	0.9	0.8	1.2	1.3	1.3	-130	1.8	1.7	1.7	1.9	3.4	3.4	-130	-0.5	-0.9	-1	-1.1	-3	-3	-0.5	-130	-0.2	-0.3	-0.4	-0.9	-2.1	-2.1
-129	1.6	1.7	1.7	2.2	4.4	4.4	-129	1.1	0.8	0.7	1.1	1.4	1.4	-129	1.4	1.4	1.3	1.3	2.3	2.3	-129	0.9	0.9	0.8	1.2	1.3	1.3	-129	1.8	1.7	1.7	1.9	3.4	3.4	-129	-0.5	-0.9	-1	-1.1	-3	-3	-0.5	-129	-0.2	-0.3	-0.4	-0.9	-2.1	-2.1
-128	1.6	1.7	1.7	2.2	4.4	4.4	-128	1.1	0.8	0.7	1.1	1.4	1.4	-128	1.4	1.4	1.3	1.3	2.3	2.3	-128	0.9	0.9	0.8	1.2	1.3	1.3	-128	1.8	1.7	1.7	1.9	3.4	3.4	-128	-0.5	-0.9	-1	-1.1	-3	-3	-0.5	-128	-0.2	-0.3	-0.4	-0.9	-2.1	-2.1
-127	1.6	1.7	1.7	2.2	4.4	4.4	-127	1.1	0.8	0.7	1.1	1.4	1.4	-127	1.4	1.4	1.3	1.3	2.3	2.3	-127	0.9	0.9	0.8	1.2	1.3	1.3	-127	1.8	1.7	1.7	1.9	3.4	3.4	-127	-0.5	-0.9	-1	-1.1	-3	-3	-0.5	-127	-0.2	-0.3	-0.4	-0.9	-2.1	-2.1
-126	1.6	1.7	1.7	2.2	4.4	4.4	-126	1.1	0.8	0.7	1.1	1.4	1.4	-126	1.4	1.4	1.3	1.3	2.3	2.3	-126	0.9	0.9	0.8	1.2	1.3	1.3	-126	1.8	1.7	1.7	1.9	3.4	3.4	-126	-0.5	-0.9	-1	-1.1	-3	-3	-0.5	-126	-0.2	-0.3	-0.4	-0.9	-2.1	-2.1
-125	2.7	2.8	3	4	9.9	9.9	-125	2.3	1.8	1.9	2.3	4.8	4.8	-125	1.9	2.1	1.6	2.3	5.1	5.1	-125	2.5	2.2	2.4	2.7	4.6	4.6	-125	2.3	2.5	2.7	3.5	7.6	7.6	-125	-0.4	-1	-1.1	-1.7	-5.1	-5.1	-0.4	-125	-0.8	-0.7	-1.4	-1.7	-4.8	-4.8
-124	12.4	15.5	20	32	41.4	41.4	-124	7.8	10.2	14.6	26.2	38.1	38.1	-124	8.4	11.1	15.4	27.1	39.1	39.1	-124	10.9	14.4	20.7	36	41.4	41.4	-124	12.2	14.9	18.5	29.7	38.9	38.9	-124	-4.6	-5.3	-5.4	-5.8	-3.3	-5.8	-3.3	-124	-4	-4.4	-4.6	-4.9	-2.3	-4.9
-123	12.4	15.5	20	32	41.4	41.4	-123	7.8	10.2	14.6	26.2	38.1	38.1	-123	8.4	11.1	15.4	27.1	39.1	39.1	-123	10.9	14.4	20.7	36	41.4	41.4	-123	12.2	14.9	18.5	29.7	38.9	38.9	-123	-4.6	-5.3	-5.4	-5.8	-3.3	-5.8	-3.3	-123	-4	-4.4	-4.6	-4.9	-2.3	-4.9
-122	12.4	15.5	20	32	41.4	41.4	-122	7.8	10.2	14.6	26.2	38.1	38.1	-122	8.4	11.1	15.4	27.1	39.1	39.1	-122	10.9	14.4	20.7	36	41.4	41.4	-122	12.2	14.9	18.5	29.7	38.9	38.9	-122	-4.6	-5.3	-5.4	-5.8	-3.3	-5.8	-3.3	-122	-4	-4.4	-4.6	-4.9	-2.3	-4.9
-121	12.4	15.5	20	32	41.4	41.4	-121	7.8	10.2	14.6	26.2	38.1	38.1	-121	8.4	11.1	15.4	27.1	39.1	39.1	-121	10.9	14.4	20.7	36	41.4	41.4	-121	12.2	14.9	18.5	29.7	38.9	38.9	-121	-4.6	-5.3	-5.4	-5.8	-3.3	-5.8	-3.3	-121	-4	-4.4	-4.6	-4.9	-2.3	-4.9
-120	12.4	15.5	20	32	41.4	41.4	-120	7.8	10.2	14.6	26.2	38.1	38.1	-120	8.4	11.1	15.4	27.1	39.1	39.1	-120	10.9	14.4	20.7	36	41.4	41.4	-120	12.2	14.9	18.5	29.7	38.9	38.9	-120	-4.6	-5.3	-5.4	-5.8	-3.3	-5.8	-3.3	-120	-4	-4.4	-4.6	-4.9	-2.3	-4.9
-119	12.4	15.5	20	32	41.4	41.4	-119	7.8	10.2	14.6	26.2	38.1	38.1	-119	8.4	11.1	15.4	27.1	39.1	39.1	-119	10.9	14.4	20.7	36	41.4	41.4	-119	12.2	14.9	18.5	29.7	38.9	38.9	-119	-4.6	-5.3	-5.4	-5.8	-3.3	-5.8	-3.3	-119	-4	-4.4	-4.6	-4.9	-2.3	-4.9
-118	28.7	32.2	38.1	49.8	55.6	55.6	-118	24.9	27.7	32.5	45.4	53.1	53.1	-118	25.6	28	32.4	46	53.2	53.2	-118	32.1	36.4	41.8	52.5	55.5	55.5	-118	28.1	31.8	36.9	48	54.3	54.3	-118	-3.8	-4.5	-5.6	-4.4	-2.5	-5.6	-2.5	-118	-3.1	-4.2	-5.7	-3.8	-2.4	-5.7
-117	42	42.3	43.5	48.6	50.5	50.5	-117	40.7	42	42	46.7	50.5	50.5	-117	41.3	42.3	41.4	46.7	51	51	-117	41.1	41.9	43.3	49.3	49.7	49.7	-117	41.5	40.9	41.1	46.7	49.9	49.9	-117	-1.3	-0.3	-1.5	-1.9	0	-1.9	0	-117	-0.7	0	-2.1	-1.9	0.5	-2.1
-116	42	42.3	43.5	48.6	50.5	50.5	-116	40.7	42	42	46.7	50.5	50.5	-116	41.3	42.3	41.4	46.7	51	51	-116	41.1	41.9	43.3	49.3	49.7	49.7	-116	41.5	40.9	41.1	46.7	49.9	49.9	-116	-1.3	-0.3	-1.5	-1.9	0	-1.9	0	-116	-0.7	0	-2.1	-1.9	0.5	-2.1
-115	42	42.3	43.5	48.6	50.5	50.5	-115	40.7	42	42	46.7	50.5	50.5	-115	41.3	42.3	41.4	46.7	51	51	-115	41.1	41.9	43.3	49.3	49.7	49.7	-115	41.5	40.9	41.1	46.7	49.9	49.9	-115	-1.3	-0.3	-1.5	-1.9	0	-1.9	0	-115	-0.7	0	-2.1	-1.9	0.5	-2.1
-114	42	42.3	43.5	48.6	50.5	50.5	-114	40.7	42	42	46.7	50.5	50.5	-114	41.3	42.3	41.4	46.7	51	51	-114	41.1	41.9	43.3	49.3	49.7	49.7	-114	41.5	40.9	41.1	46.7	49.9	49.9	-114	-1.3	-0.3	-1.5	-1.9	0	-1.9	0	-114	-0.7	0	-2.1	-1.9	0.5	-2.1
-113	42	42.3	43.5	48.6	50.5	50.5	-113	40.7	42	42	46.7	50.5	50.5	-113	41.3	42.3	41.4	46.7	51	51	-113	41.1	41.9	43.3	49.3	49.7	49.7	-113	41.5	40.9	41.1	46.7	49.9	49.9	-113	-1.3	-0.3	-1.5	-1.9	0	-1.9	0	-113	-0.7	0	-2.1	-1.9	0.5	-2.1
-112	42	42.3	43.5	48.6	50.5	50.5	-112	40.7	42	42	46.7	50.5	50.5	-112	41.3	42.3	41.4	46.7	51	51	-112	41.1	41.9	43.3	49.3	49.7	49.7	-112	41.5	40.9	41.1	46.7	49.9	49.9	-112	-1.3	-0.3	-1.5	-1.9	0	-1.9	0	-112	-0.7	0	-2.1	-1.9	0.5	-2.1
-111							-111							-111							-111							-111							-111								-111
-110							-110							-110							-110							-110							-110								-110
-109							-109							-109							-109							-109							-109								-109
-108							-108							-108							-108							-108							-108								-108
-107							-107							-107							-107							-107							-107								-107
-106	14	18.8	26.9	38.7	52.5	52.5	-106	11	15.3	23.1	35.6	48.1	48.1	-106	11.9	16.3	23.7	35.7	47.8	47.8	-106	13.3	18.7	28.1	43	52.1	52.1	-106	14.3	19	26.8	37.9	51.1	51.1	-106	-3	-3.5	-3.8	-3.1	-4.4	-4.4	-3	-106	-2.1	-2.5	-3.2	-3	-4.7	-4.7
-105	14	18.8	26.9	38.7	52.5	52.5	-105	11	15.3	23.1	35.6	48.1	48.1	-105	11.9	16.3	23.7	35.7	47.8	47.8	-105	13.3	18.7	28.1	43	52.1	52.1	-105	14.3	19	26.8	37.9	51.1	51.1	-105	-3	-3.5	-3.8	-3.1	-4.4	-4.4	-3	-105	-2.1	-2.5	-3.2	-3	-4.7	-4.7
-104	14	18.8	26.9	38.7	52.5	52.5	-104	11	15.3	23.1	35.6	48.1	48.1	-104	11.9	16.3	23.7	35.7	47.8	47.8	-104	13.3	18.7	28.1	43	52.1	52.1	-104	14.3	19	26.8	37.9	51.1	51.1	-104	-3	-3.5	-3.8	-3.1	-4.4	-4.4	-3	-104	-2.1	-2.5	-3.2	-3	-4.7	-4.7
-103	14	18.8	26.9	38.7	52.5	52.5	-103	11	15.3	23.1	35.6	48.1	48.1	-103	11.9	16.3	23.7	35.7	47.8	47.8	-103	13.3	18.7	28.1	43	52.1	52.1	-103	14.3	19	26.8	37.9	51.1	51.1	-103	-3	-3.5	-3.8	-3.1	-4.4	-4.4	-3	-103	-2.1	-2.5	-3.2	-3	-4.7	-4.7
-102	11.5	15.9	24.4	33.7	49.1	49.1	-102	7.8	11.1	19.2	30.1	44.4	44.4	-102	6.8	11.2	19.4	30.2	44	44	-102	9.2	13.2	24.4	38.4	48.1	48.1	-102	10.4	15.2	23.3	32.4	46.7	46.7	-102	-3.7	-4.8	-5.2	-3.6	-4.7	-5.2	-3.6	-102	-4.7	-4.7	-5	-3.5	-5.1	-5.1
-101	11.5	15.9	24.4	33.7	49.1	49.1	-101	7.8	11.1	19.2	30.1	44.4	44.4	-101	6.8	11.2	19.4	30.2	44	44	-101	9.2	13.2	24.4	38.4	48.1	48.1	-101	10.4	15.2	23.3	32.4	46.7	46.7	-101	-3.7	-4.8	-5.2	-3.6	-4.7	-5.2	-3.6	-101	-4.7	-4.7	-5	-3.5	-5.1	-5.1
-100	11.5	15.9	24.4	33.7	49.1	49.1	-100	7.8	11.1	19.2	30.1	44.4	44.4	-100	6.8	11.2	19.4	30.2	44	44	-100	9.2	13.2	24.4	38.4	48.1	48.1	-100	10.4	15.2	23.3	32.4	46.7	46.7	-100	-3.7	-4.8	-5.2	-3.6	-4.7	-5.2	-3.6	-100	-4.7	-4.7	-5	-3.5	-5.1	-5.1
-99	11.5	15.9	24.4	33.7	49.1	49.1	-99	7.8	11.1	19.2	30.1	44.4	44.4	-99	6.8	11.2	19.4	30.2	44	44	-99	9.2	13.2	24.4	38.4	48.1	48.1	-99	10.4	15.2	23.3	32.4	46.7	46.7	-99	-3.7	-4.8	-5.2	-3.6	-4.7	-5.2	-3.6	-99	-4.7	-4.7	-5	-3.5	-5.1	-5.1
-98	11.5	15.9	24.4	33.7	49.1	49.1	-98	7.8	11.1	19.2	30.1	44.4	44.4	-98	6.8	11.2	19.4	30.2	44	44	-98	9.2	13.2	24.4	38.4	48.1	48.1	-98	10.4	15.2	23.3	32.4	46.7	46.7	-98	-3.7	-4.8	-5.2	-3.6	-4.7	-5.2	-3.6	-98	-4.7	-4.7	-5	-3.5	-5.1	-5.1
-97	11.5	15.9	24.4	33.7	49.1	49.1	-97	7.8	11.1	19.2	30.1	44.4	44.4	-97	6.8	11.2	19.4	30.2	44	44	-97	9.2	13.2	24.4	38.4	48.1	48.1	-97	10.4	15.2	23.3	32.4	46.7	46.7	-97	-3.7	-4.8	-5.2	-3.6	-4.7	-5.2	-3.6	-97	-4.7	-4.7	-5	-3.5	-5.1	-5.1
-96							-96							-96							-96							-96							-96								-96
-95							-95							-95							-95							-95							-95								-95
-94							-94							-94							-94							-94							-94								-94
-93							-93							-93							-93							-93							-93								-93
-92	10.1	11.2	12.3	13.7	15.9	15.9	-92	9.7	11	12	13.1	14.9	14.9	-92	9.6	10.8	11.2	12.8	14.8	14.8	-92	9.7	10.7	11.2	13	14.7	14.7	-92	10	10.8	11.4	13.6	15.5	15.5	-92	-0.4	-0.2	-0.3	-0.6	-1	-1	-0.2	-92	-0.5	-0.4	-1.1	-0.9	-1.1	-1.1
-91	10.1	11.2	12.3	13.7	15.9	15.9	-91	9.7	11	12	13.1	14.9	14.9	-91	9.6	10.8	11.2	12.8	14.8	14.8	-91	9.7	10.7	11.2	13	14.7	14.7	-91	10	10.8	11.4	13.6	15.5	15.5	-91	-0.4	-0.2	-0.3	-0.6	-1	-1	-0.2	-91	-0.5	-0.4	-1.1	-0.9	-1.1	-1.1
-90	10.1	11.2	12.3	13.7	15.9	15.9	-90	9.7	11	12	13.1	14.9	14.9	-90	9.6	10.8	11.2	12.8	14.8	14.8	-90	9.7	10.7	11.2	13	14.7	14.7	-90	10	10.8	11.4	13.6	15.5	15.5	-90	-0.4	-0.2	-0.3	-0.6	-1	-1	-0.2	-90	-0.5	-0.4	-1.1	-0.9	-1.1	-1.1
-89	10.1	11.2	12.3	13.7	15.9	15.9	-89	9.7	11	12	13.1	14.9	14.9	-89	9.6	10.8	11.2	12.8	14.8	14.8	-89	9.7	10.7	11.2	13	14.7	14.7	-89	10	10.8	11.4	13.6	15.5	15.5	-89	-0.4	-0.2	-0.3	-0.6	-1	-1	-0.2	-89	-0.5	-0.4	-1.1	-0.9	-1.1	-1.1
-88	10.1	11.2	12.3	13.7	15.9	15.9	-88	9.7	11	12	13.1	14.9	14.9	-88	9.6	10.8	11.2	12.8	14.8	14.8	-88	9.7	10.7	11.2	13	14.7	14.7	-88	10	10.8	11.4	13.6	15.5	15.5	-88	-0.4	-0.2	-0.3	-0.6	-1	-1	-0.2	-88	-0.5	-0.4	-1.1	-0.9	-1.1	-1.1
-87	10.1	11.2	12.3	13.7	15.9	15.9	-87	9.7	11	12	13.1	14.9	14.9	-87	9.6	10.8	11.2	12.8	14.8	14.8	-87	9.7	10.7	11.2	13	14.7	14.7	-87	10	10.8	11.4	13.6	15.5	15.5	-87	-0.4	-0.2	-0.3	-0.6	-1	-1	-0.2	-87	-0.5	-0.4	-1.1	-0.9	-1.1	-1.1
-86	10.1	11.2	12.3	13.7	15.9	15.9	-86	9.7	11	12	13.1	14.9	14.9	-86	9.6	10.8	11.2	12.8	14.8	14.8	-86	9.7	10.7	11.2	13	14.7	14.7	-86	10	10.8	11.4	13.6	15.5	15.5	-86	-0.4	-0.2	-0.3	-0.6	-1	-1	-0.2	-86	-0.5	-0.4	-1.1	-0.9	-1.1	-1.1
-85	10.1	11.2	12.3	13.7	15.9	15.9	-85	9.7	11	12	13.1	14.9	14.9	-85	9.6	10.8	11.2	12.8	14.8	14.8	-85	9.7	10.7	11.2	13	14.7	14.7	-85	10	10.8	11.4	13.6	15.5	15.5	-85	-0.4	-0.2	-0.3	-0.6	-1	-1	-0.2	-85	-0.5	-0.4	-1.1	-0.9	-1.1	-1.1
-84	10.1	11.2	12.3	13.7	15.9	15.9	-84	9.7	11	12	13.1	14.9	14.9	-84	9.6	10.8	11.2	12.8	14.8	14.8	-84	9.7	10.7	11.2	13	14.7	14.7	-84	10	10.8	11.4	13.6	15.5	15.5	-84	-0.4	-0.2	-0.3	-0.6	-1	-1	-0.2	-84	-0.5	-0.4	-1.1	-0.9	-1.1	-1.1
-83	10.1	11.2	12.3	13.7	15.9	15.9	-83	9.7	11	12	13.1	14.9	14.9	-83	9.6	10.8	11.2	12.8	14.8	14.8	-83	9.7	10.7	11.2	13	14.7	14.7	-83	10	10.8	11.4	13.6	15.5	15.5	-83	-0.4	-0.2	-0.3	-0.6	-1	-1	-0.2	-83	-0.5	-0.4	-1.1	-0.9	-1.1	-1.1
-82	10.1	11.2	12.3	13.7	15.9	15.9	-82	9.7	11	12	13.1	14.9	14.9	-82	9.6	10.8	11.2	12.8	14.8	14.8	-82	9.7	10.7	11.2	13	14.7	14.7	-82	10	10.8	11.4	13.6	15.5	15.5	-82	-0.4	-0.2	-0.3	-0.6	-1	-1	-0.2	-82	-0.5	-0.4	-1.1	-0.9	-1.1	-1.1
-81	10.1	11.2	12.3	13.7	15.9	15.9	-81	9.7	11	12	13.1	14.9	14.9	-81	9.6	10.8	11.2	12.8	14.8	14.8	-81	9.7	10.7	11.2	13	14.7	14.7	-81	10	10.8	11.4	13.6	15.5	15.5	-81	-0.4	-0.2	-0.3	-0.6	-1	-1	-0.2	-81	-0.5	-0.4	-1.1	-0.9	-1.1	-1.1
-80	10.1	11.2	12.3	13.7	15.9	15.9	-80	9.7	11	12	13.1	14.9	14.9	-80	9.6	10.8	11.2	12.8	14.8	14.8	-80	9.7	10.7	11.2	13	14.7	14.7	-80	10	10.8	11.4	13.6	15.5	15.5	-80	-0.4	-0.2	-0.3	-0.6	-1	-1	-0.2	-80	-0.5	-0.4	-1.1	-0.9	-1.1	-1.1
-79	10.1	11.2	12.3	13.7	15.9	15.9	-79	9.7	11	12	13.1	14.9	14.9	-79	9.6	10.8	11.2	12.8	14.8	14.8	-79	9.7	10.7	11.2	13	14.7	14.7	-79	10	10.8	11.4	13.6	15.5	15.5	-79	-0.4	-0.2	-0.3	-0.6	-1	-1	-0.2	-79	-0.5	-0.4	-1.1	-0.9	-1.1	-1.1
-78	10.1	11.2	12.3	13.7	15.9	15.9	-78	9.7	11	12	13.1	14.9	14.9	-78	9.6	10.8	11.2	12.8	14.8	14.8	-78	9.7	10.7	11.2	13	14.7	14.7	-78	10	10.8	11.4	13.6	15.5	15.5	-78	-0.4	-0.2	-0.3	-0.6	-1	-1	-0.2	-78	-0.5	-0.4	-1.1	-0.9	-1.1	-1.1
-77	10.1	11.2	12.3	13.7	15.9	15.9	-77	9.7	11	12	13.1	14.9	14.9	-77	9.6	10.8	11.2	12.8	14.8	14.8	-77	9.7	10.7	11.2	13	14.7	14.7	-77	10	10.8	11.4	13.6	15.5	15.5	-77	-0.4	-0.2	-0.3	-0.6	-1	-1	-0.2	-77	-0.5	-0.4	-1.1	-0.9	-1.1	-1.1
-76	10.1	11.2	12.3	13.7	15.9	15.9	-76	9.7	11	12	13.1	14.9	14.9	-76	9.6	10.8	11.2	12.8	14.8	14.8	-76	9.7	10.7	11.2	13	14.7	14.7	-76	10	10.8	11.4	13.6	15.5	15.5	-76	-0.4	-0.2	-0.3	-0.6	-1	-1	-0.2	-76	-0.5	-0.4	-1.1	-0.9	-1.1	-1.1
-75	10.1	11.2	12.3	13.7	15.9	15.9	-75	9.7	11	12	13.1	14.9	14.9	-75	9.6	10.8	11.2	12.8	14.8	14.8	-75	9.7	10.7	11.2	13	14.7	14.7	-75	10	10.8	11.4	13.6	15.5	15.5	-75	-0.4	-0.2	-0.3	-0.6	-1	-1	-0.2	-75	-0.5	-0.4	-1.1	-0.9	-1.1	-1.1
-74	10.1	11.2	12.3	13.7	15.9	15.9	-74	9.7	11	12	13.1	14.9	14.9	-74	9.6	10.8	11.2	12.8	14.8	14.8	-74	9.7	10.7	11.2	13	14.7	14.7	-74	10	10.8	11.4	13.6	15.5	15.5	-74	-0.4	-0.2	-0.3	-0.6	-1	-1	-0.2	-74	-0.5	-0.4	-1.1	-0.9	-1.1	-1.1
-73	10.1	11.2	12.3	13.7	15.9	15.9	-73	9.7	11	12	13.1	14.9	14.9	-73	9.6	10.8	11.2	12.8	14.8	14.8	-73	9.7	10.7	11.2	13	14.7	14.7	-73	10	10.8	11.4	13.6	15.5	15.5	-73	-0.4	-0.2	-0.3	-0.6	-1	-1	-0.2	-73	-0.5	-0.4	-1.1	-0.9	-1.1	-1.1
-72							-72							-72							-72							-72							-72								-72
-71	1.6	1.9	1.7	1.6	2.6	2.6	-71	1.2	0.9	1.1	1.2	0.8	1.2	-71	0.7	1	0.7	0.7	0.9	1	-71	1.2	1.2	1.4	1.2	1.5	1.5	-71	1.1	1.3	1.6	1.6	2.5	2.5	-71	-0.4	-1	-0.6	-0.4	-1.8	-1.8	-0.4	-71	-0.9	-0.9	-1	-0.9	-1.7	-1.7
-70	1.6	1.9	1.7	1.6	2.6	2.6	-70	1.2	0.9	1.1	1.2	0.8	1.2	-70	0.7	1	0.7	0.7	0.9	1	-70	1.2	1.2	1.4	1.2	1.5	1.5	-70	1.1	1.3	1.6	1.6	2.5	2.5	-70	-0.4	-1	-0.6	-0.4	-1.8	-1.8	-0.4	-70	-0.9	-0.9	-1	-0.9	-1.7	-1.7
-69	2	2.7	2.7	3	3.4	3.4	-69	1.5	1.9	1.8	1.7	2.9	2.9	-69	1.5	1.6	1.3	1.4	2.1	2.1	-69	1.5	1.7	1.6	1.6	2.7	2.7	-69	2.3	2.1	2.2	2.6	3.7	3.7	-69	-0.5	-0.8	-0.9	-1.3	-0.5	-1.3	-0.5	-69	-0.5	-1.1	-1.4	-1.6	-1.3	-1.6
-68	2	2.7	2.7	3	3.4	3.4	-68	1.5	1.9	1.8	1.7	2.9	2.9	-68	1.5	1.6	1.3	1.4	2.1	2.1	-68	1.5	1.7	1.6	1.6	2.7	2.7	-68	2.3	2.1	2.2	2.6	3.7	3.7	-68	-0.5	-0.8	-0.9	-1.3	-0.5	-1.3	-0.5	-68	-0.5	-1.1	-1.4	-1.6	-1.3	-1.6
-67	2	2.7	2.7	3	3.4	3.4	-67	1.5	1.9	1.8	1.7	2.9	2.9	-67	1.5	1.6	1.3	1.4	2.1	2.1	-67	1.5	1.7	1.6	1.6	2.7	2.7	-67	2.3	2.1	2.2	2.6	3.7	3.7	-67	-0.5	-0.8	-0.9	-1.3	-0.5	-1.3	-0.5	-67	-0.5	-1.1	-1.4	-1.6	-1.3	-1.6
-66	2	2.7	2.7	3	3.4	3.4	-66	1.5	1.9	1.8	1.7	2.9	2.9	-66	1.5	1.6	1.3	1.4	2.1	2.1	-66	1.5	1.7	1.6	1.6	2.7	2.7	-66	2.3	2.1	2.2	2.6	3.7	3.7	-66	-0.5	-0.8	-0.9	-1.3	-0.5	-1.3	-0.5	-66	-0.5	-1.1	-1.4	-1.6	-1.3	-1.6
-65							-65							-65							-65							-65							-65								-65
-64							-64							-64							-64							-64							-64								-64
-63							-63							-63							-63							-63							-63								-63
-62							-62							-62							-62							-62							-62								-62
-61	5.8	10	18.6	26.6	35.6	35.6	-61	5.4	7.6	16.1	24.9	32.7	32.7	-61	4.6	7	16.4	24.2	32.4	32.4	-61	6.4	9.9	18.5	26.4	36	36	-61	6.3	9.5	17.9	25.4	34.9	34.9	-61	-0.4	-2.4	-2.5	-1.7	-2.9	-2.9	-0.4	-61	-1.2	-3	-2.2	-2.4	-3.2	-3.2
-60	5.8	10	18.6	26.6	35.6	35.6	-60	5.4	7.6	16.1	24.9	32.7	32.7	-60	4.6	7	16.4	24.2	32.4	32.4	-60	6.4	9.9	18.5	26.4	36	36	-60	6.3	9.5	17.9	25.4	34.9	34.9	-60	-0.4	-2.4	-2.5	-1.7	-2.9	-2.9	-0.4	-60	-1.2	-3	-2.2	-2.4	-3.2	-3.2
-59	5.8	10	18.6	26.6	35.6	35.6	-59	5.4	7.6	16.1	24.9	32.7	32.7	-59	4.6	7	16.4	24.2	32.4	32.4	-59	6.4	9.9	18.5	26.4	36	36	-59	6.3	9.5	17.9	25.4	34.9	34.9	-59	-0.4	-2.4	-2.5	-1.7	-2.9	-2.9	-0.4	-59	-1.2	-3	-2.2	-2.4	-3.2	-3.2
-58	5.8	10	18.6	26.6	35.6	35.6	-58	5.4	7.6	16.1	24.9	32.7	32.7	-58	4.6	7	16.4	24.2	32.4	32.4	-58	6.4	9.9	18.5	26.4	36	36	-58	6.3	9.5	17.9	25.4	34.9	34.9	-58	-0.4	-2.4	-2.5	-1.7	-2.9	-2.9	-0.4	-58	-1.2	-3	-2.2	-2.4	-3.2	-3.2
-57	5.8	10	18.6	26.6	35.6	35.6	-57	5.4	7.6	16.1	24.9	32.7	32.7	-57	4.6	7	16.4	24.2	32.4	32.4	-57	6.4	9.9	18.5	26.4	36	36	-57	6.3	9.5	17.9	25.4	34.9	34.9	-57	-0.4	-2.4	-2.5	-1.7	-2.9	-2.9	-0.4	-57	-1.2	-3	-2.2	-2.4	-3.2	-3.2
-56	4	7.1	13.3	28.7	39.7	39.7	-56	2.2	4.7	10.9	26.3	36.9	36.9	-56	1.5	4.4	10.5	25.7	37	37	-56	2.8	5.4	12.1	27.6	38.1	38.1	-56	3.4	6.1	12.8	27.8	39	39	-56	-1.8	-2.4	-2.4	-2.4	-2.8	-2.8	-1.8	-56	-2.5	-2.7	-2.8	-3	-2.7	-3
-55							-55							-55							-55							-55							-55								-55
-54	4.1	5.9	11	17.1	25.5	25.5	-54	3.3	4.5	8.8	16	22.9	22.9	-54	2.9	4.6	8.5	15.2	22.9	22.9	-54	3.9	4.9	9.9	15.9	23.6	23.6	-54	4.6	4.7	10.7	16.3	24.9	24.9	-54	-0.8	-1.4	-2.2	-1.1	-2.6	-2.6	-0.8	-54	-1.2	-1.3	-2.5	-1.9	-2.6	-2.6
-53	4.1	5.9	11	17.1	25.5	25.5	-53	3.3	4.5	8.8	16	22.9	22.9	-53	2.9	4.6	8.5	15.2	22.9	22.9	-53	3.9	4.9	9.9	15.9	23.6	23.6	-53	4.6	4.7	10.7	16.3	24.9	24.9	-53	-0.8	-1.4	-2.2	-1.1	-2.6	-2.6	-0.8	-53	-1.2	-1.3	-2.5	-1.9	-2.6	-2.6
-52	4.1	5.9	11	17.1	25.5	25.5	-52	3.3	4.5	8.8	16	22.9	22.9	-52	2.9	4.6	8.5	15.2	22.9	22.9	-52	3.9	4.9	9.9	15.9	23.6	23.6	-52	4.6	4.7	10.7	16.3	24.9	24.9	-52	-0.8	-1.4	-2.2	-1.1	-2.6	-2.6	-0.8	-52	-1.2	-1.3	-2.5	-1.9	-2.6	-2.6
-51	4.1	5.9	11	17.1	25.5	25.5	-51	3.3	4.5	8.8	16	22.9	22.9	-51	2.9	4.6	8.5	15.2	22.9	22.9	-51	3.9	4.9	9.9	15.9	23.6	23.6	-51	4.6	4.7	10.7	16.3	24.9	24.9	-51	-0.8	-1.4	-2.2	-1.1	-2.6	-2.6	-0.8	-51	-1.2	-1.3	-2.5	-1.9	-2.6	-2.6
-50	4.1	5.9	11	17.1	25.5	25.5	-50	3.3	4.5	8.8	16	22.9	22.9	-50	2.9	4.6	8.5	15.2	22.9	22.9	-50	3.9	4.9	9.9	15.9	23.6	23.6	-50	4.6	4.7	10.7	16.3	24.9	24.9	-50	-0.8	-1.4	-2.2	-1.1	-2.6	-2.6	-0.8	-50	-1.2	-1.3	-2.5	-1.9	-2.6	-2.6
-49							-49							-49							-49							-49							-49								-49
-48							-48							-48							-48							-48							-48								-48
-47							-47							-47							-47							-47							-47								-47
-46							-46							-46							-46							-46							-46								-46
-45	11.4	12.1	12.5	16.6	24.2	24.2	-45	10.9	11.9	12.2	15.5	23.4	23.4	-45	10.8	11.8	11.9	15.1	22.8	22.8	-45	11.2	11.7	12.6	17.2	24.5	24.5	-45	11.3	11.9	12.5	15.9	23.7	23.7	-45	-0.5	-0.2	-0.3	-1.1	-0.8	-1.1	-0.2	-45	-0.6	-0.3	-0.6	-1.5	-1.4	-1.5
-44	11.4	12.1	12.5	16.6	24.2	24.2	-44	10.9	11.9	12.2	15.5	23.4	23.4	-44	10.8	11.8	11.9	15.1	22.8	22.8	-44	11.2	11.7	12.6	17.2	24.5	24.5	-44	11.3	11.9	12.5	15.9	23.7	23.7	-44	-0.5	-0.2	-0.3	-1.1	-0.8	-1.1	-0.2	-44	-0.6	-0.3	-0.6	-1.5	-1.4	-1.5
-43	11.4	12.1	12.5	16.6	24.2	24.2	-43	10.9	11.9	12.2	15.5	23.4	23.4	-43	10.8	11.8	11.9	15.1	22.8	22.8	-43	11.2	11.7	12.6	17.2	24.5	24.5	-43	11.3	11.9	12.5	15.9	23.7	23.7	-43	-0.5	-0.2	-0.3	-1.1	-0.8	-1.1	-0.2	-43	-0.6	-0.3	-0.6	-1.5	-1.4	-1.5
-42	11.4	12.1	12.5	16.6	24.2	24.2	-42	10.9	11.9	12.2	15.5	23.4	23.4	-42	10.8	11.8	11.9	15.1	22.8	22.8	-42	11.2	11.7	12.6	17.2	24.5	24.5	-42	11.3	11.9	12.5	15.9	23.7	23.7	-42	-0.5	-0.2	-0.3	-1.1	-0.8	-1.1	-0.2	-42	-0.6	-0.3	-0.6	-1.5	-1.4	-1.5
-41	11.4	12.1	12.5	16.6	24.2	24.2	-41	10.9	11.9	12.2	15.5	23.4	23.4	-41	10.8	11.8	11.9	15.1	22.8	22.8	-41	11.2	11.7	12.6	17.2	24.5	24.5	-41	11.3	11.9	12.5	15.9	23.7	23.7	-41	-0.5	-0.2	-0.3	-1.1	-0.8	-1.1	-0.2	-41	-0.6	-0.3	-0.6	-1.5	-1.4	-1.5
-40	11.4	12.1	12.5	16.6	24.2	24.2	-40	10.9	11.9	12.2	15.5	23.4	23.4	-40	10.8	11.8	11.9	15.1	22.8	22.8	-40	11.2	11.7	12.6	17.2	24.5	24.5	-40	11.3	11.9	12.5	15.9	23.7	23.7	-40	-0.5	-0.2	-0.3	-1.1	-0.8	-1.1	-0.2	-40	-0.6	-0.3	-0.6	-1.5	-1.4	-1.5
-39	11.4	12.1	12.5	16.6	24.2	24.2	-39	10.9	11.9	12.2	15.5	23.4	23.4	-39	10.8	11.8	11.9	15.1	22.8	22.8	-39	11.2	11.7	12.6	17.2	24.5	24.5	-39	11.3	11.9	12.5	15.9	23.7	23.7	-39	-0.5	-0.2	-0.3	-1.1	-0.8	-1.1	-0.2	-39	-0.6	-0.3	-0.6	-1.5	-1.4	-1.5
-38	11.4	12.1	12.5	16.6	24.2	24.2	-38	10.9	11.9	12.2	15.5	23.4	23.4	-38	10.8	11.8	11.9	15.1	22.8	22.8	-38	11.2	11.7	12.6	17.2	24.5	24.5	-38	11.3	11.9	12.5	15.9	23.7	23.7	-38	-0.5	-0.2	-0.3	-1.1	-0.8	-1.1	-0.2	-38	-0.6	-0.3	-0.6	-1.5	-1.4	-1.5
-37	11.4	12.1	12.5	16.6	24.2	24.2	-37	10.9	11.9	12.2	15.5	23.4	23.4	-37	10.8	11.8	11.9	15.1	22.8	22.8	-37	11.2	11.7	12.6	17.2	24.5	24.5	-37	11.3	11.9	12.5	15.9	23.7	23.7	-37	-0.5	-0.2	-0.3	-1.1	-0.8	-1.1	-0.2	-37	-0.6	-0.3	-0.6	-1.5	-1.4	-1.5
-36	11.4	12.1	12.5	16.6	24.2	24.2	-36	10.9	11.9	12.2	15.5	23.4	23.4	-36	10.8	11.8	11.9	15.1	22.8	22.8	-36	11.2	11.7	12.6	17.2	24.5	24.5	-36	11.3	11.9	12.5	15.9	23.7	23.7	-36	-0.5	-0.2	-0.3	-1.1	-0.8	-1.1	-0.2	-36	-0.6	-0.3	-0.6	-1.5	-1.4	-1.5
-35	11.4	12.1	12.5	16.6	24.2	24.2	-35	10.9	11.9	12.2	15.5	23.4	23.4	-35	10.8	11.8	11.9	15.1	22.8	22.8	-35	11.2	11.7	12.6	17.2	24.5	24.5	-35	11.3	11.9	12.5	15.9	23.7	23.7	-35	-0.5	-0.2	-0.3	-1.1	-0.8	-1.1	-0.2	-35	-0.6	-0.3	-0.6	-1.5	-1.4	-1.5
-34	11.4	12.1	12.5	16.6	24.2	24.2	-34	10.9	11.9	12.2	15.5	23.4	23.4	-34	10.8	11.8	11.9	15.1	22.8	22.8	-34	11.2	11.7	12.6	17.2	24.5	24.5	-34	11.3	11.9	12.5	15.9	23.7	23.7	-34	-0.5	-0.2	-0.3	-1.1	-0.8	-1.1	-0.2	-34	-0.6	-0.3	-0.6	-1.5	-1.4	-1.5
-33	11.4	12.1	12.5	16.6	24.2	24.2	-33	10.9	11.9	12.2	15.5	23.4	23.4	-33	10.8	11.8	11.9	15.1	22.8	22.8	-33	11.2	11.7	12.6	17.2	24.5	24.5	-33	11.3	11.9	12.5	15.9	23.7	23.7	-33	-0.5	-0.2	-0.3	-1.1	-0.8	-1.1	-0.2	-33	-0.6	-0.3	-0.6	-1.5	-1.4	-1.5
-32	11.4	12.1	12.5	16.6	24.2	24.2	-32	10.9	11.9	12.2	15.5	23.4	23.4	-32	10.8	11.8	11.9	15.1	22.8	22.8	-32	11.2	11.7	12.6	17.2	24.5	24.5	-32	11.3	11.9	12.5	15.9	23.7	23.7	-32	-0.5	-0.2	-0.3	-1.1	-0.8	-1.1	-0.2	-32	-0.6	-0.3	-0.6	-1.5	-1.4	-1.5
-31	11.4	12.1	12.5	16.6	24.2	24.2	-31	10.9	11.9	12.2	15.5	23.4	23.4	-31	10.8	11.8	11.9	15.1	22.8	22.8	-31	11.2	11.7	12.6	17.2	24.5	24.5	-31	11.3	11.9	12.5	15.9	23.7	23.7	-31	-0.5	-0.2	-0.3	-1.1	-0.8	-1.1	-0.2	-31	-0.6	-0.3	-0.6	-1.5	-1.4	-1.5
-30	11.4	12.1	12.5	16.6	24.2	24.2	-30	10.9	11.9	12.2	15.5	23.4	23.4	-30	10.8	11.8	11.9	15.1	22.8	22.8	-30	11.2	11.7	12.6	17.2	24.5	24.5	-30	11.3	11.9	12.5	15.9	23.7	23.7	-30	-0.5	-0.2	-0.3	-1.1	-0.8	-1.1	-0.2	-30	-0.6	-0.3	-0.6	-1.5	-1.4	-1.5
-29	11.4	12.1	12.5	16.6	24.2	24.2	-29	10.9	11.9	12.2	15.5	23.4	23.4	-29	10.8	11.8	11.9	15.1	22.8	22.8	-29	11.2	11.7	12.6	17.2	24.5	24.5	-29	11.3	11.9	12.5	15.9	23.7	23.7	-29	-0.5	-0.2	-0.3	-1.1	-0.8	-1.1	-0.2	-29	-0.6	-0.3	-0.6	-1.5	-1.4	-1.5
-28	11.4	12.1	12.5	16.6	24.2	24.2	-28	10.9	11.9	12.2	15.5	23.4	23.4	-28	10.8	11.8	11.9	15.1	22.8	22.8	-28	11.2	11.7	12.6	17.2	24.5	24.5	-28	11.3	11.9	12.5	15.9	23.7	23.7	-28	-0.5	-0.2	-0.3	-1.1	-0.8	-1.1	-0.2	-28	-0.6	-0.3	-0.6	-1.5	-1.4	-1.5
-27							-27							-27							-27							-27							-27								-27
-26	28.8	33.4	42.7	62.8	67.4	67.4	-26	23.5	27.5	35.2	56.4	64.2	64.2	-26	22.9	27.8	34.4	57.5	64.5	64.5	-26	28.6	34.4	45.3	62.5	68.7	68.7	-26	27.7	32.2	41.1	61.3	65.6	65.6	-26	-5.3	-5.9	-7.5	-6.4	-3.2	-7.5	-3.2	-26	-5.9	-5.6	-8.3	-5.3	-2.9	-8.3
-25	28.8	33.4	42.7	62.8	67.4	67.4	-25	23.5	27.5	35.2	56.4	64.2	64.2	-25	22.9	27.8	34.4	57.5	64.5	64.5	-25	28.6	34.4	45.3	62.5	68.7	68.7	-25	27.7	32.2	41.1	61.3	65.6	65.6	-25	-5.3	-5.9	-7.5	-6.4	-3.2	-7.5	-3.2	-25	-5.9	-5.6	-8.3	-5.3	-2.9	-8.3
-24	28.8	33.4	42.7	62.8	67.4	67.4	-24	23.5	27.5	35.2	56.4	64.2	64.2	-24	22.9	27.8	34.4	57.5	64.5	64.5	-24	28.6	34.4	45.3	62.5	68.7	68.7	-24	27.7	32.2	41.1	61.3	65.6	65.6	-24	-5.3	-5.9	-7.5	-6.4	-3.2	-7.5	-3.2	-24	-5.9	-5.6	-8.3	-5.3	-2.9	-8.3
-23	28.8	33.4	42.7	62.8	67.4	67.4	-23	23.5	27.5	35.2	56.4	64.2	64.2	-23	22.9	27.8	34.4	57.5	64.5	64.5	-23	28.6	34.4	45.3	62.5	68.7	68.7	-23	27.7	32.2	41.1	61.3	65.6	65.6	-23	-5.3	-5.9	-7.5	-6.4	-3.2	-7.5	-3.2	-23	-5.9	-5.6	-8.3	-5.3	-2.9	-8.3
-22	28.8	33.4	42.7	62.8	67.4	67.4	-22	23.5	27.5	35.2	56.4	64.2	64.2	-22	22.9	27.8	34.4	57.5	64.5	64.5	-22	28.6	34.4	45.3	62.5	68.7	68.7	-22	27.7	32.2	41.1	61.3	65.6	65.6	-22	-5.3	-5.9	-7.5	-6.4	-3.2	-7.5	-3.2	-22	-5.9	-5.6	-8.3	-5.3	-2.9	-8.3
-21	28.8	33.4	42.7	62.8	67.4	67.4	-21	23.5	27.5	35.2	56.4	64.2	64.2	-21	22.9	27.8	34.4	57.5	64.5	64.5	-21	28.6	34.4	45.3	62.5	68.7	68.7	-21	27.7	32.2	41.1	61.3	65.6	65.6	-21	-5.3	-5.9	-7.5	-6.4	-3.2	-7.5	-3.2	-21	-5.9	-5.6	-8.3	-5.3	-2.9	-8.3
-20	34.6	38.4	47.1	64.9	68.2	68.2	-20	28.3	32.9	40.5	60.9	67.2	67.2	-20	28.2	33.2	40.5	61.3	66.4	66.4	-20	33.5	39.6	49.2	64.7	67.4	67.4	-20	34.1	38.1	45.8	64	67.7	67.7	-20	-6.3	-5.5	-6.6	-4	-1	-6.6	-1	-20	-6.4	-5.2	-6.6	-3.6	-1.8	-6.6
-19	8.4	9	10.4	13.7	18.8	18.8	-19	7.3	8.1	8.8	11.5	15	15	-19	7.1	8.3	8.1	11.5	15.5	15.5	-19	7.9	8.2	8.8	11.9	16.3	16.3	-19	8.2	8.6	9.4	13.1	19	19	-19	-1.1	-0.9	-1.6	-2.2	-3.8	-3.8	-0.9	-19	-1.3	-0.7	-2.3	-2.2	-3.3	-3.3
-18	8.4	9	10.4	13.7	18.8	18.8	-18	7.3	8.1	8.8	11.5	15	15	-18	7.1	8.3	8.1	11.5	15.5	15.5	-18	7.9	8.2	8.8	11.9	16.3	16.3	-18	8.2	8.6	9.4	13.1	19	19	-18	-1.1	-0.9	-1.6	-2.2	-3.8	-3.8	-0.9	-18	-1.3	-0.7	-2.3	-2.2	-3.3	-3.3
-17	8.4	9	10.4	13.7	18.8	18.8	-17	7.3	8.1	8.8	11.5	15	15	-17	7.1	8.3	8.1	11.5	15.5	15.5	-17	7.9	8.2	8.8	11.9	16.3	16.3	-17	8.2	8.6	9.4	13.1	19	19	-17	-1.1	-0.9	-1.6	-2.2	-3.8	-3.8	-0.9	-17	-1.3	-0.7	-2.3	-2.2	-3.3	-3.3
-16	8.4	9	10.4	13.7	18.8	18.8	-16	7.3	8.1	8.8	11.5	15	15	-16	7.1	8.3	8.1	11.5	15.5	15.5	-16	7.9	8.2	8.8	11.9	16.3	16.3	-16	8.2	8.6	9.4	13.1	19	19	-16	-1.1	-0.9	-1.6	-2.2	-3.8	-3.8	-0.9	-16	-1.3	-0.7	-2.3	-2.2	-3.3	-3.3
-15	8.4	9	10.4	13.7	18.8	18.8	-15	7.3	8.1	8.8	11.5	15	15	-15	7.1	8.3	8.1	11.5	15.5	15.5	-15	7.9	8.2	8.8	11.9	16.3	16.3	-15	8.2	8.6	9.4	13.1	19	19	-15	-1.1	-0.9	-1.6	-2.2	-3.8	-3.8	-0.9	-15	-1.3	-0.7	-2.3	-2.2	-3.3	-3.3
-14	8.4	9	10.4	13.7	18.8	18.8	-14	7.3	8.1	8.8	11.5	15	15	-14	7.1	8.3	8.1	11.5	15.5	15.5	-14	7.9	8.2	8.8	11.9	16.3	16.3	-14	8.2	8.6	9.4	13.1	19	19	-14	-1.1	-0.9	-1.6	-2.2	-3.8	-3.8	-0.9	-14	-1.3	-0.7	-2.3	-2.2	-3.3	-3.3
-13	8.4	9	10.4	13.7	18.8	18.8	-13	7.3	8.1	8.8	11.5	15	15	-13	7.1	8.3	8.1	11.5	15.5	15.5	-13	7.9	8.2	8.8	11.9	16.3	16.3	-13	8.2	8.6	9.4	13.1	19	19	-13	-1.1	-0.9	-1.6	-2.2	-3.8	-3.8	-0.9	-13	-1.3	-0.7	-2.3	-2.2	-3.3	-3.3
-12	8.4	9	10.4	13.7	18.8	18.8	-12	7.3	8.1	8.8	11.5	15	15	-12	7.1	8.3	8.1	11.5	15.5	15.5	-12	7.9	8.2	8.8	11.9	16.3	16.3	-12	8.2	8.6	9.4	13.1	19	19	-12	-1.1	-0.9	-1.6	-2.2	-3.8	-3.8	-0.9	-12	-1.3	-0.7	-2.3	-2.2	-3.3	-3.3
-11	8.4	9	10.4	13.7	18.8	18.8	-11	7.3	8.1	8.8	11.5	15	15	-11	7.1	8.3	8.1	11.5	15.5	15.5	-11	7.9	8.2	8.8	11.9	16.3	16.3	-11	8.2	8.6	9.4	13.1	19	19	-11	-1.1	-0.9	-1.6	-2.2	-3.8	-3.8	-0.9	-11	-1.3	-0.7	-2.3	-2.2	-3.3	-3.3
-10	8.4	9	10.4	13.7	18.8	18.8	-10	7.3	8.1	8.8	11.5	15	15	-10	7.1	8.3	8.1	11.5	15.5	15.5	-10	7.9	8.2	8.8	11.9	16.3	16.3	-10	8.2	8.6	9.4	13.1	19	19	-10	-1.1	-0.9	-1.6	-2.2	-3.8	-3.8	-0.9	-10	-1.3	-0.7	-2.3	-2.2	-3.3	-3.3
-9	8.4	9	10.4	13.7	18.8	18.8	-9	7.3	8.1	8.8	11.5	15	15	-9	7.1	8.3	8.1	11.5	15.5	15.5	-9	7.9	8.2	8.8	11.9	16.3	16.3	-9	8.2	8.6	9.4	13.1	19	19	-9	-1.1	-0.9	-1.6	-2.2	-3.8	-3.8	-0.9	-9	-1.3	-0.7	-2.3	-2.2	-3.3	-3.3
-8	47.6	51.5	56.2	62.5	63.5	63.5	-8	42.8	48.2	53.6	61.5	63.5	63.5	-8	43.8	48.6	53.9	61.8	63.2	63.2	-8	48.4	53.4	56.8	62.6	63.5	63.5	-8	47.5	52.3	55.7	62.1	63.4	63.4	-8	-4.8	-3.3	-2.6	-1	0	-4.8	0	-8	-3.8	-2.9	-2.3	-0.7	-0.3	-3.8
-7	47.6	51.5	56.2	62.5	63.5	63.5	-7	42.8	48.2	53.6	61.5	63.5	63.5	-7	43.8	48.6	53.9	61.8	63.2	63.2	-7	48.4	53.4	56.8	62.6	63.5	63.5	-7	47.5	52.3	55.7	62.1	63.4	63.4	-7	-4.8	-3.3	-2.6	-1	0	-4.8	0	-7	-3.8	-2.9	-2.3	-0.7	-0.3	-3.8
-6	47.6	51.5	56.2	62.5	63.5	63.5	-6	42.8	48.2	53.6	61.5	63.5	63.5	-6	43.8	48.6	53.9	61.8	63.2	63.2	-6	48.4	53.4	56.8	62.6	63.5	63.5	-6	47.5	52.3	55.7	62.1	63.4	63.4	-6	-4.8	-3.3	-2.6	-1	0	-4.8	0	-6	-3.8	-2.9	-2.3	-0.7	-0.3	-3.8
-5	47.6	51.5	56.2	62.5	63.5	63.5	-5	42.8	48.2	53.6	61.5	63.5	63.5	-5	43.8	48.6	53.9	61.8	63.2	63.2	-5	48.4	53.4	56.8	62.6	63.5	63.5	-5	47.5	52.3	55.7	62.1	63.4	63.4	-5	-4.8	-3.3	-2.6	-1	0	-4.8	0	-5	-3.8	-2.9	-2.3	-0.7	-0.3	-3.8
-4	49.9	52.7	56.3	61.5	62.4	62.4	-4	46.5	50.5	54.1	60.5	62.4	62.4	-4	47.3	50.2	54.3	60.6	62.1	62.1	-4	50.4	54.3	56.8	61.8	62.5	62.5	-4	49.8	53.1	55.9	61	62.2	62.2	-4	-3.4	-2.2	-2.2	-1	0	-3.4	0	-4	-2.6	-2.5	-2	-0.9	-0.3	-2.6
-3	49.9	52.7	56.3	61.5	62.4	62.4	-3	46.5	50.5	54.1	60.5	62.4	62.4	-3	47.3	50.2	54.3	60.6	62.1	62.1	-3	50.4	54.3	56.8	61.8	62.5	62.5	-3	49.8	53.1	55.9	61	62.2	62.2	-3	-3.4	-2.2	-2.2	-1	0	-3.4	0	-3	-2.6	-2.5	-2	-0.9	-0.3	-2.6
-2	33.3	35.9	37.8	37.7	37.3	37.8	-2	25.8	31.1	35.5	37.4	37.3	37.4	-2	26.6	31.3	34	36.5	35.7	36.5	-2	27.3	31.6	35	37	37.7	37.7	-2	33.2	35.4	36.4	37.6	37.2	37.6	-2	-7.5	-4.8	-2.3	-0.3	0	-7.5	0	-2	-6.7	-4.6	-3.8	-1.2	-1.6	-6.7
-1	33.3	35.9	37.8	37.7	37.3	37.8	-1	25.8	31.1	35.5	37.4	37.3	37.4	-1	26.6	31.3	34	36.5	35.7	36.5	-1	27.3	31.6	35	37	37.7	37.7	-1	33.2	35.4	36.4	37.6	37.2	37.6	-1	-7.5	-4.8	-2.3	-0.3	0	-7.5	0	-1	-6.7	-4.6	-3.8	-1.2	-1.6	-6.7
0	33.3	35.9	37.8	37.7	37.3	37.8	0	25.8	31.1	35.5	37.4	37.3	37.4	0	26.6	31.3	34	36.5	35.7	36.5	0	27.3	31.6	35	37	37.7	37.7	0	33.2	35.4	36.4	37.6	37.2	37.6	0	-7.5	-4.8	-2.3	-0.3	0	-7.5	0	0	-6.7	-4.6	-3.8	-1.2	-1.6	-6.7
1	33.3	35.9	37.8	37.7	37.3	37.8	1	25.8	31.1	35.5	37.4	37.3	37.4	1	26.6	31.3	34	36.5	35.7	36.5	1	27.3	31.6	35	37	37.7	37.7	1	33.2	35.4	36.4	37.6	37.2	37.6	1	-7.5	-4.8	-2.3	-0.3	0	-7.5	0	1	-6.7	-4.6	-3.8	-1.2	-1.6	-6.7
2	33.3	35.9	37.8	37.7	37.3	37.8	2	25.8	31.1	35.5	37.4	37.3	37.4	2	26.6	31.3	34	36.5	35.7	36.5	2	27.3	31.6	35	37	37.7	37.7	2	33.2	35.4	36.4	37.6	37.2	37.6	2	-7.5	-4.8	-2.3	-0.3	0	-7.5	0	2	-6.7	-4.6	-3.8	-1.2	-1.6	-6.7
3	33.3	35.9	37.8	37.7	37.3	37.8	3	25.8	31.1	35.5	37.4	37.3	37.4	3	26.6	31.3	34	36.5	35.7	36.5	3	27.3	31.6	35	37	37.7	37.7	3	33.2	35.4	36.4	37.6	37.2	37.6	3	-7.5	-4.8	-2.3	-0.3	0	-7.5	0	3	-6.7	-4.6	-3.8	-1.2	-1.6	-6.7
4	33.3	35.9	37.8	37.7	37.3	37.8	4	25.8	31.1	35.5	37.4	37.3	37.4	4	26.6	31.3	34	36.5	35.7	36.5	4	27.3	31.6	35	37	37.7	37.7	4	33.2	35.4	36.4	37.6	37.2	37.6	4	-7.5	-4.8	-2.3	-0.3	0	-7.5	0	4	-6.7	-4.6	-3.8	-1.2	-1.6	-6.7
5	33.3	35.9	37.8	37.7	37.3	37.8	5	25.8	31.1	35.5	37.4	37.3	37.4	5	26.6	31.3	34	36.5	35.7	36.5	5	27.3	31.6	35	37	37.7	37.7	5	33.2	35.4	36.4	37.6	37.2	37.6	5	-7.5	-4.8	-2.3	-0.3	0	-7.5	0	5	-6.7	-4.6	-3.8	-1.2	-1.6	-6.7
6	33.3	35.9	37.8	37.7	37.3	37.8	6	25.8	31.1	35.5	37.4	37.3	37.4	6	26.6	31.3	34	36.5	35.7	36.5	6	27.3	31.6	35	37	37.7	37.7	6	33.2	35.4	36.4	37.6	37.2	37.6	6	-7.5	-4.8	-2.3	-0.3	0	-7.5	0	6	-6.7	-4.6	-3.8	-1.2	-1.6	-6.7
7	33.3	35.9	37.8	37.7	37.3	37.8	7	25.8	31.1	35.5	37.4	37.3	37.4	7	26.6	31.3	34	36.5	35.7	36.5	7	27.3	31.6	35	37	37.7	37.7	7	33.2	35.4	36.4	37.6	37.2	37.6	7	-7.5	-4.8	-2.3	-0.3	0	-7.5	0	7	-6.7	-4.6	-3.8	-1.2	-1.6	-6.7
8	25.8	28.9	34.4	41.9	46.9	46.9	8	23.8	27	31.9	40.6	45.7	45.7	8	24.2	27.6	31.9	40.6	46.4	46.4	8	27.2	30.3	35.3	41.7	46.5	46.5	8	22.8	25.6	30.8	41.1	47.3	47.3	8	-2	-1.9	-2.5	-1.3	-1.2	-2.5	-1.2	8	-1.6	-1.3	-2.5	-1.3	-0.5	-2.5
9	25.8	28.9	34.4	41.9	46.9	46.9	9	23.8	27	31.9	40.6	45.7	45.7	9	24.2	27.6	31.9	40.6	46.4	46.4	9	27.2	30.3	35.3	41.7	46.5	46.5	9	22.8	25.6	30.8	41.1	47.3	47.3	9	-2	-1.9	-2.5	-1.3	-1.2	-2.5	-1.2	9	-1.6	-1.3	-2.5	-1.3	-0.5	-2.5
10	25.8	28.9	34.4	41.9	46.9	46.9	10	23.8	27	31.9	40.6	45.7	45.7	10	24.2	27.6	31.9	40.6	46.4	46.4	10	27.2	30.3	35.3	41.7	46.5	46.5	10	22.8	25.6	30.8	41.1	47.3	47.3	10	-2	-1.9	-2.5	-1.3	-1.2	-2.5	-1.2	10	-1.6	-1.3	-2.5	-1.3	-0.5	-2.5
11	25.8	28.9	34.4	41.9	46.9	46.9	11	23.8	27	31.9	40.6	45.7	45.7	11	24.2	27.6	31.9	40.6	46.4	46.4	11	27.2	30.3	35.3	41.7	46.5	46.5	11	22.8	25.6	30.8	41.1	47.3	47.3	11	-2	-1.9	-2.5	-1.3	-1.2	-2.5	-1.2	11	-1.6	-1.3	-2.5	-1.3	-0.5	-2.5
12	25.8	28.9	34.4	41.9	46.9	46.9	12	23.8	27	31.9	40.6	45.7	45.7	12	24.2	27.6	31.9	40.6	46.4	46.4	12	27.2	30.3	35.3	41.7	46.5	46.5	12	22.8	25.6	30.8	41.1	47.3	47.3	12	-2	-1.9	-2.5	-1.3	-1.2	-2.5	-1.2	12	-1.6	-1.3	-2.5	-1.3	-0.5	-2.5
13	25.8	28.9	34.4	41.9	46.9	46.9	13	23.8	27	31.9	40.6	45.7	45.7	13	24.2	27.6	31.9	40.6	46.4	46.4	13	27.2	30.3	35.3	41.7	46.5	46.5	13	22.8	25.6	30.8	41.1	47.3	47.3	13	-2	-1.9	-2.5	-1.3	-1.2	-2.5	-1.2	13	-1.6	-1.3	-2.5	-1.3	-0.5	-2.5
14	25.8	28.9	34.4	41.9	46.9	46.9	14	23.8	27	31.9	40.6	45.7	45.7	14	24.2	27.6	31.9	40.6	46.4	46.4	14	27.2	30.3	35.3	41.7	46.5	46.5	14	22.8	25.6	30.8	41.1	47.3	47.3	14	-2	-1.9	-2.5	-1.3	-1.2	-2.5	-1.2	14	-1.6	-1.3	-2.5	-1.3	-0.5	-2.5
15	25.8	28.9	34.4	41.9	46.9	46.9	15	23.8	27	31.9	40.6	45.7	45.7	15	24.2	27.6	31.9	40.6	46.4	46.4	15	27.2	30.3	35.3	41.7	46.5	46.5	15	22.8	25.6	30.8	41.1	47.3	47.3	15	-2	-1.9	-2.5	-1.3	-1.2	-2.5	-1.2	15	-1.6	-1.3	-2.5	-1.3	-0.5	-2.5
16	25.8	28.9	34.4	41.9	46.9	46.9	16	23.8	27	31.9	40.6	45.7	45.7	16	24.2	27.6	31.9	40.6	46.4	46.4	16	27.2	30.3	35.3	41.7	46.5	46.5	16	22.8	25.6	30.8	41.1	47.3	47.3	16	-2	-1.9	-2.5	-1.3	-1.2	-2.5	-1.2	16	-1.6	-1.3	-2.5	-1.3	-0.5	-2.5
17	25.8	28.9	34.4	41.9	46.9	46.9	17	23.8	27	31.9	40.6	45.7	45.7	17	24.2	27.6	31.9	40.6	46.4	46.4	17	27.2	30.3	35.3	41.7	46.5	46.5	17	22.8	25.6	30.8	41.1	47.3	47.3	17	-2	-1.9	-2.5	-1.3	-1.2	-2.5	-1.2	17	-1.6	-1.3	-2.5	-1.3	-0.5	-2.5
18	25.8	28.9	34.4	41.9	46.9	46.9	18	23.8	27	31.9	40.6	45.7	45.7	18	24.2	27.6	31.9	40.6	46.4	46.4	18	27.2	30.3	35.3	41.7	46.5	46.5	18	22.8	25.6	30.8	41.1	47.3	47.3	18	-2	-1.9	-2.5	-1.3	-1.2	-2.5	-1.2	18	-1.6	-1.3	-2.5	-1.3	-0.5	-2.5
19	25.8	28.9	34.4	41.9	46.9	46.9	19	23.8	27	31.9	40.6	45.7	45.7	19	24.2	27.6	31.9	40.6	46.4	46.4	19	27.2	30.3	35.3	41.7	46.5	46.5	19	22.8	25.6	30.8	41.1	47.3	47.3	19	-2	-1.9	-2.5	-1.3	-1.2	-2.5	-1.2	19	-1.6	-1.3	-2.5	-1.3	-0.5	-2.5
20	25.8	28.9	34.4	41.9	46.9	46.9	20	23.8	27	31.9	40.6	45.7	45.7	20	24.2	27.6	31.9	40.6	46.4	46.4	20	27.2	30.3	35.3	41.7	46.5	46.5	20	22.8	25.6	30.8	41.1	47.3	47.3	20	-2	-1.9	-2.5	-1.3	-1.2	-2.5	-1.2	20	-1.6	-1.3	-2.5	-1.3	-0.5	-2.5
21	25.8	28.9	34.4	41.9	46.9	46.9	21	23.8	27	31.9	40.6	45.7	45.7	21	24.2	27.6	31.9	40.6	46.4	46.4	21	27.2	30.3	35.3	41.7	46.5	46.5	21	22.8	25.6	30.8	41.1	47.3	47.3	21	-2	-1.9	-2.5	-1.3	-1.2	-2.5	-1.2	21	-1.6	-1.3	-2.5	-1.3	-0.5	-2.5
22	25.8	28.9	34.4	41.9	46.9	46.9	22	23.8	27	31.9	40.6	45.7	45.7	22	24.2	27.6	31.9	40.6	46.4	46.4	22	27.2	30.3	35.3	41.7	46.5	46.5	22	22.8	25.6	30.8	41.1	47.3	47.3	22	-2	-1.9	-2.5	-1.3	-1.2	-2.5	-1.2	22	-1.6	-1.3	-2.5	-1.3	-0.5	-2.5
23	25.8	28.9	34.4	41.9	46.9	46.9	23	23.8	27	31.9	40.6	45.7	45.7	23	24.2	27.6	31.9	40.6	46.4	46.4	23	27.2	30.3	35.3	41.7	46.5	46.5	23	22.8	25.6	30.8	41.1	47.3	47.3	23	-2	-1.9	-2.5	-1.3	-1.2	-2.5	-1.2	23	-1.6	-1.3	-2.5	-1.3	-0.5	-2.5
24	15.7	18.9	25.4	37.2	45.1	45.1	24	13.3	16.5	22.5	35.5	43.9	43.9	24	12.2	15.9	21.5	35.5	44.1	44.1	24	16.1	19.8	26.5	38.5	44.7	44.7	24	13.6	16.3	22.1	34.5	43.6	43.6	24	-2.4	-2.4	-2.9	-1.7	-1.2	-2.9	-1.2	24	-3.5	-3	-3.9	-1.7	-1	-3.9
25	15.7	18.9	25.4	37.2	45.1	45.1	25	13.3	16.5	22.5	35.5	43.9	43.9	25	12.2	15.9	21.5	35.5	44.1	44.1	25	16.1	19.8	26.5	38.5	44.7	44.7	25	13.6	16.3	22.1	34.5	43.6	43.6	25	-2.4	-2.4	-2.9	-1.7	-1.2	-2.9	-1.2	25	-3.5	-3	-3.9	-1.7	-1	-3.9
26	15.7	18.9	25.4	37.2	45.1	45.1	26	13.3	16.5	22.5	35.5	43.9	43.9	26	12.2	15.9	21.5	35.5	44.1	44.1	26	16.1	19.8	26.5	38.5	44.7	44.7	26	13.6	16.3	22.1	34.5	43.6	43.6	26	-2.4	-2.4	-2.9	-1.7	-1.2	-2.9	-1.2	26	-3.5	-3	-3.9	-1.7	-1	-3.9
27	15.7	18.9	25.4	37.2	45.1	45.1	27	13.3	16.5	22.5	35.5	43.9	43.9	27	12.2	15.9	21.5	35.5	44.1	44.1	27	16.1	19.8	26.5	38.5	44.7	44.7	27	13.6	16.3	22.1	34.5	43.6	43.6	27	-2.4	-2.4	-2.9	-1.7	-1.2	-2.9	-1.2	27	-3.5	-3	-3.9	-1.7	-1	-3.9
28	15.7	18.9	25.4	37.2	45.1	45.1	28	13.3	16.5	22.5	35.5	43.9	43.9	28	12.2	15.9	21.5	35.5	44.1	44.1	28	16.1	19.8	26.5	38.5	44.7	44.7	28	13.6	16.3	22.1	34.5	43.6	43.6	28	-2.4	-2.4	-2.9	-1.7	-1.2	-2.9	-1.2	28	-3.5	-3	-3.9	-1.7	-1	-3.9
29	15.7	18.9	25.4	37.2	45.1	45.1	29	13.3	16.5	22.5	35.5	43.9	43.9	29	12.2	15.9	21.5	35.5	44.1	44.1	29	16.1	19.8	26.5	38.5	44.7	44.7	29	13.6	16.3	22.1	34.5	43.6	43.6	29	-2.4	-2.4	-2.9	-1.7	-1.2	-2.9	-1.2	29	-3.5	-3	-3.9	-1.7	-1	-3.9
30	15.7	18.9	25.4	37.2	45.1	45.1	30	13.3	16.5	22.5	35.5	43.9	43.9	30	12.2	15.9	21.5	35.5	44.1	44.1	30	16.1	19.8	26.5	38.5	44.7	44.7	30	13.6	16.3	22.1	34.5	43.6	43.6	30	-2.4	-2.4	-2.9	-1.7	-1.2	-2.9	-1.2	30	-3.5	-3	-3.9	-1.7	-1	-3.9
31	15.7	18.9	25.4	37.2	45.1	45.1	31	13.3	16.5	22.5	35.5	43.9	43.9	31	12.2	15.9	21.5	35.5	44.1	44.1	31	16.1	19.8	26.5	38.5	44.7	44.7	31	13.6	16.3	22.1	34.5	43.6	43.6	31	-2.4	-2.4	-2.9	-1.7	-1.2	-2.9	-1.2	31	-3.5	-3	-3.9	-1.7	-1	-3.9
32	15.7	18.9	25.4	37.2	45.1	45.1	32	13.3	16.5	22.5	35.5	43.9	43.9	32	12.2	15.9	21.5	35.5	44.1	44.1	32	16.1	19.8	26.5	38.5	44.7	44.7	32	13.6	16.3	22.1	34.5	43.6	43.6	32	-2.4	-2.4	-2.9	-1.7	-1.2	-2.9	-1.2	32	-3.5	-3	-3.9	-1.7	-1	-3.9
33	15.7	18.9	25.4	37.2	45.1	45.1	33	13.3	16.5	22.5	35.5	43.9	43.9	33	12.2	15.9	21.5	35.5	44.1	44.1	33	16.1	19.8	26.5	38.5	44.7	44.7	33	13.6	16.3	22.1	34.5	43.6	43.6	33	-2.4	-2.4	-2.9	-1.7	-1.2	-2.9	-1.2	33	-3.5	-3	-3.9	-1.7	-1	-3.9
34	15.7	18.9	25.4	37.2	45.1	45.1	34	13.3	16.5	22.5	35.5	43.9	43.9	34	12.2	15.9	21.5	35.5	44.1	44.1	34	16.1	19.8	26.5	38.5	44.7	44.7	34	13.6	16.3	22.1	34.5	43.6	43.6	34	-2.4	-2.4	-2.9	-1.7	-1.2	-2.9	-1.2	34	-3.5	-3	-3.9	-1.7	-1	-3.9
35	15.7	18.9	25.4	37.2	45.1	45.1	35	13.3	16.5	22.5	35.5	43.9	43.9	35	12.2	15.9	21.5	35.5	44.1	44.1	35	16.1	19.8	26.5	38.5	44.7	44.7	35	13.6	16.3	22.1	34.5	43.6	43.6	35	-2.4	-2.4	-2.9	-1.7	-1.2	-2.9	-1.2	35	-3.5	-3	-3.9	-1.7	-1	-3.9
36	15.7	18.9	25.4	37.2	45.1	45.1	36	13.3	16.5	22.5	35.5	43.9	43.9	36	12.2	15.9	21.5	35.5	44.1	44.1	36	16.1	19.8	26.5	38.5	44.7	44.7	36	13.6	16.3	22.1	34.5	43.6	43.6	36	-2.4	-2.4	-2.9	-1.7	-1.2	-2.9	-1.2	36	-3.5	-3	-3.9	-1.7	-1	-3.9
37	15.7	18.9	25.4	37.2	45.1	45.1	37	13.3	16.5	22.5	35.5	43.9	43.9	37	12.2	15.9	21.5	35.5	44.1	44.1	37	16.1	19.8	26.5	38.5	44.7	44.7	37	13.6	16.3	22.1	34.5	43.6	43.6	37	-2.4	-2.4	-2.9	-1.7	-1.2	-2.9	-1.2	37	-3.5	-3	-3.9	-1.7	-1	-3.9
38	15.7	18.9	25.4	37.2	45.1	45.1	38	13.3	16.5	22.5	35.5	43.9	43.9	38	12.2	15.9	21.5	35.5	44.1	44.1	38	16.1	19.8	26.5	38.5	44.7	44.7	38	13.6	16.3	22.1	34.5	43.6	43.6	38	-2.4	-2.4	-2.9	-1.7	-1.2	-2.9	-1.2	38	-3.5	-3	-3.9	-1.7	-1	-3.9
39	15.7	18.9	25.4	37.2	45.1	45.1	39	13.3	16.5	22.5	35.5	43.9	43.9	39	12.2	15.9	21.5	35.5	44.1	44.1	39	16.1	19.8	26.5	38.5	44.7	44.7	39	13.6	16.3	22.1	34.5	43.6	43.6	39	-2.4	-2.4	-2.9	-1.7	-1.2	-2.9	-1.2	39	-3.5	-3	-3.9	-1.7	-1	-3.9
40	15.7	18.9	25.4	37.2	45.1	45.1	40	13.3	16.5	22.5	35.5	43.9	43.9	40	12.2	15.9	21.5	35.5	44.1	44.1	40	16.1	19.8	26.5	38.5	44.7	44.7	40	13.6	16.3	22.1	34.5	43.6	43.6	40	-2.4	-2.4	-2.9	-1.7	-1.2	-2.9	-1.2	40	-3.5	-3	-3.9	-1.7	-1	-3.9
41							41							41							41							41							41								41
42							42							42							42							42							42								42
43							43							43							43							43							43								43
44							44							44							44							44							44								44
45	0.9	1	1.1	3	11.8	11.8	45	0.7	0.8	0.8	2.4	10.6	10.6	45	0.6	0.7	0.8	2.3	10.4	10.4	45	0.8	0.8	1	2.6	10.7	10.7	45	0.8	0.9	1	2.6	11.2	11.2	45	-0.2	-0.2	-0.3	-0.6	-1.2	-1.2	-0.2	45	-0.3	-0.3	-0.3	-0.7	-1.4	-1.4
46	0.9	1	1.1	3	11.8	11.8	46	0.7	0.8	0.8	2.4	10.6	10.6	46	0.6	0.7	0.8	2.3	10.4	10.4	46	0.8	0.8	1	2.6	10.7	10.7	46	0.8	0.9	1	2.6	11.2	11.2	46	-0.2	-0.2	-0.3	-0.6	-1.2	-1.2	-0.2	46	-0.3	-0.3	-0.3	-0.7	-1.4	-1.4
47	0.9	1	1.1	3	11.8	11.8	47	0.7	0.8	0.8	2.4	10.6	10.6	47	0.6	0.7	0.8	2.3	10.4	10.4	47	0.8	0.8	1	2.6	10.7	10.7	47	0.8	0.9	1	2.6	11.2	11.2	47	-0.2	-0.2	-0.3	-0.6	-1.2	-1.2	-0.2	47	-0.3	-0.3	-0.3	-0.7	-1.4	-1.4
48	0.9	1	1.1	3	11.8	11.8	48	0.7	0.8	0.8	2.4	10.6	10.6	48	0.6	0.7	0.8	2.3	10.4	10.4	48	0.8	0.8	1	2.6	10.7	10.7	48	0.8	0.9	1	2.6	11.2	11.2	48	-0.2	-0.2	-0.3	-0.6	-1.2	-1.2	-0.2	48	-0.3	-0.3	-0.3	-0.7	-1.4	-1.4
49	0.9	1	1.1	3	11.8	11.8	49	0.7	0.8	0.8	2.4	10.6	10.6	49	0.6	0.7	0.8	2.3	10.4	10.4	49	0.8	0.8	1	2.6	10.7	10.7	49	0.8	0.9	1	2.6	11.2	11.2	49	-0.2	-0.2	-0.3	-0.6	-1.2	-1.2	-0.2	49	-0.3	-0.3	-0.3	-0.7	-1.4	-1.4
50	0.9	1	1.1	3	11.8	11.8	50	0.7	0.8	0.8	2.4	10.6	10.6	50	0.6	0.7	0.8	2.3	10.4	10.4	50	0.8	0.8	1	2.6	10.7	10.7	50	0.8	0.9	1	2.6	11.2	11.2	50	-0.2	-0.2	-0.3	-0.6	-1.2	-1.2	-0.2	50	-0.3	-0.3	-0.3	-0.7	-1.4	-1.4
51							51							51							51							51							51								51
52							52							52							52							52							52								52
53	54.6	55.5	56.5	59	58.4	59	53	54.8	56.2	56.6	58.8	59.4	59.4	53	55	55.4	54.9	58	57.8	58	53	55.3	55.4	56	58.8	59.1	59.1	53	55.2	55.3	55.6	59.1	59	59.1	53	0.2	0.7	0.1	-0.2	1	-0.2	1	53	0.4	-0.1	-1.6	-1	-0.6	-1.6
54	54.6	55.5	56.5	59	58.4	59	54	54.8	56.2	56.6	58.8	59.4	59.4	54	55	55.4	54.9	58	57.8	58	54	55.3	55.4	56	58.8	59.1	59.1	54	55.2	55.3	55.6	59.1	59	59.1	54	0.2	0.7	0.1	-0.2	1	-0.2	1	54	0.4	-0.1	-1.6	-1	-0.6	-1.6
55	53.4	53.2	52.3	52.7	52.4	53.4	55	52.3	51.5	50.9	51.1	50.2	52.3	55	50.9	51.9	50.1	50.7	50	51.9	55	53.1	51.9	50.5	51.9	51.1	53.1	55	53.1	52.7	51.7	52.7	52	53.1	55	-1.1	-1.7	-1.4	-1.6	-2.2	-2.2	-1.1	55	-2.5	-1.3	-2.2	-2	-2.4	-2.5
56	53.4	53.2	52.3	52.7	52.4	53.4	56	52.3	51.5	50.9	51.1	50.2	52.3	56	50.9	51.9	50.1	50.7	50	51.9	56	53.1	51.9	50.5	51.9	51.1	53.1	56	53.1	52.7	51.7	52.7	52	53.1	56	-1.1	-1.7	-1.4	-1.6	-2.2	-2.2	-1.1	56	-2.5	-1.3	-2.2	-2	-2.4	-2.5
57	53.4	53.2	52.3	52.7	52.4	53.4	57	52.3	51.5	50.9	51.1	50.2	52.3	57	50.9	51.9	50.1	50.7	50	51.9	57	53.1	51.9	50.5	51.9	51.1	53.1	57	53.1	52.7	51.7	52.7	52	53.1	57	-1.1	-1.7	-1.4	-1.6	-2.2	-2.2	-1.1	57	-2.5	-1.3	-2.2	-2	-2.4	-2.5
58	53.4	53.2	52.3	52.7	52.4	53.4	58	52.3	51.5	50.9	51.1	50.2	52.3	58	50.9	51.9	50.1	50.7	50	51.9	58	53.1	51.9	50.5	51.9	51.1	53.1	58	53.1	52.7	51.7	52.7	52	53.1	58	-1.1	-1.7	-1.4	-1.6	-2.2	-2.2	-1.1	58	-2.5	-1.3	-2.2	-2	-2.4	-2.5
59	53.4	53.2	52.3	52.7	52.4	53.4	59	52.3	51.5	50.9	51.1	50.2	52.3	59	50.9	51.9	50.1	50.7	50	51.9	59	53.1	51.9	50.5	51.9	51.1	53.1	59	53.1	52.7	51.7	52.7	52	53.1	59	-1.1	-1.7	-1.4	-1.6	-2.2	-2.2	-1.1	59	-2.5	-1.3	-2.2	-2	-2.4	-2.5
60	53.4	53.2	52.3	52.7	52.4	53.4	60	52.3	51.5	50.9	51.1	50.2	52.3	60	50.9	51.9	50.1	50.7	50	51.9	60	53.1	51.9	50.5	51.9	51.1	53.1	60	53.1	52.7	51.7	52.7	52	53.1	60	-1.1	-1.7	-1.4	-1.6	-2.2	-2.2	-1.1	60	-2.5	-1.3	-2.2	-2	-2.4	-2.5
61	53.4	53.2	52.3	52.7	52.4	53.4	61	52.3	51.5	50.9	51.1	50.2	52.3	61	50.9	51.9	50.1	50.7	50	51.9	61	53.1	51.9	50.5	51.9	51.1	53.1	61	53.1	52.7	51.7	52.7	52	53.1	61	-1.1	-1.7	-1.4	-1.6	-2.2	-2.2	-1.1	61	-2.5	-1.3	-2.2	-2	-2.4	-2.5
62	53.4	53.2	52.3	52.7	52.4	53.4	62	52.3	51.5	50.9	51.1	50.2	52.3	62	50.9	51.9	50.1	50.7	50	51.9	62	53.1	51.9	50.5	51.9	51.1	53.1	62	53.1	52.7	51.7	52.7	52	53.1	62	-1.1	-1.7	-1.4	-1.6	-2.2	-2.2	-1.1	62	-2.5	-1.3	-2.2	-2	-2.4	-2.5
63	51.2	51.8	53.1	55.1	55.7	55.7	63	50.8	50.8	52.7	54	54.3	54.3	63	50.7	51.7	51.1	54.3	53.5	54.3	63	50.6	50.6	50.8	54.6	55.5	55.5	63	51.2	51.2	52.2	55	55.6	55.6	63	-0.4	-1	-0.4	-1.1	-1.4	-1.4	-0.4	63	-0.5	-0.1	-2	-0.8	-2.2	-2.2
64	51.2	51.8	53.1	55.1	55.7	55.7	64	50.8	50.8	52.7	54	54.3	54.3	64	50.7	51.7	51.1	54.3	53.5	54.3	64	50.6	50.6	50.8	54.6	55.5	55.5	64	51.2	51.2	52.2	55	55.6	55.6	64	-0.4	-1	-0.4	-1.1	-1.4	-1.4	-0.4	64	-0.5	-0.1	-2	-0.8	-2.2	-2.2
65	51.2	51.8	53.1	55.1	55.7	55.7	65	50.8	50.8	52.7	54	54.3	54.3	65	50.7	51.7	51.1	54.3	53.5	54.3	65	50.6	50.6	50.8	54.6	55.5	55.5	65	51.2	51.2	52.2	55	55.6	55.6	65	-0.4	-1	-0.4	-1.1	-1.4	-1.4	-0.4	65	-0.5	-0.1	-2	-0.8	-2.2	-2.2
66	51.2	51.8	53.1	55.1	55.7	55.7	66	50.8	50.8	52.7	54	54.3	54.3	66	50.7	51.7	51.1	54.3	53.5	54.3	66	50.6	50.6	50.8	54.6	55.5	55.5	66	51.2	51.2	52.2	55	55.6	55.6	66	-0.4	-1	-0.4	-1.1	-1.4	-1.4	-0.4	66	-0.5	-0.1	-2	-0.8	-2.2	-2.2
67	37.9	42.7	45.8	53.8	63.8	63.8	67	34.9	40.3	44.4	50.9	59.8	59.8	67	35.4	41.2	43.8	50.4	61.1	61.1	67	37.1	41.9	44.8	52	62.1	62.1	67	36.1	41	44.7	52.6	62.9	62.9	67	-3	-2.4	-1.4	-2.9	-4	-4	-1.4	67	-2.5	-1.5	-2	-3.4	-2.7	-3.4
68	37.9	42.7	45.8	53.8	63.8	63.8	68	34.9	40.3	44.4	50.9	59.8	59.8	68	35.4	41.2	43.8	50.4	61.1	61.1	68	37.1	41.9	44.8	52	62.1	62.1	68	36.1	41	44.7	52.6	62.9	62.9	68	-3	-2.4	-1.4	-2.9	-4	-4	-1.4	68	-2.5	-1.5	-2	-3.4	-2.7	-3.4
69	41.8	45	46.5	53.2	60.8	60.8	69	37.9	43.2	45.1	49.9	58.4	58.4	69	38.3	43.3	44	49.5	59.6	59.6	69	40.6	44.3	45.5	51.1	60.3	60.3	69	40.9	44.4	45.9	52	60.5	60.5	69	-3.9	-1.8	-1.4	-3.3	-2.4	-3.9	-1.4	69	-3.5	-1.7	-2.5	-3.7	-1.2	-3.7
70	41.8	45	46.5	53.2	60.8	60.8	70	37.9	43.2	45.1	49.9	58.4	58.4	70	38.3	43.3	44	49.5	59.6	59.6	70	40.6	44.3	45.5	51.1	60.3	60.3	70	40.9	44.4	45.9	52	60.5	60.5	70	-3.9	-1.8	-1.4	-3.3	-2.4	-3.9	-1.4	70	-3.5	-1.7	-2.5	-3.7	-1.2	-3.7
71	41.8	45	46.5	53.2	60.8	60.8	71	37.9	43.2	45.1	49.9	58.4	58.4	71	38.3	43.3	44	49.5	59.6	59.6	71	40.6	44.3	45.5	51.1	60.3	60.3	71	40.9	44.4	45.9	52	60.5	60.5	71	-3.9	-1.8	-1.4	-3.3	-2.4	-3.9	-1.4	71	-3.5	-1.7	-2.5	-3.7	-1.2	-3.7
72	41.8	45	46.5	53.2	60.8	60.8	72	37.9	43.2	45.1	49.9	58.4	58.4	72	38.3	43.3	44	49.5	59.6	59.6	72	40.6	44.3	45.5	51.1	60.3	60.3	72	40.9	44.4	45.9	52	60.5	60.5	72	-3.9	-1.8	-1.4	-3.3	-2.4	-3.9	-1.4	72	-3.5	-1.7	-2.5	-3.7	-1.2	-3.7
73	41.8	45	46.5	53.2	60.8	60.8	73	37.9	43.2	45.1	49.9	58.4	58.4	73	38.3	43.3	44	49.5	59.6	59.6	73	40.6	44.3	45.5	51.1	60.3	60.3	73	40.9	44.4	45.9	52	60.5	60.5	73	-3.9	-1.8	-1.4	-3.3	-2.4	-3.9	-1.4	73	-3.5	-1.7	-2.5	-3.7	-1.2	-3.7
74	41.8	45	46.5	53.2	60.8	60.8	74	37.9	43.2	45.1	49.9	58.4	58.4	74	38.3	43.3	44	49.5	59.6	59.6	74	40.6	44.3	45.5	51.1	60.3	60.3	74	40.9	44.4	45.9	52	60.5	60.5	74	-3.9	-1.8	-1.4	-3.3	-2.4	-3.9	-1.4	74	-3.5	-1.7	-2.5	-3.7	-1.2	-3.7
75	41.8	45	46.5	53.2	60.8	60.8	75	37.9	43.2	45.1	49.9	58.4	58.4	75	38.3	43.3	44	49.5	59.6	59.6	75	40.6	44.3	45.5	51.1	60.3	60.3	75	40.9	44.4	45.9	52	60.5	60.5	75	-3.9	-1.8	-1.4	-3.3	-2.4	-3.9	-1.4	75	-3.5	-1.7	-2.5	-3.7	-1.2	-3.7
76							76							76							76							76							76								76
77	46.9	48.1	48.3	48.4	48.6	48.6	77	44.6	46.6	46.9	47.3	46.4	47.3	77	45.1	47.3	46.1	47.5	46.6	47.5	77	46.1	47.4	47.6	47.6	47.7	47.7	77	45.7	47.4	47.2	48.3	47.8	48.3	77	-2.3	-1.5	-1.4	-1.1	-2.2	-2.3	-1.1	77	-1.8	-0.8	-2.2	-0.9	-2	-2.2
78	46.9	48.1	48.3	48.4	48.6	48.6	78	44.6	46.6	46.9	47.3	46.4	47.3	78	45.1	47.3	46.1	47.5	46.6	47.5	78	46.1	47.4	47.6	47.6	47.7	47.7	78	45.7	47.4	47.2	48.3	47.8	48.3	78	-2.3	-1.5	-1.4	-1.1	-2.2	-2.3	-1.1	78	-1.8	-0.8	-2.2	-0.9	-2	-2.2
79	46.9	48.1	48.3	48.4	48.6	48.6	79	44.6	46.6	46.9	47.3	46.4	47.3	79	45.1	47.3	46.1	47.5	46.6	47.5	79	46.1	47.4	47.6	47.6	47.7	47.7	79	45.7	47.4	47.2	48.3	47.8	48.3	79	-2.3	-1.5	-1.4	-1.1	-2.2	-2.3	-1.1	79	-1.8	-0.8	-2.2	-0.9	-2	-2.2
80	46.9	48.1	48.3	48.4	48.6	48.6	80	44.6	46.6	46.9	47.3	46.4	47.3	80	45.1	47.3	46.1	47.5	46.6	47.5	80	46.1	47.4	47.6	47.6	47.7	47.7	80	45.7	47.4	47.2	48.3	47.8	48.3	80	-2.3	-1.5	-1.4	-1.1	-2.2	-2.3	-1.1	80	-1.8	-0.8	-2.2	-0.9	-2	-2.2
81	46.9	48.1	48.3	48.4	48.6	48.6	81	44.6	46.6	46.9	47.3	46.4	47.3	81	45.1	47.3	46.1	47.5	46.6	47.5	81	46.1	47.4	47.6	47.6	47.7	47.7	81	45.7	47.4	47.2	48.3	47.8	48.3	81	-2.3	-1.5	-1.4	-1.1	-2.2	-2.3	-1.1	81	-1.8	-0.8	-2.2	-0.9	-2	-2.2
82	46.9	48.1	48.3	48.4	48.6	48.6	82	44.6	46.6	46.9	47.3	46.4	47.3	82	45.1	47.3	46.1	47.5	46.6	47.5	82	46.1	47.4	47.6	47.6	47.7	47.7	82	45.7	47.4	47.2	48.3	47.8	48.3	82	-2.3	-1.5	-1.4	-1.1	-2.2	-2.3	-1.1	82	-1.8	-0.8	-2.2	-0.9	-2	-2.2
83	51.6	54.1	56.3	58.2	58.1	58.2	83	47.2	49.9	52.2	57	58.1	58.1	83	47.4	50.4	52.4	56.9	57.4	57.4	83	48.1	50.8	52.9	57.3	57.8	57.8	83	47.5	49	51	56.1	58.3	58.3	83	-4.4	-4.2	-4.1	-1.2	0	-4.4	0	83	-4.2	-3.7	-3.9	-1.3	-0.7	-4.2
84	51.6	54.1	56.3	58.2	58.1	58.2	84	47.2	49.9	52.2	57	58.1	58.1	84	47.4	50.4	52.4	56.9	57.4	57.4	84	48.1	50.8	52.9	57.3	57.8	57.8	84	47.5	49	51	56.1	58.3	58.3	84	-4.4	-4.2	-4.1	-1.2	0	-4.4	0	84	-4.2	-3.7	-3.9	-1.3	-0.7	-4.2
85	51.6	54.1	56.3	58.2	58.1	58.2	85	47.2	49.9	52.2	57	58.1	58.1	85	47.4	50.4	52.4	56.9	57.4	57.4	85	48.1	50.8	52.9	57.3	57.8	57.8	85	47.5	49	51	56.1	58.3	58.3	85	-4.4	-4.2	-4.1	-1.2	0	-4.4	0	85	-4.2	-3.7	-3.9	-1.3	-0.7	-4.2
86	51.6	54.1	56.3	58.2	58.1	58.2	86	47.2	49.9	52.2	57	58.1	58.1	86	47.4	50.4	52.4	56.9	57.4	57.4	86	48.1	50.8	52.9	57.3	57.8	57.8	86	47.5	49	51	56.1	58.3	58.3	86	-4.4	-4.2	-4.1	-1.2	0	-4.4	0	86	-4.2	-3.7	-3.9	-1.3	-0.7	-4.2
87	30.7	36.4	44.9	61.3	67.1	67.1	87	21.7	26.4	32.9	50.7	62.8	62.8	87	20.2	24.3	30.1	48.3	63.3	63.3	87	25	28.1	35.1	52.4	65.4	65.4	87	27.9	31.1	35.9	48.8	61.6	61.6	87	-9	-10	-12	-10.6	-4.3	-12	-4.3	87	-10.5	-12.1	-14.8	-13	-3.8	-14.8
88	30.7	36.4	44.9	61.3	67.1	67.1	88	21.7	26.4	32.9	50.7	62.8	62.8	88	20.2	24.3	30.1	48.3	63.3	63.3	88	25	28.1	35.1	52.4	65.4	65.4	88	27.9	31.1	35.9	48.8	61.6	61.6	88	-9	-10	-12	-10.6	-4.3	-12	-4.3	88	-10.5	-12.1	-14.8	-13	-3.8	-14.8
89	30.7	36.4	44.9	61.3	67.1	67.1	89	21.7	26.4	32.9	50.7	62.8	62.8	89	20.2	24.3	30.1	48.3	63.3	63.3	89	25	28.1	35.1	52.4	65.4	65.4	89	27.9	31.1	35.9	48.8	61.6	61.6	89	-9	-10	-12	-10.6	-4.3	-12	-4.3	89	-10.5	-12.1	-14.8	-13	-3.8	-14.8
90	30.7	36.4	44.9	61.3	67.1	67.1	90	21.7	26.4	32.9	50.7	62.8	62.8	90	20.2	24.3	30.1	48.3	63.3	63.3	90	25	28.1	35.1	52.4	65.4	65.4	90	27.9	31.1	35.9	48.8	61.6	61.6	90	-9	-10	-12	-10.6	-4.3	-12	-4.3	90	-10.5	-12.1	-14.8	-13	-3.8	-14.8
91	30.7	36.4	44.9	61.3	67.1	67.1	91	21.7	26.4	32.9	50.7	62.8	62.8	91	20.2	24.3	30.1	48.3	63.3	63.3	91	25	28.1	35.1	52.4	65.4	65.4	91	27.9	31.1	35.9	48.8	61.6	61.6	91	-9	-10	-12	-10.6	-4.3	-12	-4.3	91	-10.5	-12.1	-14.8	-13	-3.8	-14.8
92	49	50.6	52.1	56.2	59.1	59.1	92	46.5	48.6	48.9	53.7	57.1	57.1	92	45.3	47	46.6	51.2	55.3	55.3	92	48.2	49.9	50.7	54.6	57.3	57.3	92	49	50.9	52.5	56.2	59.9	59.9	92	-2.5	-2	-3.2	-2.5	-2	-3.2	-2	92	-3.7	-3.6	-5.5	-5	-3.8	-5.5
93	49	50.6	52.1	56.2	59.1	59.1	93	46.5	48.6	48.9	53.7	57.1	57.1	93	45.3	47	46.6	51.2	55.3	55.3	93	48.2	49.9	50.7	54.6	57.3	57.3	93	49	50.9	52.5	56.2	59.9	59.9	93	-2.5	-2	-3.2	-2.5	-2	-3.2	-2	93	-3.7	-3.6	-5.5	-5	-3.8	-5.5
94	49	50.6	52.1	56.2	59.1	59.1	94	46.5	48.6	48.9	53.7	57.1	57.1	94	45.3	47	46.6	51.2	55.3	55.3	94	48.2	49.9	50.7	54.6	57.3	57.3	94	49	50.9	52.5	56.2	59.9	59.9	94	-2.5	-2	-3.2	-2.5	-2	-3.2	-2	94	-3.7	-3.6	-5.5	-5	-3.8	-5.5
95	49	50.6	52.1	56.2	59.1	59.1	95	46.5	48.6	48.9	53.7	57.1	57.1	95	45.3	47	46.6	51.2	55.3	55.3	95	48.2	49.9	50.7	54.6	57.3	57.3	95	49	50.9	52.5	56.2	59.9	59.9	95	-2.5	-2	-3.2	-2.5	-2	-3.2	-2	95	-3.7	-3.6	-5.5	-5	-3.8	-5.5
96	49	50.6	52.1	56.2	59.1	59.1	96	46.5	48.6	48.9	53.7	57.1	57.1	96	45.3	47	46.6	51.2	55.3	55.3	96	48.2	49.9	50.7	54.6	57.3	57.3	96	49	50.9	52.5	56.2	59.9	59.9	96	-2.5	-2	-3.2	-2.5	-2	-3.2	-2	96	-3.7	-3.6	-5.5	-5	-3.8	-5.5
97	49	50.6	52.1	56.2	59.1	59.1	97	46.5	48.6	48.9	53.7	57.1	57.1	97	45.3	47	46.6	51.2	55.3	55.3	97	48.2	49.9	50.7	54.6	57.3	57.3	97	49	50.9	52.5	56.2	59.9	59.9	97	-2.5	-2	-3.2	-2.5	-2	-3.2	-2	97	-3.7	-3.6	-5.5	-5	-3.8	-5.5
98	49	50.6	52.1	56.2	59.1	59.1	98	46.5	48.6	48.9	53.7	57.1	57.1	98	45.3	47	46.6	51.2	55.3	55.3	98	48.2	49.9	50.7	54.6	57.3	57.3	98	49	50.9	52.5	56.2	59.9	59.9	98	-2.5	-2	-3.2	-2.5	-2	-3.2	-2	98	-3.7	-3.6	-5.5	-5	-3.8	-5.5
99	49	50.6	52.1	56.2	59.1	59.1	99	46.5	48.6	48.9	53.7	57.1	57.1	99	45.3	47	46.6	51.2	55.3	55.3	99	48.2	49.9	50.7	54.6	57.3	57.3	99	49	50.9	52.5	56.2	59.9	59.9	99	-2.5	-2	-3.2	-2.5	-2	-3.2	-2	99	-3.7	-3.6	-5.5	-5	-3.8	-5.5
100	49	50.6	52.1	56.2	59.1	59.1	100	46.5	48.6	48.9	53.7	57.1	57.1	100	45.3	47	46.6	51.2	55.3	55.3	100	48.2	49.9	50.7	54.6	57.3	57.3	100	49	50.9	52.5	56.2	59.9	59.9	100	-2.5	-2	-3.2	-2.5	-2	-3.2	-2	100	-3.7	-3.6	-5.5	-5	-3.8	-5.5
101	49	50.6	52.1	56.2	59.1	59.1	101	46.5	48.6	48.9	53.7	57.1	57.1	101	45.3	47	46.6	51.2	55.3	55.3	101	48.2	49.9	50.7	54.6	57.3	57.3	101	49	50.9	52.5	56.2	59.9	59.9	101	-2.5	-2	-3.2	-2.5	-2	-3.2	-2	101	-3.7	-3.6	-5.5	-5	-3.8	-5.5
102	49	50.6	52.1	56.2	59.1	59.1	102	46.5	48.6	48.9	53.7	57.1	57.1	102	45.3	47	46.6	51.2	55.3	55.3	102	48.2	49.9	50.7	54.6	57.3	57.3	102	49	50.9	52.5	56.2	59.9	59.9	102	-2.5	-2	-3.2	-2.5	-2	-3.2	-2	102	-3.7	-3.6	-5.5	-5	-3.8	-5.5
103	14.1	17.3	21.8	30.7	34.6	34.6	103	12.1	15.3	19.3	25.9	29.4	29.4	103	10.9	14.2	16.9	24.1	30.3	30.3	103	14.4	16.5	20.5	28.6	32.3	32.3	103	14.3	17.1	21.3	30.1	35.1	35.1	103	-2	-2	-2.5	-4.8	-5.2	-5.2	-2	103	-3.2	-3.1	-4.9	-6.6	-4.3	-6.6
104	14.1	17.3	21.8	30.7	34.6	34.6	104	12.1	15.3	19.3	25.9	29.4	29.4	104	10.9	14.2	16.9	24.1	30.3	30.3	104	14.4	16.5	20.5	28.6	32.3	32.3	104	14.3	17.1	21.3	30.1	35.1	35.1	104	-2	-2	-2.5	-4.8	-5.2	-5.2	-2	104	-3.2	-3.1	-4.9	-6.6	-4.3	-6.6
105	14.1	17.3	21.8	30.7	34.6	34.6	105	12.1	15.3	19.3	25.9	29.4	29.4	105	10.9	14.2	16.9	24.1	30.3	30.3	105	14.4	16.5	20.5	28.6	32.3	32.3	105	14.3	17.1	21.3	30.1	35.1	35.1	105	-2	-2	-2.5	-4.8	-5.2	-5.2	-2	105	-3.2	-3.1	-4.9	-6.6	-4.3	-6.6
106	14.1	17.3	21.8	30.7	34.6	34.6	106	12.1	15.3	19.3	25.9	29.4	29.4	106	10.9	14.2	16.9	24.1	30.3	30.3	106	14.4	16.5	20.5	28.6	32.3	32.3	106	14.3	17.1	21.3	30.1	35.1	35.1	106	-2	-2	-2.5	-4.8	-5.2	-5.2	-2	106	-3.2	-3.1	-4.9	-6.6	-4.3	-6.6
107	14.1	17.3	21.8	30.7	34.6	34.6	107	12.1	15.3	19.3	25.9	29.4	29.4	107	10.9	14.2	16.9	24.1	30.3	30.3	107	14.4	16.5	20.5	28.6	32.3	32.3	107	14.3	17.1	21.3	30.1	35.1	35.1	107	-2	-2	-2.5	-4.8	-5.2	-5.2	-2	107	-3.2	-3.1	-4.9	-6.6	-4.3	-6.6
108	14.1	17.3	21.8	30.7	34.6	34.6	108	12.1	15.3	19.3	25.9	29.4	29.4	108	10.9	14.2	16.9	24.1	30.3	30.3	108	14.4	16.5	20.5	28.6	32.3	32.3	108	14.3	17.1	21.3	30.1	35.1	35.1	108	-2	-2	-2.5	-4.8	-5.2	-5.2	-2	108	-3.2	-3.1	-4.9	-6.6	-4.3	-6.6
109	14.1	17.3	21.8	30.7	34.6	34.6	109	12.1	15.3	19.3	25.9	29.4	29.4	109	10.9	14.2	16.9	24.1	30.3	30.3	109	14.4	16.5	20.5	28.6	32.3	32.3	109	14.3	17.1	21.3	30.1	35.1	35.1	109	-2	-2	-2.5	-4.8	-5.2	-5.2	-2	109	-3.2	-3.1	-4.9	-6.6	-4.3	-6.6
110	14.1	17.3	21.8	30.7	34.6	34.6	110	12.1	15.3	19.3	25.9	29.4	29.4	110	10.9	14.2	16.9	24.1	30.3	30.3	110	14.4	16.5	20.5	28.6	32.3	32.3	110	14.3	17.1	21.3	30.1	35.1	35.1	110	-2	-2	-2.5	-4.8	-5.2	-5.2	-2	110	-3.2	-3.1	-4.9	-6.6	-4.3	-6.6
111	14.1	17.3	21.8	30.7	34.6	34.6	111	12.1	15.3	19.3	25.9	29.4	29.4	111	10.9	14.2	16.9	24.1	30.3	30.3	111	14.4	16.5	20.5	28.6	32.3	32.3	111	14.3	17.1	21.3	30.1	35.1	35.1	111	-2	-2	-2.5	-4.8	-5.2	-5.2	-2	111	-3.2	-3.1	-4.9	-6.6	-4.3	-6.6
112	14.1	17.3	21.8	30.7	34.6	34.6	112	12.1	15.3	19.3	25.9	29.4	29.4	112	10.9	14.2	16.9	24.1	30.3	30.3	112	14.4	16.5	20.5	28.6	32.3	32.3	112	14.3	17.1	21.3	30.1	35.1	35.1	112	-2	-2	-2.5	-4.8	-5.2	-5.2	-2	112	-3.2	-3.1	-4.9	-6.6	-4.3	-6.6
113	14.1	17.3	21.8	30.7	34.6	34.6	113	12.1	15.3	19.3	25.9	29.4	29.4	113	10.9	14.2	16.9	24.1	30.3	30.3	113	14.4	16.5	20.5	28.6	32.3	32.3	113	14.3	17.1	21.3	30.1	35.1	35.1	113	-2	-2	-2.5	-4.8	-5.2	-5.2	-2	113	-3.2	-3.1	-4.9	-6.6	-4.3	-6.6
114	14.1	17.3	21.8	30.7	34.6	34.6	114	12.1	15.3	19.3	25.9	29.4	29.4	114	10.9	14.2	16.9	24.1	30.3	30.3	114	14.4	16.5	20.5	28.6	32.3	32.3	114	14.3	17.1	21.3	30.1	35.1	35.1	114	-2	-2	-2.5	-4.8	-5.2	-5.2	-2	114	-3.2	-3.1	-4.9	-6.6	-4.3	-6.6
115	14.1	17.3	21.8	30.7	34.6	34.6	115	12.1	15.3	19.3	25.9	29.4	29.4	115	10.9	14.2	16.9	24.1	30.3	30.3	115	14.4	16.5	20.5	28.6	32.3	32.3	115	14.3	17.1	21.3	30.1	35.1	35.1	115	-2	-2	-2.5	-4.8	-5.2	-5.2	-2	115	-3.2	-3.1	-4.9	-6.6	-4.3	-6.6
116							116							116							116							116							116								116
117							117							117							117							117							117								117
118							118							118							118							118							118								118
119							119							119							119							119							119								119
120							120							120							120							120							120								120
121							121							121							121							121							121								121
122	21.6	26.5	33	48.4	60.2	60.2	122	14.1	18.8	26.4	45.6	59.9	59.9	122	13.4	18.2	26	45.1	59.5	59.5	122	15.7	19.9	27.9	45.9	59.5	59.5	122	19.3	23.5	30.7	45.2	57.9	57.9	122	-7.5	-7.7	-6.6	-2.8	-0.3	-7.7	-0.3	122	-8.2	-8.3	-7	-3.3	-0.7	-8.3
123	16	20.7	29.1	46.5	59.7	59.7	123	10.3	13.8	21.3	42	57.7	57.7	123	9.6	13.3	20.7	42	58	58	123	12.6	14.9	22.7	42.7	58	58	123	16.9	20.9	27.4	42.6	56.9	56.9	123	-5.7	-6.9	-7.8	-4.5	-2	-7.8	-2	123	-6.4	-7.4	-8.4	-4.5	-1.7	-8.4
124	16	20.7	29.1	46.5	59.7	59.7	124	10.3	13.8	21.3	42	57.7	57.7	124	9.6	13.3	20.7	42	58	58	124	12.6	14.9	22.7	42.7	58	58	124	16.9	20.9	27.4	42.6	56.9	56.9	124	-5.7	-6.9	-7.8	-4.5	-2	-7.8	-2	124	-6.4	-7.4	-8.4	-4.5	-1.7	-8.4
125	16	20.7	29.1	46.5	59.7	59.7	125	10.3	13.8	21.3	42	57.7	57.7	125	9.6	13.3	20.7	42	58	58	125	12.6	14.9	22.7	42.7	58	58	125	16.9	20.9	27.4	42.6	56.9	56.9	125	-5.7	-6.9	-7.8	-4.5	-2	-7.8	-2	125	-6.4	-7.4	-8.4	-4.5	-1.7	-8.4
126	16	20.7	29.1	46.5	59.7	59.7	126	10.3	13.8	21.3	42	57.7	57.7	126	9.6	13.3	20.7	42	58	58	126	12.6	14.9	22.7	42.7	58	58	126	16.9	20.9	27.4	42.6	56.9	56.9	126	-5.7	-6.9	-7.8	-4.5	-2	-7.8	-2	126	-6.4	-7.4	-8.4	-4.5	-1.7	-8.4
127	16	20.7	29.1	46.5	59.7	59.7	127	10.3	13.8	21.3	42	57.7	57.7	127	9.6	13.3	20.7	42	58	58	127	12.6	14.9	22.7	42.7	58	58	127	16.9	20.9	27.4	42.6	56.9	56.9	127	-5.7	-6.9	-7.8	-4.5	-2	-7.8	-2	127	-6.4	-7.4	-8.4	-4.5	-1.7	-8.4
128	16	20.7	29.1	46.5	59.7	59.7	128	10.3	13.8	21.3	42	57.7	57.7	128	9.6	13.3	20.7	42	58	58	128	12.6	14.9	22.7	42.7	58	58	128	16.9	20.9	27.4	42.6	56.9	56.9	128	-5.7	-6.9	-7.8	-4.5	-2	-7.8	-2	128	-6.4	-7.4	-8.4	-4.5	-1.7	-8.4
129	16	20.7	29.1	46.5	59.7	59.7	129	10.3	13.8	21.3	42	57.7	57.7	129	9.6	13.3	20.7	42	58	58	129	12.6	14.9	22.7	42.7	58	58	129	16.9	20.9	27.4	42.6	56.9	56.9	129	-5.7	-6.9	-7.8	-4.5	-2	-7.8	-2	129	-6.4	-7.4	-8.4	-4.5	-1.7	-8.4
130	16	20.7	29.1	46.5	59.7	59.7	130	10.3	13.8	21.3	42	57.7	57.7	130	9.6	13.3	20.7	42	58	58	130	12.6	14.9	22.7	42.7	58	58	130	16.9	20.9	27.4	42.6	56.9	56.9	130	-5.7	-6.9	-7.8	-4.5	-2	-7.8	-2	130	-6.4	-7.4	-8.4	-4.5	-1.7	-8.4
131							131							131							131							131							131								131
132	16.7	18.6	20.4	27.8	33.6	33.6	132	12.1	13.5	14.9	20	25.5	25.5	132	9.8	11.4	11.7	16.6	25.4	25.4	132	14.8	15.7	17.6	22.3	27.5	27.5	132	18.7	20.6	22.4	27	34	34	132	-4.6	-5.1	-5.5	-7.8	-8.1	-8.1	-4.6	132	-6.9	-7.2	-8.7	-11.2	-8.2	-11.2
133	16.7	18.6	20.4	27.8	33.6	33.6	133	12.1	13.5	14.9	20	25.5	25.5	133	9.8	11.4	11.7	16.6	25.4	25.4	133	14.8	15.7	17.6	22.3	27.5	27.5	133	18.7	20.6	22.4	27	34	34	133	-4.6	-5.1	-5.5	-7.8	-8.1	-8.1	-4.6	133	-6.9	-7.2	-8.7	-11.2	-8.2	-11.2
134	16.7	18.6	20.4	27.8	33.6	33.6	134	12.1	13.5	14.9	20	25.5	25.5	134	9.8	11.4	11.7	16.6	25.4	25.4	134	14.8	15.7	17.6	22.3	27.5	27.5	134	18.7	20.6	22.4	27	34	34	134	-4.6	-5.1	-5.5	-7.8	-8.1	-8.1	-4.6	134	-6.9	-7.2	-8.7	-11.2	-8.2	-11.2
135	16.7	18.6	20.4	27.8	33.6	33.6	135	12.1	13.5	14.9	20	25.5	25.5	135	9.8	11.4	11.7	16.6	25.4	25.4	135	14.8	15.7	17.6	22.3	27.5	27.5	135	18.7	20.6	22.4	27	34	34	135	-4.6	-5.1	-5.5	-7.8	-8.1	-8.1	-4.6	135	-6.9	-7.2	-8.7	-11.2	-8.2	-11.2
136	16.7	18.6	20.4	27.8	33.6	33.6	136	12.1	13.5	14.9	20	25.5	25.5	136	9.8	11.4	11.7	16.6	25.4	25.4	136	14.8	15.7	17.6	22.3	27.5	27.5	136	18.7	20.6	22.4	27	34	34	136	-4.6	-5.1	-5.5	-7.8	-8.1	-8.1	-4.6	136	-6.9	-7.2	-8.7	-11.2	-8.2	-11.2
137	16.7	18.6	20.4	27.8	33.6	33.6	137	12.1	13.5	14.9	20	25.5	25.5	137	9.8	11.4	11.7	16.6	25.4	25.4	137	14.8	15.7	17.6	22.3	27.5	27.5	137	18.7	20.6	22.4	27	34	34	137	-4.6	-5.1	-5.5	-7.8	-8.1	-8.1	-4.6	137	-6.9	-7.2	-8.7	-11.2	-8.2	-11.2
138	16.7	18.6	20.4	27.8	33.6	33.6	138	12.1	13.5	14.9	20	25.5	25.5	138	9.8	11.4	11.7	16.6	25.4	25.4	138	14.8	15.7	17.6	22.3	27.5	27.5	138	18.7	20.6	22.4	27	34	34	138	-4.6	-5.1	-5.5	-7.8	-8.1	-8.1	-4.6	138	-6.9	-7.2	-8.7	-11.2	-8.2	-11.2
139	16.7	18.6	20.4	27.8	33.6	33.6	139	12.1	13.5	14.9	20	25.5	25.5	139	9.8	11.4	11.7	16.6	25.4	25.4	139	14.8	15.7	17.6	22.3	27.5	27.5	139	18.7	20.6	22.4	27	34	34	139	-4.6	-5.1	-5.5	-7.8	-8.1	-8.1	-4.6	139	-6.9	-7.2	-8.7	-11.2	-8.2	-11.2
140	16.7	18.6	20.4	27.8	33.6	33.6	140	12.1	13.5	14.9	20	25.5	25.5	140	9.8	11.4	11.7	16.6	25.4	25.4	140	14.8	15.7	17.6	22.3	27.5	27.5	140	18.7	20.6	22.4	27	34	34	140	-4.6	-5.1	-5.5	-7.8	-8.1	-8.1	-4.6	140	-6.9	-7.2	-8.7	-11.2	-8.2	-11.2
141	16.7	18.6	20.4	27.8	33.6	33.6	141	12.1	13.5	14.9	20	25.5	25.5	141	9.8	11.4	11.7	16.6	25.4	25.4	141	14.8	15.7	17.6	22.3	27.5	27.5	141	18.7	20.6	22.4	27	34	34	141	-4.6	-5.1	-5.5	-7.8	-8.1	-8.1	-4.6	141	-6.9	-7.2	-8.7	-11.2	-8.2	-11.2
142	16.7	18.6	20.4	27.8	33.6	33.6	142	12.1	13.5	14.9	20	25.5	25.5	142	9.8	11.4	11.7	16.6	25.4	25.4	142	14.8	15.7	17.6	22.3	27.5	27.5	142	18.7	20.6	22.4	27	34	34	142	-4.6	-5.1	-5.5	-7.8	-8.1	-8.1	-4.6	142	-6.9	-7.2	-8.7	-11.2	-8.2	-11.2
143	16.7	18.6	20.4	27.8	33.6	33.6	143	12.1	13.5	14.9	20	25.5	25.5	143	9.8	11.4	11.7	16.6	25.4	25.4	143	14.8	15.7	17.6	22.3	27.5	27.5	143	18.7	20.6	22.4	27	34	34	143	-4.6	-5.1	-5.5	-7.8	-8.1	-8.1	-4.6	143	-6.9	-7.2	-8.7	-11.2	-8.2	-11.2
144	16.7	18.6	20.4	27.8	33.6	33.6	144	12.1	13.5	14.9	20	25.5	25.5	144	9.8	11.4	11.7	16.6	25.4	25.4	144	14.8	15.7	17.6	22.3	27.5	27.5	144	18.7	20.6	22.4	27	34	34	144	-4.6	-5.1	-5.5	-7.8	-8.1	-8.1	-4.6	144	-6.9	-7.2	-8.7	-11.2	-8.2	-11.2
145	16.7	18.6	20.4	27.8	33.6	33.6	145	12.1	13.5	14.9	20	25.5	25.5	145	9.8	11.4	11.7	16.6	25.4	25.4	145	14.8	15.7	17.6	22.3	27.5	27.5	145	18.7	20.6	22.4	27	34	34	145	-4.6	-5.1	-5.5	-7.8	-8.1	-8.1	-4.6	145	-6.9	-7.2	-8.7	-11.2	-8.2	-11.2
146	15.1	16.6	19.3	25.6	31.3	31.3	146	10.7	12.1	13.7	18	23.1	23.1	146	8.8	10.9	10.3	15.3	22.1	22.1	146	13.2	14.3	16.2	21.3	26.1	26.1	146	16.4	19.4	21.4	26	32.9	32.9	146	-4.4	-4.5	-5.6	-7.6	-8.2	-8.2	-4.4	146	-6.3	-5.7	-9	-10.3	-9.2	-10.3
147	15.1	16.6	19.3	25.6	31.3	31.3	147	10.7	12.1	13.7	18	23.1	23.1	147	8.8	10.9	10.3	15.3	22.1	22.1	147	13.2	14.3	16.2	21.3	26.1	26.1	147	16.4	19.4	21.4	26	32.9	32.9	147	-4.4	-4.5	-5.6	-7.6	-8.2	-8.2	-4.4	147	-6.3	-5.7	-9	-10.3	-9.2	-10.3
148	15.1	16.6	19.3	25.6	31.3	31.3	148	10.7	12.1	13.7	18	23.1	23.1	148	8.8	10.9	10.3	15.3	22.1	22.1	148	13.2	14.3	16.2	21.3	26.1	26.1	148	16.4	19.4	21.4	26	32.9	32.9	148	-4.4	-4.5	-5.6	-7.6	-8.2	-8.2	-4.4	148	-6.3	-5.7	-9	-10.3	-9.2	-10.3
149							149							149							149							149							149								149
150							150							150							150							150							150								150
151							151							151							151							151							151								151
152							152							152							152							152							152								152
153							153							153							153							153							153								153
154							154							154							154							154							154								154
155							155							155							155							155							155								155
156							156							156							156							156							156								156
157							157							157							157							157							157								157
158							158							158							158							158							158								158
159							159							159							159							159							159								159
160							160							160							160							160							160								160
161							161							161							161							161							161								161
162							162							162							162							162							162								162
163							163							163							163							163							163								163
164							164							164							164							164							164								164
165	22.9	24.6	26.3	37.3	57.1	57.1	165	21.2	23.5	24.8	33	55	55	165	21.5	23.5	24.6	33.2	48.4	48.4	165	21.8	23.7	25.1	34	55.1	55.1	165	21.2	22.9	23.6	30.6	40.1	40.1	165	-1.7	-1.1	-1.5	-4.3	-2.1	-4.3	-1.1	165	-1.4	-1.1	-1.7	-4.1	-8.7	-8.7
166	22.9	24.6	26.3	37.3	57.1	57.1	166	21.2	23.5	24.8	33	55	55	166	21.5	23.5	24.6	33.2	48.4	48.4	166	21.8	23.7	25.1	34	55.1	55.1	166	21.2	22.9	23.6	30.6	40.1	40.1	166	-1.7	-1.1	-1.5	-4.3	-2.1	-4.3	-1.1	166	-1.4	-1.1	-1.7	-4.1	-8.7	-8.7
167	22.9	24.6	26.3	37.3	57.1	57.1	167	21.2	23.5	24.8	33	55	55	167	21.5	23.5	24.6	33.2	48.4	48.4	167	21.8	23.7	25.1	34	55.1	55.1	167	21.2	22.9	23.6	30.6	40.1	40.1	167	-1.7	-1.1	-1.5	-4.3	-2.1	-4.3	-1.1	167	-1.4	-1.1	-1.7	-4.1	-8.7	-8.7
168	22.9	24.6	26.3	37.3	57.1	57.1	168	21.2	23.5	24.8	33	55	55	168	21.5	23.5	24.6	33.2	48.4	48.4	168	21.8	23.7	25.1	34	55.1	55.1	168	21.2	22.9	23.6	30.6	40.1	40.1	168	-1.7	-1.1	-1.5	-4.3	-2.1	-4.3	-1.1	168	-1.4	-1.1	-1.7	-4.1	-8.7	-8.7
169	22.9	24.6	26.3	37.3	57.1	57.1	169	21.2	23.5	24.8	33	55	55	169	21.5	23.5	24.6	33.2	48.4	48.4	169	21.8	23.7	25.1	34	55.1	55.1	169	21.2	22.9	23.6	30.6	40.1	40.1	169	-1.7	-1.1	-1.5	-4.3	-2.1	-4.3	-1.1	169	-1.4	-1.1	-1.7	-4.1	-8.7	-8.7
170	22.9	24.6	26.3	37.3	57.1	57.1	170	21.2	23.5	24.8	33	55	55	170	21.5	23.5	24.6	33.2	48.4	48.4	170	21.8	23.7	25.1	34	55.1	55.1	170	21.2	22.9	23.6	30.6	40.1	40.1	170	-1.7	-1.1	-1.5	-4.3	-2.1	-4.3	-1.1	170	-1.4	-1.1	-1.7	-4.1	-8.7	-8.7
171	22.9	24.6	26.3	37.3	57.1	57.1	171	21.2	23.5	24.8	33	55	55	171	21.5	23.5	24.6	33.2	48.4	48.4	171	21.8	23.7	25.1	34	55.1	55.1	171	21.2	22.9	23.6	30.6	40.1	40.1	171	-1.7	-1.1	-1.5	-4.3	-2.1	-4.3	-1.1	171	-1.4	-1.1	-1.7	-4.1	-8.7	-8.7
172	22.9	24.6	26.3	37.3	57.1	57.1	172	21.2	23.5	24.8	33	55	55	172	21.5	23.5	24.6	33.2	48.4	48.4	172	21.8	23.7	25.1	34	55.1	55.1	172	21.2	22.9	23.6	30.6	40.1	40.1	172	-1.7	-1.1	-1.5	-4.3	-2.1	-4.3	-1.1	172	-1.4	-1.1	-1.7	-4.1	-8.7	-8.7
173	22.9	24.6	26.3	37.3	57.1	57.1	173	21.2	23.5	24.8	33	55	55	173	21.5	23.5	24.6	33.2	48.4	48.4	173	21.8	23.7	25.1	34	55.1	55.1	173	21.2	22.9	23.6	30.6	40.1	40.1	173	-1.7	-1.1	-1.5	-4.3	-2.1	-4.3	-1.1	173	-1.4	-1.1	-1.7	-4.1	-8.7	-8.7
174	22.9	24.6	26.3	37.3	57.1	57.1	174	21.2	23.5	24.8	33	55	55	174	21.5	23.5	24.6	33.2	48.4	48.4	174	21.8	23.7	25.1	34	55.1	55.1	174	21.2	22.9	23.6	30.6	40.1	40.1	174	-1.7	-1.1	-1.5	-4.3	-2.1	-4.3	-1.1	174	-1.4	-1.1	-1.7	-4.1	-8.7	-8.7
175	22.9	24.6	26.3	37.3	57.1	57.1	175	21.2	23.5	24.8	33	55	55	175	21.5	23.5	24.6	33.2	48.4	48.4	175	21.8	23.7	25.1	34	55.1	55.1	175	21.2	22.9	23.6	30.6	40.1	40.1	175	-1.7	-1.1	-1.5	-4.3	-2.1	-4.3	-1.1	175	-1.4	-1.1	-1.7	-4.1	-8.7	-8.7
176	22.9	24.6	26.3	37.3	57.1	57.1	176	21.2	23.5	24.8	33	55	55	176	21.5	23.5	24.6	33.2	48.4	48.4	176	21.8	23.7	25.1	34	55.1	55.1	176	21.2	22.9	23.6	30.6	40.1	40.1	176	-1.7	-1.1	-1.5	-4.3	-2.1	-4.3	-1.1	176	-1.4	-1.1	-1.7	-4.1	-8.7	-8.7
177	22.9	24.6	26.3	37.3	57.1	57.1	177	21.2	23.5	24.8	33	55	55	177	21.5	23.5	24.6	33.2	48.4	48.4	177	21.8	23.7	25.1	34	55.1	55.1	177	21.2	22.9	23.6	30.6	40.1	40.1	177	-1.7	-1.1	-1.5	-4.3	-2.1	-4.3	-1.1	177	-1.4	-1.1	-1.7	-4.1	-8.7	-8.7
178	22.9	24.6	26.3	37.3	57.1	57.1	178	21.2	23.5	24.8	33	55	55	178	21.5	23.5	24.6	33.2	48.4	48.4	178	21.8	23.7	25.1	34	55.1	55.1	178	21.2	22.9	23.6	30.6	40.1	40.1	178	-1.7	-1.1	-1.5	-4.3	-2.1	-4.3	-1.1	178	-1.4	-1.1	-1.7	-4.1	-8.7	-8.7
179	22.9	24.6	26.3	37.3	57.1	57.1	179	21.2	23.5	24.8	33	55	55	179	21.5	23.5	24.6	33.2	48.4	48.4	179	21.8	23.7	25.1	34	55.1	55.1	179	21.2	22.9	23.6	30.6	40.1	40.1	179	-1.7	-1.1	-1.5	-4.3	-2.1	-4.3	-1.1	179	-1.4	-1.1	-1.7	-4.1	-8.7	-8.7
180	22.9	24.6	26.3	37.3	57.1	57.1	180	21.2	23.5	24.8	33	55	55	180	21.5	23.5	24.6	33.2	48.4	48.4	180	21.8	23.7	25.1	34	55.1	55.1	180	21.2	22.9	23.6	30.6	40.1	40.1	180	-1.7	-1.1	-1.5	-4.3	-2.1	-4.3	-1.1	180	-1.4	-1.1	-1.7	-4.1	-8.7	-8.7
181	22.9	24.6	26.3	37.3	57.1	57.1	181	21.2	23.5	24.8	33	55	55	181	21.5	23.5	24.6	33.2	48.4	48.4	181	21.8	23.7	25.1	34	55.1	55.1	181	21.2	22.9	23.6	30.6	40.1	40.1	181	-1.7	-1.1	-1.5	-4.3	-2.1	-4.3	-1.1	181	-1.4	-1.1	-1.7	-4.1	-8.7	-8.7
182	22.9	24.6	26.3	37.3	57.1	57.1	182	21.2	23.5	24.8	33	55	55	182	21.5	23.5	24.6	33.2	48.4	48.4	182	21.8	23.7	25.1	34	55.1	55.1	182	21.2	22.9	23.6	30.6	40.1	40.1	182	-1.7	-1.1	-1.5	-4.3	-2.1	-4.3	-1.1	182	-1.4	-1.1	-1.7	-4.1	-8.7	-8.7
183	22.9	24.6	26.3	37.3	57.1	57.1	183	21.2	23.5	24.8	33	55	55	183	21.5	23.5	24.6	33.2	48.4	48.4	183	21.8	23.7	25.1	34	55.1	55.1	183	21.2	22.9	23.6	30.6	40.1	40.1	183	-1.7	-1.1	-1.5	-4.3	-2.1	-4.3	-1.1	183	-1.4	-1.1	-1.7	-4.1	-8.7	-8.7
184	22.9	24.6	26.3	37.3	57.1	57.1	184	21.2	23.5	24.8	33	55	55	184	21.5	23.5	24.6	33.2	48.4	48.4	184	21.8	23.7	25.1	34	55.1	55.1	184	21.2	22.9	23.6	30.6	40.1	40.1	184	-1.7	-1.1	-1.5	-4.3	-2.1	-4.3	-1.1	184	-1.4	-1.1	-1.7	-4.1	-8.7	-8.7
185	22.9	24.6	26.3	37.3	57.1	57.1	185	21.2	23.5	24.8	33	55	55	185	21.5	23.5	24.6	33.2	48.4	48.4	185	21.8	23.7	25.1	34	55.1	55.1	185	21.2	22.9	23.6	30.6	40.1	40.1	185	-1.7	-1.1	-1.5	-4.3	-2.1	-4.3	-1.1	185	-1.4	-1.1	-1.7	-4.1	-8.7	-8.7
186	22.9	24.6	26.3	37.3	57.1	57.1	186	21.2	23.5	24.8	33	55	55	186	21.5	23.5	24.6	33.2	48.4	48.4	186	21.8	23.7	25.1	34	55.1	55.1	186	21.2	22.9	23.6	30.6	40.1	40.1	186	-1.7	-1.1	-1.5	-4.3	-2.1	-4.3	-1.1	186	-1.4	-1.1	-1.7	-4.1	-8.7	-8.7
187	22.9	24.6	26.3	37.3	57.1	57.1	187	21.2	23.5	24.8	33	55	55	187	21.5	23.5	24.6	33.2	48.4	48.4	187	21.8	23.7	25.1	34	55.1	55.1	187	21.2	22.9	23.6	30.6	40.1	40.1	187	-1.7	-1.1	-1.5	-4.3	-2.1	-4.3	-1.1	187	-1.4	-1.1	-1.7	-4.1	-8.7	-8.7
188	22.9	24.6	26.3	37.3	57.1	57.1	188	21.2	23.5	24.8	33	55	55	188	21.5	23.5	24.6	33.2	48.4	48.4	188	21.8	23.7	25.1	34	55.1	55.1	188	21.2	22.9	23.6	30.6	40.1	40.1	188	-1.7	-1.1	-1.5	-4.3	-2.1	-4.3	-1.1	188	-1.4	-1.1	-1.7	-4.1	-8.7	-8.7
189							189							189							189							189							189								189
190							190							190							190							190							190								190
191							191							191							191							191							191								191
192							192							192							192							192							192								192
193							193							193							193							193							193								193
194							194							194							194							194							194								194
195							195							195							195							195							195								195
196							196							196							196							196							196								196
197							197							197							197							197							197								197
198							198							198							198							198							198								198
199							199							199							199							199							199								199
200							200							200							200							200							200								200
201							201							201							201							201							201								201
202							202							202							202							202							202								202
203							203							203							203							203							203								203
204							204							204							204							204							204								204
205							205							205							205							205							205								205
206	40.6	43.9	45.1	44.9	45	45.1	206	32.4	36.9	42.5	43.8	43.2	43.8	206	32.9	38	40	42.9	43.1	43.1	206	32.9	37.7	41.6	44.3	43.9	44.3	206	40.4	43.2	44	45.2	44.3	45.2	206	-8.2	-7	-2.6	-1.1	-1.8	-8.2	-1.1	206	-7.7	-5.9	-5.1	-2	-1.9	-7.7
207	51.8	52.6	51.8	54	59.9	59.9	207	51	52.3	51.8	52.9	58.3	58.3	207	49.8	50.4	50.4	51.6	56.8	56.8	207	51.6	52	50.4	53.1	58.9	58.9	207	52.7	51.9	51.1	54	60.6	60.6	207	-0.8	-0.3	0	-1.1	-1.6	-1.6	0	207	-2	-2.2	-1.4	-2.4	-3.1	-3.1
208	51.8	52.6	51.8	54	59.9	59.9	208	51	52.3	51.8	52.9	58.3	58.3	208	49.8	50.4	50.4	51.6	56.8	56.8	208	51.6	52	50.4	53.1	58.9	58.9	208	52.7	51.9	51.1	54	60.6	60.6	208	-0.8	-0.3	0	-1.1	-1.6	-1.6	0	208	-2	-2.2	-1.4	-2.4	-3.1	-3.1
209	51.8	52.6	51.8	54	59.9	59.9	209	51	52.3	51.8	52.9	58.3	58.3	209	49.8	50.4	50.4	51.6	56.8	56.8	209	51.6	52	50.4	53.1	58.9	58.9	209	52.7	51.9	51.1	54	60.6	60.6	209	-0.8	-0.3	0	-1.1	-1.6	-1.6	0	209	-2	-2.2	-1.4	-2.4	-3.1	-3.1
210	51.8	52.6	51.8	54	59.9	59.9	210	51	52.3	51.8	52.9	58.3	58.3	210	49.8	50.4	50.4	51.6	56.8	56.8	210	51.6	52	50.4	53.1	58.9	58.9	210	52.7	51.9	51.1	54	60.6	60.6	210	-0.8	-0.3	0	-1.1	-1.6	-1.6	0	210	-2	-2.2	-1.4	-2.4	-3.1	-3.1
211	51.8	52.6	51.8	54	59.9	59.9	211	51	52.3	51.8	52.9	58.3	58.3	211	49.8	50.4	50.4	51.6	56.8	56.8	211	51.6	52	50.4	53.1	58.9	58.9	211	52.7	51.9	51.1	54	60.6	60.6	211	-0.8	-0.3	0	-1.1	-1.6	-1.6	0	211	-2	-2.2	-1.4	-2.4	-3.1	-3.1
212	51.8	52.6	51.8	54	59.9	59.9	212	51	52.3	51.8	52.9	58.3	58.3	212	49.8	50.4	50.4	51.6	56.8	56.8	212	51.6	52	50.4	53.1	58.9	58.9	212	52.7	51.9	51.1	54	60.6	60.6	212	-0.8	-0.3	0	-1.1	-1.6	-1.6	0	212	-2	-2.2	-1.4	-2.4	-3.1	-3.1
213	51.8	52.6	51.8	54	59.9	59.9	213	51	52.3	51.8	52.9	58.3	58.3	213	49.8	50.4	50.4	51.6	56.8	56.8	213	51.6	52	50.4	53.1	58.9	58.9	213	52.7	51.9	51.1	54	60.6	60.6	213	-0.8	-0.3	0	-1.1	-1.6	-1.6	0	213	-2	-2.2	-1.4	-2.4	-3.1	-3.1
214	51.8	52.6	51.8	54	59.9	59.9	214	51	52.3	51.8	52.9	58.3	58.3	214	49.8	50.4	50.4	51.6	56.8	56.8	214	51.6	52	50.4	53.1	58.9	58.9	214	52.7	51.9	51.1	54	60.6	60.6	214	-0.8	-0.3	0	-1.1	-1.6	-1.6	0	214	-2	-2.2	-1.4	-2.4	-3.1	-3.1
215	51.8	52.6	51.8	54	59.9	59.9	215	51	52.3	51.8	52.9	58.3	58.3	215	49.8	50.4	50.4	51.6	56.8	56.8	215	51.6	52	50.4	53.1	58.9	58.9	215	52.7	51.9	51.1	54	60.6	60.6	215	-0.8	-0.3	0	-1.1	-1.6	-1.6	0	215	-2	-2.2	-1.4	-2.4	-3.1	-3.1
216	51.8	52.6	51.8	54	59.9	59.9	216	51	52.3	51.8	52.9	58.3	58.3	216	49.8	50.4	50.4	51.6	56.8	56.8	216	51.6	52	50.4	53.1	58.9	58.9	216	52.7	51.9	51.1	54	60.6	60.6	216	-0.8	-0.3	0	-1.1	-1.6	-1.6	0	216	-2	-2.2	-1.4	-2.4	-3.1	-3.1
217	51.8	52.6	51.8	54	59.9	59.9	217	51	52.3	51.8	52.9	58.3	58.3	217	49.8	50.4	50.4	51.6	56.8	56.8	217	51.6	52	50.4	53.1	58.9	58.9	217	52.7	51.9	51.1	54	60.6	60.6	217	-0.8	-0.3	0	-1.1	-1.6	-1.6	0	217	-2	-2.2	-1.4	-2.4	-3.1	-3.1
218	40.6	43.9	45.1	44.9	45	45.1	218	32.4	36.9	42.5	43.8	43.2	43.8	218	32.9	38	40	42.9	43.1	43.1	218	32.9	37.7	41.6	44.3	43.9	44.3	218	40.4	43.2	44	45.2	44.3	45.2	218	-8.2	-7	-2.6	-1.1	-1.8	-8.2	-1.1	218	-7.7	-5.9	-5.1	-2	-1.9	-7.7
219	40.6	43.9	45.1	44.9	45	45.1	219	32.4	36.9	42.5	43.8	43.2	43.8	219	32.9	38	40	42.9	43.1	43.1	219	32.9	37.7	41.6	44.3	43.9	44.3	219	40.4	43.2	44	45.2	44.3	45.2	219	-8.2	-7	-2.6	-1.1	-1.8	-8.2	-1.1	219	-7.7	-5.9	-5.1	-2	-1.9	-7.7
220	40.6	43.9	45.1	44.9	45	45.1	220	32.4	36.9	42.5	43.8	43.2	43.8	220	32.9	38	40	42.9	43.1	43.1	220	32.9	37.7	41.6	44.3	43.9	44.3	220	40.4	43.2	44	45.2	44.3	45.2	220	-8.2	-7	-2.6	-1.1	-1.8	-8.2	-1.1	220	-7.7	-5.9	-5.1	-2	-1.9	-7.7
221	40.6	43.9	45.1	44.9	45	45.1	221	32.4	36.9	42.5	43.8	43.2	43.8	221	32.9	38	40	42.9	43.1	43.1	221	32.9	37.7	41.6	44.3	43.9	44.3	221	40.4	43.2	44	45.2	44.3	45.2	221	-8.2	-7	-2.6	-1.1	-1.8	-8.2	-1.1	221	-7.7	-5.9	-5.1	-2	-1.9	-7.7
222	40.6	43.9	45.1	44.9	45	45.1	222	32.4	36.9	42.5	43.8	43.2	43.8	222	32.9	38	40	42.9	43.1	43.1	222	32.9	37.7	41.6	44.3	43.9	44.3	222	40.4	43.2	44	45.2	44.3	45.2	222	-8.2	-7	-2.6	-1.1	-1.8	-8.2	-1.1	222	-7.7	-5.9	-5.1	-2	-1.9	-7.7
223							223							223							223							223							223								223
224							224							224							224							224							224								224
225							225							225							225							225							225								225
226							226							226							226							226							226								226
227							227							227							227							227							227								227
228	30.3	33.2	36.6	43.9	47.6	47.6	228	25.1	28.4	32.9	41.5	44.2	44.2	228	22.6	25.7	28.6	38.6	42.3	42.3	228	26.9	29.1	32.7	41.3	44.6	44.6	228	30.6	33.5	36.3	44	47.2	47.2	228	-5.2	-4.8	-3.7	-2.4	-3.4	-5.2	-2.4	228	-7.7	-7.5	-8	-5.3	-5.3	-8
229	30.3	33.2	36.6	43.9	47.6	47.6	229	25.1	28.4	32.9	41.5	44.2	44.2	229	22.6	25.7	28.6	38.6	42.3	42.3	229	26.9	29.1	32.7	41.3	44.6	44.6	229	30.6	33.5	36.3	44	47.2	47.2	229	-5.2	-4.8	-3.7	-2.4	-3.4	-5.2	-2.4	229	-7.7	-7.5	-8	-5.3	-5.3	-8
230	30.3	33.2	36.6	43.9	47.6	47.6	230	25.1	28.4	32.9	41.5	44.2	44.2	230	22.6	25.7	28.6	38.6	42.3	42.3	230	26.9	29.1	32.7	41.3	44.6	44.6	230	30.6	33.5	36.3	44	47.2	47.2	230	-5.2	-4.8	-3.7	-2.4	-3.4	-5.2	-2.4	230	-7.7	-7.5	-8	-5.3	-5.3	-8
231	30.3	33.2	36.6	43.9	47.6	47.6	231	25.1	28.4	32.9	41.5	44.2	44.2	231	22.6	25.7	28.6	38.6	42.3	42.3	231	26.9	29.1	32.7	41.3	44.6	44.6	231	30.6	33.5	36.3	44	47.2	47.2	231	-5.2	-4.8	-3.7	-2.4	-3.4	-5.2	-2.4	231	-7.7	-7.5	-8	-5.3	-5.3	-8
232	30.3	33.2	36.6	43.9	47.6	47.6	232	25.1	28.4	32.9	41.5	44.2	44.2	232	22.6	25.7	28.6	38.6	42.3	42.3	232	26.9	29.1	32.7	41.3	44.6	44.6	232	30.6	33.5	36.3	44	47.2	47.2	232	-5.2	-4.8	-3.7	-2.4	-3.4	-5.2	-2.4	232	-7.7	-7.5	-8	-5.3	-5.3	-8
233	30.3	33.2	36.6	43.9	47.6	47.6	233	25.1	28.4	32.9	41.5	44.2	44.2	233	22.6	25.7	28.6	38.6	42.3	42.3	233	26.9	29.1	32.7	41.3	44.6	44.6	233	30.6	33.5	36.3	44	47.2	47.2	233	-5.2	-4.8	-3.7	-2.4	-3.4	-5.2	-2.4	233	-7.7	-7.5	-8	-5.3	-5.3	-8
234	30.3	33.2	36.6	43.9	47.6	47.6	234	25.1	28.4	32.9	41.5	44.2	44.2	234	22.6	25.7	28.6	38.6	42.3	42.3	234	26.9	29.1	32.7	41.3	44.6	44.6	234	30.6	33.5	36.3	44	47.2	47.2	234	-5.2	-4.8	-3.7	-2.4	-3.4	-5.2	-2.4	234	-7.7	-7.5	-8	-5.3	-5.3	-8
235	30.3	33.2	36.6	43.9	47.6	47.6	235	25.1	28.4	32.9	41.5	44.2	44.2	235	22.6	25.7	28.6	38.6	42.3	42.3	235	26.9	29.1	32.7	41.3	44.6	44.6	235	30.6	33.5	36.3	44	47.2	47.2	235	-5.2	-4.8	-3.7	-2.4	-3.4	-5.2	-2.4	235	-7.7	-7.5	-8	-5.3	-5.3	-8
236							236							236							236							236							236								236
237	52.5	53.9	55.4	59.9	62.5	62.5	237	48.2	50.8	51.7	56.2	58.7	58.7	237	46.6	49.4	49	53.4	58.5	58.5	237	50.4	52	53.7	57.4	59.8	59.8	237	52	53.6	55.1	59.3	63.3	63.3	237	-4.3	-3.1	-3.7	-3.7	-3.8	-4.3	-3.1	237	-5.9	-4.5	-6.4	-6.5	-4	-6.5
238	52.5	53.9	55.4	59.9	62.5	62.5	238	48.2	50.8	51.7	56.2	58.7	58.7	238	46.6	49.4	49	53.4	58.5	58.5	238	50.4	52	53.7	57.4	59.8	59.8	238	52	53.6	55.1	59.3	63.3	63.3	238	-4.3	-3.1	-3.7	-3.7	-3.8	-4.3	-3.1	238	-5.9	-4.5	-6.4	-6.5	-4	-6.5
239	52.5	53.9	55.4	59.9	62.5	62.5	239	48.2	50.8	51.7	56.2	58.7	58.7	239	46.6	49.4	49	53.4	58.5	58.5	239	50.4	52	53.7	57.4	59.8	59.8	239	52	53.6	55.1	59.3	63.3	63.3	239	-4.3	-3.1	-3.7	-3.7	-3.8	-4.3	-3.1	239	-5.9	-4.5	-6.4	-6.5	-4	-6.5
240	52.5	53.9	55.4	59.9	62.5	62.5	240	48.2	50.8	51.7	56.2	58.7	58.7	240	46.6	49.4	49	53.4	58.5	58.5	240	50.4	52	53.7	57.4	59.8	59.8	240	52	53.6	55.1	59.3	63.3	63.3	240	-4.3	-3.1	-3.7	-3.7	-3.8	-4.3	-3.1	240	-5.9	-4.5	-6.4	-6.5	-4	-6.5
241	52.5	53.9	55.4	59.9	62.5	62.5	241	48.2	50.8	51.7	56.2	58.7	58.7	241	46.6	49.4	49	53.4	58.5	58.5	241	50.4	52	53.7	57.4	59.8	59.8	241	52	53.6	55.1	59.3	63.3	63.3	241	-4.3	-3.1	-3.7	-3.7	-3.8	-4.3	-3.1	241	-5.9	-4.5	-6.4	-6.5	-4	-6.5
242	52.5	53.9	55.4	59.9	62.5	62.5	242	48.2	50.8	51.7	56.2	58.7	58.7	242	46.6	49.4	49	53.4	58.5	58.5	242	50.4	52	53.7	57.4	59.8	59.8	242	52	53.6	55.1	59.3	63.3	63.3	242	-4.3	-3.1	-3.7	-3.7	-3.8	-4.3	-3.1	242	-5.9	-4.5	-6.4	-6.5	-4	-6.5
243	52.5	53.9	55.4	59.9	62.5	62.5	243	48.2	50.8	51.7	56.2	58.7	58.7	243	46.6	49.4	49	53.4	58.5	58.5	243	50.4	52	53.7	57.4	59.8	59.8	243	52	53.6	55.1	59.3	63.3	63.3	243	-4.3	-3.1	-3.7	-3.7	-3.8	-4.3	-3.1	243	-5.9	-4.5	-6.4	-6.5	-4	-6.5
244	52.5	53.9	55.4	59.9	62.5	62.5	244	48.2	50.8	51.7	56.2	58.7	58.7	244	46.6	49.4	49	53.4	58.5	58.5	244	50.4	52	53.7	57.4	59.8	59.8	244	52	53.6	55.1	59.3	63.3	63.3	244	-4.3	-3.1	-3.7	-3.7	-3.8	-4.3	-3.1	244	-5.9	-4.5	-6.4	-6.5	-4	-6.5
245	52.5	53.9	55.4	59.9	62.5	62.5	245	48.2	50.8	51.7	56.2	58.7	58.7	245	46.6	49.4	49	53.4	58.5	58.5	245	50.4	52	53.7	57.4	59.8	59.8	245	52	53.6	55.1	59.3	63.3	63.3	245	-4.3	-3.1	-3.7	-3.7	-3.8	-4.3	-3.1	245	-5.9	-4.5	-6.4	-6.5	-4	-6.5
246	52.5	53.9	55.4	59.9	62.5	62.5	246	48.2	50.8	51.7	56.2	58.7	58.7	246	46.6	49.4	49	53.4	58.5	58.5	246	50.4	52	53.7	57.4	59.8	59.8	246	52	53.6	55.1	59.3	63.3	63.3	246	-4.3	-3.1	-3.7	-3.7	-3.8	-4.3	-3.1	246	-5.9	-4.5	-6.4	-6.5	-4	-6.5
247	52.5	53.9	55.4	59.9	62.5	62.5	247	48.2	50.8	51.7	56.2	58.7	58.7	247	46.6	49.4	49	53.4	58.5	58.5	247	50.4	52	53.7	57.4	59.8	59.8	247	52	53.6	55.1	59.3	63.3	63.3	247	-4.3	-3.1	-3.7	-3.7	-3.8	-4.3	-3.1	247	-5.9	-4.5	-6.4	-6.5	-4	-6.5
248	52.5	53.9	55.4	59.9	62.5	62.5	248	48.2	50.8	51.7	56.2	58.7	58.7	248	46.6	49.4	49	53.4	58.5	58.5	248	50.4	52	53.7	57.4	59.8	59.8	248	52	53.6	55.1	59.3	63.3	63.3	248	-4.3	-3.1	-3.7	-3.7	-3.8	-4.3	-3.1	248	-5.9	-4.5	-6.4	-6.5	-4	-6.5
249	52.5	53.9	55.4	59.9	62.5	62.5	249	48.2	50.8	51.7	56.2	58.7	58.7	249	46.6	49.4	49	53.4	58.5	58.5	249	50.4	52	53.7	57.4	59.8	59.8	249	52	53.6	55.1	59.3	63.3	63.3	249	-4.3	-3.1	-3.7	-3.7	-3.8	-4.3	-3.1	249	-5.9	-4.5	-6.4	-6.5	-4	-6.5
250	52.5	53.9	55.4	59.9	62.5	62.5	250	48.2	50.8	51.7	56.2	58.7	58.7	250	46.6	49.4	49	53.4	58.5	58.5	250	50.4	52	53.7	57.4	59.8	59.8	250	52	53.6	55.1	59.3	63.3	63.3	250	-4.3	-3.1	-3.7	-3.7	-3.8	-4.3	-3.1	250	-5.9	-4.5	-6.4	-6.5	-4	-6.5
251	52.5	53.9	55.4	59.9	62.5	62.5	251	48.2	50.8	51.7	56.2	58.7	58.7	251	46.6	49.4	49	53.4	58.5	58.5	251	50.4	52	53.7	57.4	59.8	59.8	251	52	53.6	55.1	59.3	63.3	63.3	251	-4.3	-3.1	-3.7	-3.7	-3.8	-4.3	-3.1	251	-5.9	-4.5	-6.4	-6.5	-4	-6.5
252	52.5	53.9	55.4	59.9	62.5	62.5	252	48.2	50.8	51.7	56.2	58.7	58.7	252	46.6	49.4	49	53.4	58.5	58.5	252	50.4	52	53.7	57.4	59.8	59.8	252	52	53.6	55.1	59.3	63.3	63.3	252	-4.3	-3.1	-3.7	-3.7	-3.8	-4.3	-3.1	252	-5.9	-4.5	-6.4	-6.5	-4	-6.5
253	52.5	53.9	55.4	59.9	62.5	62.5	253	48.2	50.8	51.7	56.2	58.7	58.7	253	46.6	49.4	49	53.4	58.5	58.5	253	50.4	52	53.7	57.4	59.8	59.8	253	52	53.6	55.1	59.3	63.3	63.3	253	-4.3	-3.1	-3.7	-3.7	-3.8	-4.3	-3.1	253	-5.9	-4.5	-6.4	-6.5	-4	-6.5
254	52.5	53.9	55.4	59.9	62.5	62.5	254	48.2	50.8	51.7	56.2	58.7	58.7	254	46.6	49.4	49	53.4	58.5	58.5	254	50.4	52	53.7	57.4	59.8	59.8	254	52	53.6	55.1	59.3	63.3	63.3	254	-4.3	-3.1	-3.7	-3.7	-3.8	-4.3	-3.1	254	-5.9	-4.5	-6.4	-6.5	-4	-6.5
255	52.5	53.9	55.4	59.9	62.5	62.5	255	48.2	50.8	51.7	56.2	58.7	58.7	255	46.6	49.4	49	53.4	58.5	58.5	255	50.4	52	53.7	57.4	59.8	59.8	255	52	53.6	55.1	59.3	63.3	63.3	255	-4.3	-3.1	-3.7	-3.7	-3.8	-4.3	-3.1	255	-5.9	-4.5	-6.4	-6.5	-4	-6.5
256	53.5	54.6	55.9	59.4	62.1	62.1	256	49.6	51.7	52.2	55.7	59.3	59.3	256	48.6	50.6	49.5	54.3	57.8	57.8	256	51.3	53.2	53.6	56.7	60.4	60.4	256	52.6	54	55.1	58.1	62.3	62.3	256	-3.9	-2.9	-3.7	-3.7	-2.8	-3.9	-2.8	256	-4.9	-4	-6.4	-5.1	-4.3	-6.4
257	53.5	54.6	55.9	59.4	62.1	62.1	257	49.6	51.7	52.2	55.7	59.3	59.3	257	48.6	50.6	49.5	54.3	57.8	57.8	257	51.3	53.2	53.6	56.7	60.4	60.4	257	52.6	54	55.1	58.1	62.3	62.3	257	-3.9	-2.9	-3.7	-3.7	-2.8	-3.9	-2.8	257	-4.9	-4	-6.4	-5.1	-4.3	-6.4
258							258							258							258							258							258								258
259	14.2	16.3	22.1	38.8	53.8	53.8	259	13.6	15.4	20.5	35.7	52.4	52.4	259	13.2	15.3	20.1	34.6	50.8	50.8	259	14.1	16	22.1	37.9	53.5	53.5	259	14	16.3	21.8	37.9	53.2	53.2	259	-0.6	-0.9	-1.6	-3.1	-1.4	-3.1	-0.6	259	-1	-1	-2	-4.2	-3	-4.2
260	14.2	16.3	22.1	38.8	53.8	53.8	260	13.6	15.4	20.5	35.7	52.4	52.4	260	13.2	15.3	20.1	34.6	50.8	50.8	260	14.1	16	22.1	37.9	53.5	53.5	260	14	16.3	21.8	37.9	53.2	53.2	260	-0.6	-0.9	-1.6	-3.1	-1.4	-3.1	-0.6	260	-1	-1	-2	-4.2	-3	-4.2
261	14.2	16.3	22.1	38.8	53.8	53.8	261	13.6	15.4	20.5	35.7	52.4	52.4	261	13.2	15.3	20.1	34.6	50.8	50.8	261	14.1	16	22.1	37.9	53.5	53.5	261	14	16.3	21.8	37.9	53.2	53.2	261	-0.6	-0.9	-1.6	-3.1	-1.4	-3.1	-0.6	261	-1	-1	-2	-4.2	-3	-4.2
262	14.2	16.3	22.1	38.8	53.8	53.8	262	13.6	15.4	20.5	35.7	52.4	52.4	262	13.2	15.3	20.1	34.6	50.8	50.8	262	14.1	16	22.1	37.9	53.5	53.5	262	14	16.3	21.8	37.9	53.2	53.2	262	-0.6	-0.9	-1.6	-3.1	-1.4	-3.1	-0.6	262	-1	-1	-2	-4.2	-3	-4.2
263	14.2	16.3	22.1	38.8	53.8	53.8	263	13.6	15.4	20.5	35.7	52.4	52.4	263	13.2	15.3	20.1	34.6	50.8	50.8	263	14.1	16	22.1	37.9	53.5	53.5	263	14	16.3	21.8	37.9	53.2	53.2	263	-0.6	-0.9	-1.6	-3.1	-1.4	-3.1	-0.6	263	-1	-1	-2	-4.2	-3	-4.2
264	14.2	16.3	22.1	38.8	53.8	53.8	264	13.6	15.4	20.5	35.7	52.4	52.4	264	13.2	15.3	20.1	34.6	50.8	50.8	264	14.1	16	22.1	37.9	53.5	53.5	264	14	16.3	21.8	37.9	53.2	53.2	264	-0.6	-0.9	-1.6	-3.1	-1.4	-3.1	-0.6	264	-1	-1	-2	-4.2	-3	-4.2
265	14.2	16.3	22.1	38.8	53.8	53.8	265	13.6	15.4	20.5	35.7	52.4	52.4	265	13.2	15.3	20.1	34.6	50.8	50.8	265	14.1	16	22.1	37.9	53.5	53.5	265	14	16.3	21.8	37.9	53.2	53.2	265	-0.6	-0.9	-1.6	-3.1	-1.4	-3.1	-0.6	265	-1	-1	-2	-4.2	-3	-4.2
266	14.2	16.3	22.1	38.8	53.8	53.8	266	13.6	15.4	20.5	35.7	52.4	52.4	266	13.2	15.3	20.1	34.6	50.8	50.8	266	14.1	16	22.1	37.9	53.5	53.5	266	14	16.3	21.8	37.9	53.2	53.2	266	-0.6	-0.9	-1.6	-3.1	-1.4	-3.1	-0.6	266	-1	-1	-2	-4.2	-3	-4.2
267	14.2	16.3	22.1	38.8	53.8	53.8	267	13.6	15.4	20.5	35.7	52.4	52.4	267	13.2	15.3	20.1	34.6	50.8	50.8	267	14.1	16	22.1	37.9	53.5	53.5	267	14	16.3	21.8	37.9	53.2	53.2	267	-0.6	-0.9	-1.6	-3.1	-1.4	-3.1	-0.6	267	-1	-1	-2	-4.2	-3	-4.2
268	14.2	16.3	22.1	38.8	53.8	53.8	268	13.6	15.4	20.5	35.7	52.4	52.4	268	13.2	15.3	20.1	34.6	50.8	50.8	268	14.1	16	22.1	37.9	53.5	53.5	268	14	16.3	21.8	37.9	53.2	53.2	268	-0.6	-0.9	-1.6	-3.1	-1.4	-3.1	-0.6	268	-1	-1	-2	-4.2	-3	-4.2
269	14.2	16.3	22.1	38.8	53.8	53.8	269	13.6	15.4	20.5	35.7	52.4	52.4	269	13.2	15.3	20.1	34.6	50.8	50.8	269	14.1	16	22.1	37.9	53.5	53.5	269	14	16.3	21.8	37.9	53.2	53.2	269	-0.6	-0.9	-1.6	-3.1	-1.4	-3.1	-0.6	269	-1	-1	-2	-4.2	-3	-4.2
270	10.7	13.4	19	35	49.5	49.5	270	10.9	12.8	17.6	33.1	48.8	48.8	270	11	12.8	17.3	31.6	47	47	270	10.9	13.1	18.8	35	50.4	50.4	270	11	13.2	18.7	34.5	49.4	49.4	270	0.2	-0.6	-1.4	-1.9	-0.7	-1.9	0.2	270	0.3	-0.6	-1.7	-3.4	-2.5	-3.4
271	10.7	13.4	19	35	49.5	49.5	271	10.9	12.8	17.6	33.1	48.8	48.8	271	11	12.8	17.3	31.6	47	47	271	10.9	13.1	18.8	35	50.4	50.4	271	11	13.2	18.7	34.5	49.4	49.4	271	0.2	-0.6	-1.4	-1.9	-0.7	-1.9	0.2	271	0.3	-0.6	-1.7	-3.4	-2.5	-3.4
272	10.7	13.4	19	35	49.5	49.5	272	10.9	12.8	17.6	33.1	48.8	48.8	272	11	12.8	17.3	31.6	47	47	272	10.9	13.1	18.8	35	50.4	50.4	272	11	13.2	18.7	34.5	49.4	49.4	272	0.2	-0.6	-1.4	-1.9	-0.7	-1.9	0.2	272	0.3	-0.6	-1.7	-3.4	-2.5	-3.4
273							273							273							273							273							273								273
274	50	51.2	52.6	58.2	60	60	274	49.5	50.7	52.1	57.4	59.2	59.2	274	49.1	50.3	51.4	57.3	58.8	58.8	274	49.6	50.7	52.3	58.1	60	60	274	47.6	49.1	52	57.9	60.6	60.6	274	-0.5	-0.5	-0.5	-0.8	-0.8	-0.8	-0.5	274	-0.9	-0.9	-1.2	-0.9	-1.2	-1.2
275	50	51.2	52.6	58.2	60	60	275	49.5	50.7	52.1	57.4	59.2	59.2	275	49.1	50.3	51.4	57.3	58.8	58.8	275	49.6	50.7	52.3	58.1	60	60	275	47.6	49.1	52	57.9	60.6	60.6	275	-0.5	-0.5	-0.5	-0.8	-0.8	-0.8	-0.5	275	-0.9	-0.9	-1.2	-0.9	-1.2	-1.2
276	50	51.2	52.6	58.2	60	60	276	49.5	50.7	52.1	57.4	59.2	59.2	276	49.1	50.3	51.4	57.3	58.8	58.8	276	49.6	50.7	52.3	58.1	60	60	276	47.6	49.1	52	57.9	60.6	60.6	276	-0.5	-0.5	-0.5	-0.8	-0.8	-0.8	-0.5	276	-0.9	-0.9	-1.2	-0.9	-1.2	-1.2
277	50	51.2	52.6	58.2	60	60	277	49.5	50.7	52.1	57.4	59.2	59.2	277	49.1	50.3	51.4	57.3	58.8	58.8	277	49.6	50.7	52.3	58.1	60	60	277	47.6	49.1	52	57.9	60.6	60.6	277	-0.5	-0.5	-0.5	-0.8	-0.8	-0.8	-0.5	277	-0.9	-0.9	-1.2	-0.9	-1.2	-1.2
278	50	51.2	52.6	58.2	60	60	278	49.5	50.7	52.1	57.4	59.2	59.2	278	49.1	50.3	51.4	57.3	58.8	58.8	278	49.6	50.7	52.3	58.1	60	60	278	47.6	49.1	52	57.9	60.6	60.6	278	-0.5	-0.5	-0.5	-0.8	-0.8	-0.8	-0.5	278	-0.9	-0.9	-1.2	-0.9	-1.2	-1.2
279	50	51.2	52.6	58.2	60	60	279	49.5	50.7	52.1	57.4	59.2	59.2	279	49.1	50.3	51.4	57.3	58.8	58.8	279	49.6	50.7	52.3	58.1	60	60	279	47.6	49.1	52	57.9	60.6	60.6	279	-0.5	-0.5	-0.5	-0.8	-0.8	-0.8	-0.5	279	-0.9	-0.9	-1.2	-0.9	-1.2	-1.2
280	50	51.2	52.6	58.2	60	60	280	49.5	50.7	52.1	57.4	59.2	59.2	280	49.1	50.3	51.4	57.3	58.8	58.8	280	49.6	50.7	52.3	58.1	60	60	280	47.6	49.1	52	57.9	60.6	60.6	280	-0.5	-0.5	-0.5	-0.8	-0.8	-0.8	-0.5	280	-0.9	-0.9	-1.2	-0.9	-1.2	-1.2
281	50	51.2	52.6	58.2	60	60	281	49.5	50.7	52.1	57.4	59.2	59.2	281	49.1	50.3	51.4	57.3	58.8	58.8	281	49.6	50.7	52.3	58.1	60	60	281	47.6	49.1	52	57.9	60.6	60.6	281	-0.5	-0.5	-0.5	-0.8	-0.8	-0.8	-0.5	281	-0.9	-0.9	-1.2	-0.9	-1.2	-1.2
282	50	51.2	52.6	58.2	60	60	282	49.5	50.7	52.1	57.4	59.2	59.2	282	49.1	50.3	51.4	57.3	58.8	58.8	282	49.6	50.7	52.3	58.1	60	60	282	47.6	49.1	52	57.9	60.6	60.6	282	-0.5	-0.5	-0.5	-0.8	-0.8	-0.8	-0.5	282	-0.9	-0.9	-1.2	-0.9	-1.2	-1.2
283	50	51.2	52.6	58.2	60	60	283	49.5	50.7	52.1	57.4	59.2	59.2	283	49.1	50.3	51.4	57.3	58.8	58.8	283	49.6	50.7	52.3	58.1	60	60	283	47.6	49.1	52	57.9	60.6	60.6	283	-0.5	-0.5	-0.5	-0.8	-0.8	-0.8	-0.5	283	-0.9	-0.9	-1.2	-0.9	-1.2	-1.2
284	50	51.2	52.6	58.2	60	60	284	49.5	50.7	52.1	57.4	59.2	59.2	284	49.1	50.3	51.4	57.3	58.8	58.8	284	49.6	50.7	52.3	58.1	60	60	284	47.6	49.1	52	57.9	60.6	60.6	284	-0.5	-0.5	-0.5	-0.8	-0.8	-0.8	-0.5	284	-0.9	-0.9	-1.2	-0.9	-1.2	-1.2
285	50	51.2	52.6	58.2	60	60	285	49.5	50.7	52.1	57.4	59.2	59.2	285	49.1	50.3	51.4	57.3	58.8	58.8	285	49.6	50.7	52.3	58.1	60	60	285	47.6	49.1	52	57.9	60.6	60.6	285	-0.5	-0.5	-0.5	-0.8	-0.8	-0.8	-0.5	285	-0.9	-0.9	-1.2	-0.9	-1.2	-1.2
286	50	51.2	52.6	58.2	60	60	286	49.5	50.7	52.1	57.4	59.2	59.2	286	49.1	50.3	51.4	57.3	58.8	58.8	286	49.6	50.7	52.3	58.1	60	60	286	47.6	49.1	52	57.9	60.6	60.6	286	-0.5	-0.5	-0.5	-0.8	-0.8	-0.8	-0.5	286	-0.9	-0.9	-1.2	-0.9	-1.2	-1.2
287	50	51.2	52.6	58.2	60	60	287	49.5	50.7	52.1	57.4	59.2	59.2	287	49.1	50.3	51.4	57.3	58.8	58.8	287	49.6	50.7	52.3	58.1	60	60	287	47.6	49.1	52	57.9	60.6	60.6	287	-0.5	-0.5	-0.5	-0.8	-0.8	-0.8	-0.5	287	-0.9	-0.9	-1.2	-0.9	-1.2	-1.2
288	50	51.2	52.6	58.2	60	60	288	49.5	50.7	52.1	57.4	59.2	59.2	288	49.1	50.3	51.4	57.3	58.8	58.8	288	49.6	50.7	52.3	58.1	60	60	288	47.6	49.1	52	57.9	60.6	60.6	288	-0.5	-0.5	-0.5	-0.8	-0.8	-0.8	-0.5	288	-0.9	-0.9	-1.2	-0.9	-1.2	-1.2
289	50	51.2	52.6	58.2	60	60	289	49.5	50.7	52.1	57.4	59.2	59.2	289	49.1	50.3	51.4	57.3	58.8	58.8	289	49.6	50.7	52.3	58.1	60	60	289	47.6	49.1	52	57.9	60.6	60.6	289	-0.5	-0.5	-0.5	-0.8	-0.8	-0.8	-0.5	289	-0.9	-0.9	-1.2	-0.9	-1.2	-1.2
290	47	48	49.6	54.6	58	58	290	46.5	47.6	49.2	54.6	57.5	57.5	290	46.2	47.3	48.1	54.3	56.1	56.1	290	46.4	48.2	49.4	55.2	58	58	290	44.6	46.8	48.8	54.7	58	58	290	-0.5	-0.4	-0.4	0	-0.5	-0.5	0	290	-0.8	-0.7	-1.5	-0.3	-1.9	-1.9
291	1.2	1.5	2.1	4.4	16.4	16.4	291	0.3	0.1	1	2.1	13.1	13.1	291	-0.8	-0.9	-0.7	1	6.2	6.2	291	0.6	0.8	2.2	5.2	15	15	291	1.2	1.3	1.7	4.5	17.2	17.2	291	-0.9	-1.4	-1.1	-2.3	-3.3	-3.3	-0.9	291	-2	-2.4	-2.8	-3.4	-10.2	-10.2
292	1.1	1.1	2	4.1	16	16	292	0	-0.2	1.2	2.1	12.4	12.4	292	-0.8	-0.7	-0.7	1.1	4.1	4.1	292	1.1	0.4	2.4	4.9	15.4	15.4	292	1.3	1.5	2	4.7	17.3	17.3	292	-1.1	-1.3	-0.8	-2	-3.6	-3.6	-0.8	292	-1.9	-1.8	-2.7	-3	-11.9	-11.9
293	1.1	1.1	2	4.1	16	16	293	0	-0.2	1.2	2.1	12.4	12.4	293	-0.8	-0.7	-0.7	1.1	4.1	4.1	293	1.1	0.4	2.4	4.9	15.4	15.4	293	1.3	1.5	2	4.7	17.3	17.3	293	-1.1	-1.3	-0.8	-2	-3.6	-3.6	-0.8	293	-1.9	-1.8	-2.7	-3	-11.9	-11.9
294	1.1	1.1	2	4.1	16	16	294	0	-0.2	1.2	2.1	12.4	12.4	294	-0.8	-0.7	-0.7	1.1	4.1	4.1	294	1.1	0.4	2.4	4.9	15.4	15.4	294	1.3	1.5	2	4.7	17.3	17.3	294	-1.1	-1.3	-0.8	-2	-3.6	-3.6	-0.8	294	-1.9	-1.8	-2.7	-3	-11.9	-11.9
295	1.1	1.1	2	4.1	16	16	295	0	-0.2	1.2	2.1	12.4	12.4	295	-0.8	-0.7	-0.7	1.1	4.1	4.1	295	1.1	0.4	2.4	4.9	15.4	15.4	295	1.3	1.5	2	4.7	17.3	17.3	295	-1.1	-1.3	-0.8	-2	-3.6	-3.6	-0.8	295	-1.9	-1.8	-2.7	-3	-11.9	-11.9
296	1.1	1.1	2	4.1	16	16	296	0	-0.2	1.2	2.1	12.4	12.4	296	-0.8	-0.7	-0.7	1.1	4.1	4.1	296	1.1	0.4	2.4	4.9	15.4	15.4	296	1.3	1.5	2	4.7	17.3	17.3	296	-1.1	-1.3	-0.8	-2	-3.6	-3.6	-0.8	296	-1.9	-1.8	-2.7	-3	-11.9	-11.9
297	5.1	7.6	13.2	21.8	31.5	31.5	297	4	6.6	12.9	21.1	30.4	30.4	297	3.5	6.3	11.5	21	26	26	297	4.7	7.5	14.2	23	31.8	31.8	297	5.1	7.8	13.6	22	32.1	32.1	297	-1.1	-1	-0.3	-0.7	-1.1	-1.1	-0.3	297	-1.6	-1.3	-1.7	-0.8	-5.5	-5.5
298	4.3	6.1	10	16.4	27.3	27.3	298	3.6	4.3	9.3	14.4	25.3	25.3	298	2.3	3.9	7.4	13.9	20.2	20.2	298	3.5	5.6	10.5	16.4	26.7	26.7	298	4.2	6.1	9.9	15.9	27.6	27.6	298	-0.7	-1.8	-0.7	-2	-2	-2	-0.7	298	-2	-2.2	-2.6	-2.5	-7.1	-7.1
299	4.3	6.1	10	16.4	27.3	27.3	299	3.6	4.3	9.3	14.4	25.3	25.3	299	2.3	3.9	7.4	13.9	20.2	20.2	299	3.5	5.6	10.5	16.4	26.7	26.7	299	4.2	6.1	9.9	15.9	27.6	27.6	299	-0.7	-1.8	-0.7	-2	-2	-2	-0.7	299	-2	-2.2	-2.6	-2.5	-7.1	-7.1
300	4.3	6.1	10	16.4	27.3	27.3	300	3.6	4.3	9.3	14.4	25.3	25.3	300	2.3	3.9	7.4	13.9	20.2	20.2	300	3.5	5.6	10.5	16.4	26.7	26.7	300	4.2	6.1	9.9	15.9	27.6	27.6	300	-0.7	-1.8	-0.7	-2	-2	-2	-0.7	300	-2	-2.2	-2.6	-2.5	-7.1	-7.1
301	4.3	6.1	10	16.4	27.3	27.3	301	3.6	4.3	9.3	14.4	25.3	25.3	301	2.3	3.9	7.4	13.9	20.2	20.2	301	3.5	5.6	10.5	16.4	26.7	26.7	301	4.2	6.1	9.9	15.9	27.6	27.6	301	-0.7	-1.8	-0.7	-2	-2	-2	-0.7	301	-2	-2.2	-2.6	-2.5	-7.1	-7.1
302	4.3	6.1	10	16.4	27.3	27.3	302	3.6	4.3	9.3	14.4	25.3	25.3	302	2.3	3.9	7.4	13.9	20.2	20.2	302	3.5	5.6	10.5	16.4	26.7	26.7	302	4.2	6.1	9.9	15.9	27.6	27.6	302	-0.7	-1.8	-0.7	-2	-2	-2	-0.7	302	-2	-2.2	-2.6	-2.5	-7.1	-7.1
303	4.3	6.1	10	16.4	27.3	27.3	303	3.6	4.3	9.3	14.4	25.3	25.3	303	2.3	3.9	7.4	13.9	20.2	20.2	303	3.5	5.6	10.5	16.4	26.7	26.7	303	4.2	6.1	9.9	15.9	27.6	27.6	303	-0.7	-1.8	-0.7	-2	-2	-2	-0.7	303	-2	-2.2	-2.6	-2.5	-7.1	-7.1
304	38.8	39.4	40.6	41.6	46.9	46.9	304	37.6	39.4	40.7	41.8	44.2	44.2	304	37.2	38.8	39.7	42.1	42.9	42.9	304	39	40.3	40.7	42.3	45.5	45.5	304	38.8	39.5	40.2	42.2	44.8	44.8	304	-1.2	0	0.1	0.2	-2.7	-2.7	0.2	304	-1.6	-0.6	-0.9	0.5	-4	-4
305	44.5	45.3	46.6	47.4	47.4	47.4	305	42.4	43.5	44.6	46.3	46.6	46.6	305	41.5	43	42.9	45.8	45.9	45.9	305	43.7	44.6	45.4	47.2	47.5	47.5	305	43.9	44.8	45	47.1	47.7	47.7	305	-2.1	-1.8	-2	-1.1	-0.8	-2.1	-0.8	305	-3	-2.3	-3.7	-1.6	-1.5	-3.7
306	44.5	45.3	46.6	47.4	47.4	47.4	306	42.4	43.5	44.6	46.3	46.6	46.6	306	41.5	43	42.9	45.8	45.9	45.9	306	43.7	44.6	45.4	47.2	47.5	47.5	306	43.9	44.8	45	47.1	47.7	47.7	306	-2.1	-1.8	-2	-1.1	-0.8	-2.1	-0.8	306	-3	-2.3	-3.7	-1.6	-1.5	-3.7
307	44.5	45.3	46.6	47.4	47.4	47.4	307	42.4	43.5	44.6	46.3	46.6	46.6	307	41.5	43	42.9	45.8	45.9	45.9	307	43.7	44.6	45.4	47.2	47.5	47.5	307	43.9	44.8	45	47.1	47.7	47.7	307	-2.1	-1.8	-2	-1.1	-0.8	-2.1	-0.8	307	-3	-2.3	-3.7	-1.6	-1.5	-3.7
308	44.5	45.3	46.6	47.4	47.4	47.4	308	42.4	43.5	44.6	46.3	46.6	46.6	308	41.5	43	42.9	45.8	45.9	45.9	308	43.7	44.6	45.4	47.2	47.5	47.5	308	43.9	44.8	45	47.1	47.7	47.7	308	-2.1	-1.8	-2	-1.1	-0.8	-2.1	-0.8	308	-3	-2.3	-3.7	-1.6	-1.5	-3.7
309	44.5	45.3	46.6	47.4	47.4	47.4	309	42.4	43.5	44.6	46.3	46.6	46.6	309	41.5	43	42.9	45.8	45.9	45.9	309	43.7	44.6	45.4	47.2	47.5	47.5	309	43.9	44.8	45	47.1	47.7	47.7	309	-2.1	-1.8	-2	-1.1	-0.8	-2.1	-0.8	309	-3	-2.3	-3.7	-1.6	-1.5	-3.7
310	44.5	45.3	46.6	47.4	47.4	47.4	310	42.4	43.5	44.6	46.3	46.6	46.6	310	41.5	43	42.9	45.8	45.9	45.9	310	43.7	44.6	45.4	47.2	47.5	47.5	310	43.9	44.8	45	47.1	47.7	47.7	310	-2.1	-1.8	-2	-1.1	-0.8	-2.1	-0.8	310	-3	-2.3	-3.7	-1.6	-1.5	-3.7
311	44.5	45.3	46.6	47.4	47.4	47.4	311	42.4	43.5	44.6	46.3	46.6	46.6	311	41.5	43	42.9	45.8	45.9	45.9	311	43.7	44.6	45.4	47.2	47.5	47.5	311	43.9	44.8	45	47.1	47.7	47.7	311	-2.1	-1.8	-2	-1.1	-0.8	-2.1	-0.8	311	-3	-2.3	-3.7	-1.6	-1.5	-3.7
312	44.5	45.3	46.6	47.4	47.4	47.4	312	42.4	43.5	44.6	46.3	46.6	46.6	312	41.5	43	42.9	45.8	45.9	45.9	312	43.7	44.6	45.4	47.2	47.5	47.5	312	43.9	44.8	45	47.1	47.7	47.7	312	-2.1	-1.8	-2	-1.1	-0.8	-2.1	-0.8	312	-3	-2.3	-3.7	-1.6	-1.5	-3.7
313	44.5	45.3	46.6	47.4	47.4	47.4	313	42.4	43.5	44.6	46.3	46.6	46.6	313	41.5	43	42.9	45.8	45.9	45.9	313	43.7	44.6	45.4	47.2	47.5	47.5	313	43.9	44.8	45	47.1	47.7	47.7	313	-2.1	-1.8	-2	-1.1	-0.8	-2.1	-0.8	313	-3	-2.3	-3.7	-1.6	-1.5	-3.7
314	44.5	45.3	46.6	47.4	47.4	47.4	314	42.4	43.5	44.6	46.3	46.6	46.6	314	41.5	43	42.9	45.8	45.9	45.9	314	43.7	44.6	45.4	47.2	47.5	47.5	314	43.9	44.8	45	47.1	47.7	47.7	314	-2.1	-1.8	-2	-1.1	-0.8	-2.1	-0.8	314	-3	-2.3	-3.7	-1.6	-1.5	-3.7
315	44.5	45.3	46.6	47.4	47.4	47.4	315	42.4	43.5	44.6	46.3	46.6	46.6	315	41.5	43	42.9	45.8	45.9	45.9	315	43.7	44.6	45.4	47.2	47.5	47.5	315	43.9	44.8	45	47.1	47.7	47.7	315	-2.1	-1.8	-2	-1.1	-0.8	-2.1	-0.8	315	-3	-2.3	-3.7	-1.6	-1.5	-3.7
316	44.5	45.3	46.6	47.4	47.4	47.4	316	42.4	43.5	44.6	46.3	46.6	46.6	316	41.5	43	42.9	45.8	45.9	45.9	316	43.7	44.6	45.4	47.2	47.5	47.5	316	43.9	44.8	45	47.1	47.7	47.7	316	-2.1	-1.8	-2	-1.1	-0.8	-2.1	-0.8	316	-3	-2.3	-3.7	-1.6	-1.5	-3.7
317							317							317							317							317							317								317
318	53.6	53.2	52.7	52.3	52	53.6	318	54	53.5	52.2	51.8	51.1	54	318	52.8	52.3	50.3	51.5	50.8	52.8	318	53.8	53.3	51.3	52.2	52.2	53.8	318	54	53.3	51.3	52.1	52.3	54	318	0.4	0.3	-0.5	-0.5	-0.9	-0.9	0.4	318	-0.8	-0.9	-2.4	-0.8	-1.2	-2.4
319	53.6	53.2	52.7	52.3	52	53.6	319	54	53.5	52.2	51.8	51.1	54	319	52.8	52.3	50.3	51.5	50.8	52.8	319	53.8	53.3	51.3	52.2	52.2	53.8	319	54	53.3	51.3	52.1	52.3	54	319	0.4	0.3	-0.5	-0.5	-0.9	-0.9	0.4	319	-0.8	-0.9	-2.4	-0.8	-1.2	-2.4
320	53.6	53.2	52.7	52.3	52	53.6	320	54	53.5	52.2	51.8	51.1	54	320	52.8	52.3	50.3	51.5	50.8	52.8	320	53.8	53.3	51.3	52.2	52.2	53.8	320	54	53.3	51.3	52.1	52.3	54	320	0.4	0.3	-0.5	-0.5	-0.9	-0.9	0.4	320	-0.8	-0.9	-2.4	-0.8	-1.2	-2.4
321	53.6	53.2	52.7	52.3	52	53.6	321	54	53.5	52.2	51.8	51.1	54	321	52.8	52.3	50.3	51.5	50.8	52.8	321	53.8	53.3	51.3	52.2	52.2	53.8	321	54	53.3	51.3	52.1	52.3	54	321	0.4	0.3	-0.5	-0.5	-0.9	-0.9	0.4	321	-0.8	-0.9	-2.4	-0.8	-1.2	-2.4
322	53.6	53.2	52.7	52.3	52	53.6	322	54	53.5	52.2	51.8	51.1	54	322	52.8	52.3	50.3	51.5	50.8	52.8	322	53.8	53.3	51.3	52.2	52.2	53.8	322	54	53.3	51.3	52.1	52.3	54	322	0.4	0.3	-0.5	-0.5	-0.9	-0.9	0.4	322	-0.8	-0.9	-2.4	-0.8	-1.2	-2.4
323	53.6	53.2	52.7	52.3	52	53.6	323	54	53.5	52.2	51.8	51.1	54	323	52.8	52.3	50.3	51.5	50.8	52.8	323	53.8	53.3	51.3	52.2	52.2	53.8	323	54	53.3	51.3	52.1	52.3	54	323	0.4	0.3	-0.5	-0.5	-0.9	-0.9	0.4	323	-0.8	-0.9	-2.4	-0.8	-1.2	-2.4
324	53.6	53.2	52.7	52.3	52	53.6	324	54	53.5	52.2	51.8	51.1	54	324	52.8	52.3	50.3	51.5	50.8	52.8	324	53.8	53.3	51.3	52.2	52.2	53.8	324	54	53.3	51.3	52.1	52.3	54	324	0.4	0.3	-0.5	-0.5	-0.9	-0.9	0.4	324	-0.8	-0.9	-2.4	-0.8	-1.2	-2.4
325	53.6	53.2	52.7	52.3	52	53.6	325	54	53.5	52.2	51.8	51.1	54	325	52.8	52.3	50.3	51.5	50.8	52.8	325	53.8	53.3	51.3	52.2	52.2	53.8	325	54	53.3	51.3	52.1	52.3	54	325	0.4	0.3	-0.5	-0.5	-0.9	-0.9	0.4	325	-0.8	-0.9	-2.4	-0.8	-1.2	-2.4
326	53.6	53.2	52.7	52.3	52	53.6	326	54	53.5	52.2	51.8	51.1	54	326	52.8	52.3	50.3	51.5	50.8	52.8	326	53.8	53.3	51.3	52.2	52.2	53.8	326	54	53.3	51.3	52.1	52.3	54	326	0.4	0.3	-0.5	-0.5	-0.9	-0.9	0.4	326	-0.8	-0.9	-2.4	-0.8	-1.2	-2.4
327	53.6	53.2	52.7	52.3	52	53.6	327	54	53.5	52.2	51.8	51.1	54	327	52.8	52.3	50.3	51.5	50.8	52.8	327	53.8	53.3	51.3	52.2	52.2	53.8	327	54	53.3	51.3	52.1	52.3	54	327	0.4	0.3	-0.5	-0.5	-0.9	-0.9	0.4	327	-0.8	-0.9	-2.4	-0.8	-1.2	-2.4
328	53.6	53.2	52.7	52.3	52	53.6	328	54	53.5	52.2	51.8	51.1	54	328	52.8	52.3	50.3	51.5	50.8	52.8	328	53.8	53.3	51.3	52.2	52.2	53.8	328	54	53.3	51.3	52.1	52.3	54	328	0.4	0.3	-0.5	-0.5	-0.9	-0.9	0.4	328	-0.8	-0.9	-2.4	-0.8	-1.2	-2.4
329	36	40.2	47.3	57.3	58.4	58.4	329	34.8	38	45	56.7	58.3	58.3	329	33.9	38.2	44.3	56.2	57.9	57.9	329	35.9	39.7	46.6	57.3	58.8	58.8	329	35.2	38.1	45.4	57.1	59	59	329	-1.2	-2.2	-2.3	-0.6	-0.1	-2.3	-0.1	329	-2.1	-2	-3	-1.1	-0.5	-3
330	36	40.2	47.3	57.3	58.4	58.4	330	34.8	38	45	56.7	58.3	58.3	330	33.9	38.2	44.3	56.2	57.9	57.9	330	35.9	39.7	46.6	57.3	58.8	58.8	330	35.2	38.1	45.4	57.1	59	59	330	-1.2	-2.2	-2.3	-0.6	-0.1	-2.3	-0.1	330	-2.1	-2	-3	-1.1	-0.5	-3
331	36	40.2	47.3	57.3	58.4	58.4	331	34.8	38	45	56.7	58.3	58.3	331	33.9	38.2	44.3	56.2	57.9	57.9	331	35.9	39.7	46.6	57.3	58.8	58.8	331	35.2	38.1	45.4	57.1	59	59	331	-1.2	-2.2	-2.3	-0.6	-0.1	-2.3	-0.1	331	-2.1	-2	-3	-1.1	-0.5	-3
332	47.7	48.4	50.3	59.7	61.6	61.6	332	47.3	48.5	49.8	59.2	61.3	61.3	332	46.3	47.8	49	59.2	61.4	61.4	332	47.8	48.8	50.5	59.7	62.3	62.3	332	47.7	48.3	49.6	59.2	61.8	61.8	332	-0.4	0.1	-0.5	-0.5	-0.3	-0.5	0.1	332	-1.4	-0.6	-1.3	-0.5	-0.2	-1.4
333	47.7	48.4	50.3	59.7	61.6	61.6	333	47.3	48.5	49.8	59.2	61.3	61.3	333	46.3	47.8	49	59.2	61.4	61.4	333	47.8	48.8	50.5	59.7	62.3	62.3	333	47.7	48.3	49.6	59.2	61.8	61.8	333	-0.4	0.1	-0.5	-0.5	-0.3	-0.5	0.1	333	-1.4	-0.6	-1.3	-0.5	-0.2	-1.4
334	47.7	48.4	50.3	59.7	61.6	61.6	334	47.3	48.5	49.8	59.2	61.3	61.3	334	46.3	47.8	49	59.2	61.4	61.4	334	47.8	48.8	50.5	59.7	62.3	62.3	334	47.7	48.3	49.6	59.2	61.8	61.8	334	-0.4	0.1	-0.5	-0.5	-0.3	-0.5	0.1	334	-1.4	-0.6	-1.3	-0.5	-0.2	-1.4
335	47.7	48.4	50.3	59.7	61.6	61.6	335	47.3	48.5	49.8	59.2	61.3	61.3	335	46.3	47.8	49	59.2	61.4	61.4	335	47.8	48.8	50.5	59.7	62.3	62.3	335	47.7	48.3	49.6	59.2	61.8	61.8	335	-0.4	0.1	-0.5	-0.5	-0.3	-0.5	0.1	335	-1.4	-0.6	-1.3	-0.5	-0.2	-1.4
336	47.7	48.4	50.3	59.7	61.6	61.6	336	47.3	48.5	49.8	59.2	61.3	61.3	336	46.3	47.8	49	59.2	61.4	61.4	336	47.8	48.8	50.5	59.7	62.3	62.3	336	47.7	48.3	49.6	59.2	61.8	61.8	336	-0.4	0.1	-0.5	-0.5	-0.3	-0.5	0.1	336	-1.4	-0.6	-1.3	-0.5	-0.2	-1.4
337	47.7	48.4	50.3	59.7	61.6	61.6	337	47.3	48.5	49.8	59.2	61.3	61.3	337	46.3	47.8	49	59.2	61.4	61.4	337	47.8	48.8	50.5	59.7	62.3	62.3	337	47.7	48.3	49.6	59.2	61.8	61.8	337	-0.4	0.1	-0.5	-0.5	-0.3	-0.5	0.1	337	-1.4	-0.6	-1.3	-0.5	-0.2	-1.4
338	35.5	39.3	43.1	47.9	52.7	52.7	338	33.5	38.2	42.9	47.2	52.6	52.6	338	33.9	38	42.1	47.4	50.8	50.8	338	35.1	39.4	43.1	48.3	52.7	52.7	338	33.2	37.8	42.1	47.6	52.4	52.4	338	-2	-1.1	-0.2	-0.7	-0.1	-2	-0.1	338	-1.6	-1.3	-1	-0.5	-1.9	-1.9
339	38.6	41.4	43.9	47	51.8	51.8	339	37.6	40.4	43.4	46.3	51	51	339	37.9	40.4	42.5	46.3	48.7	48.7	339	38.3	41.5	43.3	47.1	51.3	51.3	339	37.6	40.1	42.6	46.6	51.1	51.1	339	-1	-1	-0.5	-0.7	-0.8	-1	-0.5	339	-0.7	-1	-1.4	-0.7	-3.1	-3.1
340	38.6	41.4	43.9	47	51.8	51.8	340	37.6	40.4	43.4	46.3	51	51	340	37.9	40.4	42.5	46.3	48.7	48.7	340	38.3	41.5	43.3	47.1	51.3	51.3	340	37.6	40.1	42.6	46.6	51.1	51.1	340	-1	-1	-0.5	-0.7	-0.8	-1	-0.5	340	-0.7	-1	-1.4	-0.7	-3.1	-3.1
341	38.6	41.4	43.9	47	51.8	51.8	341	37.6	40.4	43.4	46.3	51	51	341	37.9	40.4	42.5	46.3	48.7	48.7	341	38.3	41.5	43.3	47.1	51.3	51.3	341	37.6	40.1	42.6	46.6	51.1	51.1	341	-1	-1	-0.5	-0.7	-0.8	-1	-0.5	341	-0.7	-1	-1.4	-0.7	-3.1	-3.1
342	38.6	41.4	43.9	47	51.8	51.8	342	37.6	40.4	43.4	46.3	51	51	342	37.9	40.4	42.5	46.3	48.7	48.7	342	38.3	41.5	43.3	47.1	51.3	51.3	342	37.6	40.1	42.6	46.6	51.1	51.1	342	-1	-1	-0.5	-0.7	-0.8	-1	-0.5	342	-0.7	-1	-1.4	-0.7	-3.1	-3.1
343	38.6	41.4	43.9	47	51.8	51.8	343	37.6	40.4	43.4	46.3	51	51	343	37.9	40.4	42.5	46.3	48.7	48.7	343	38.3	41.5	43.3	47.1	51.3	51.3	343	37.6	40.1	42.6	46.6	51.1	51.1	343	-1	-1	-0.5	-0.7	-0.8	-1	-0.5	343	-0.7	-1	-1.4	-0.7	-3.1	-3.1
344	38.6	41.4	43.9	47	51.8	51.8	344	37.6	40.4	43.4	46.3	51	51	344	37.9	40.4	42.5	46.3	48.7	48.7	344	38.3	41.5	43.3	47.1	51.3	51.3	344	37.6	40.1	42.6	46.6	51.1	51.1	344	-1	-1	-0.5	-0.7	-0.8	-1	-0.5	344	-0.7	-1	-1.4	-0.7	-3.1	-3.1
345	38.6	41.4	43.9	47	51.8	51.8	345	37.6	40.4	43.4	46.3	51	51	345	37.9	40.4	42.5	46.3	48.7	48.7	345	38.3	41.5	43.3	47.1	51.3	51.3	345	37.6	40.1	42.6	46.6	51.1	51.1	345	-1	-1	-0.5	-0.7	-0.8	-1	-0.5	345	-0.7	-1	-1.4	-0.7	-3.1	-3.1
346	44.7	46.8	48.2	50.4	52.8	52.8	346	42.9	45.9	48.5	50.6	54.1	54.1	346	43.2	45.9	48.7	50.9	53	53	346	43.9	46.4	48.1	50.2	53.6	53.6	346	41.6	44.6	47.4	50	53.2	53.2	346	-1.8	-0.9	0.3	0.2	1.3	-1.8	1.3	346	-1.5	-0.9	0.5	0.5	0.2	-1.5
347	44.7	46.8	48.2	50.4	52.8	52.8	347	42.9	45.9	48.5	50.6	54.1	54.1	347	43.2	45.9	48.7	50.9	53	53	347	43.9	46.4	48.1	50.2	53.6	53.6	347	41.6	44.6	47.4	50	53.2	53.2	347	-1.8	-0.9	0.3	0.2	1.3	-1.8	1.3	347	-1.5	-0.9	0.5	0.5	0.2	-1.5
348	44.7	46.8	48.2	50.4	52.8	52.8	348	42.9	45.9	48.5	50.6	54.1	54.1	348	43.2	45.9	48.7	50.9	53	53	348	43.9	46.4	48.1	50.2	53.6	53.6	348	41.6	44.6	47.4	50	53.2	53.2	348	-1.8	-0.9	0.3	0.2	1.3	-1.8	1.3	348	-1.5	-0.9	0.5	0.5	0.2	-1.5
349	44.7	46.8	48.2	50.4	52.8	52.8	349	42.9	45.9	48.5	50.6	54.1	54.1	349	43.2	45.9	48.7	50.9	53	53	349	43.9	46.4	48.1	50.2	53.6	53.6	349	41.6	44.6	47.4	50	53.2	53.2	349	-1.8	-0.9	0.3	0.2	1.3	-1.8	1.3	349	-1.5	-0.9	0.5	0.5	0.2	-1.5
350	44.7	46.8	48.2	50.4	52.8	52.8	350	42.9	45.9	48.5	50.6	54.1	54.1	350	43.2	45.9	48.7	50.9	53	53	350	43.9	46.4	48.1	50.2	53.6	53.6	350	41.6	44.6	47.4	50	53.2	53.2	350	-1.8	-0.9	0.3	0.2	1.3	-1.8	1.3	350	-1.5	-0.9	0.5	0.5	0.2	-1.5
351	44.7	46.8	48.2	50.4	52.8	52.8	351	42.9	45.9	48.5	50.6	54.1	54.1	351	43.2	45.9	48.7	50.9	53	53	351	43.9	46.4	48.1	50.2	53.6	53.6	351	41.6	44.6	47.4	50	53.2	53.2	351	-1.8	-0.9	0.3	0.2	1.3	-1.8	1.3	351	-1.5	-0.9	0.5	0.5	0.2	-1.5
352	44.7	46.8	48.2	50.4	52.8	52.8	352	42.9	45.9	48.5	50.6	54.1	54.1	352	43.2	45.9	48.7	50.9	53	53	352	43.9	46.4	48.1	50.2	53.6	53.6	352	41.6	44.6	47.4	50	53.2	53.2	352	-1.8	-0.9	0.3	0.2	1.3	-1.8	1.3	352	-1.5	-0.9	0.5	0.5	0.2	-1.5
353	44.7	46.8	48.2	50.4	52.8	52.8	353	42.9	45.9	48.5	50.6	54.1	54.1	353	43.2	45.9	48.7	50.9	53	53	353	43.9	46.4	48.1	50.2	53.6	53.6	353	41.6	44.6	47.4	50	53.2	53.2	353	-1.8	-0.9	0.3	0.2	1.3	-1.8	1.3	353	-1.5	-0.9	0.5	0.5	0.2	-1.5
354	3.2	3.4	3.7	3.8	6.5	6.5	354	2.3	1.9	2.2	2	2.8	2.8	354	1.3	1.5	1	1.3	2.2	2.2	354	2.1	2.1	2	2.1	4.6	4.6	354	2.2	2.8	2.5	3.1	5.1	5.1	354	-0.9	-1.5	-1.5	-1.8	-3.7	-3.7	-0.9	354	-1.9	-1.9	-2.7	-2.5	-4.3	-4.3
355	3.2	3.4	3.7	3.8	6.5	6.5	355	2.3	1.9	2.2	2	2.8	2.8	355	1.3	1.5	1	1.3	2.2	2.2	355	2.1	2.1	2	2.1	4.6	4.6	355	2.2	2.8	2.5	3.1	5.1	5.1	355	-0.9	-1.5	-1.5	-1.8	-3.7	-3.7	-0.9	355	-1.9	-1.9	-2.7	-2.5	-4.3	-4.3
356	3.2	3.4	3.7	3.8	6.5	6.5	356	2.3	1.9	2.2	2	2.8	2.8	356	1.3	1.5	1	1.3	2.2	2.2	356	2.1	2.1	2	2.1	4.6	4.6	356	2.2	2.8	2.5	3.1	5.1	5.1	356	-0.9	-1.5	-1.5	-1.8	-3.7	-3.7	-0.9	356	-1.9	-1.9	-2.7	-2.5	-4.3	-4.3
357	3.2	3.4	3.7	3.8	6.5	6.5	357	2.3	1.9	2.2	2	2.8	2.8	357	1.3	1.5	1	1.3	2.2	2.2	357	2.1	2.1	2	2.1	4.6	4.6	357	2.2	2.8	2.5	3.1	5.1	5.1	357	-0.9	-1.5	-1.5	-1.8	-3.7	-3.7	-0.9	357	-1.9	-1.9	-2.7	-2.5	-4.3	-4.3
358	5	6.4	9.8	16.4	19.2	19.2	358	5	5.4	8.2	14.3	17.3	17.3	358	5	5.9	8.1	14.6	16.2	16.2	358	5.6	6.7	10.2	16.9	19.4	19.4	358	6	7.3	9.9	17.3	21.1	21.1	358	0	-1	-1.6	-2.1	-1.9	-2.1	0	358	0	-0.5	-1.7	-1.8	-3	-3
359	5	6.4	9.8	16.4	19.2	19.2	359	5	5.4	8.2	14.3	17.3	17.3	359	5	5.9	8.1	14.6	16.2	16.2	359	5.6	6.7	10.2	16.9	19.4	19.4	359	6	7.3	9.9	17.3	21.1	21.1	359	0	-1	-1.6	-2.1	-1.9	-2.1	0	359	0	-0.5	-1.7	-1.8	-3	-3
360	5	6.4	9.8	16.4	19.2	19.2	360	5	5.4	8.2	14.3	17.3	17.3	360	5	5.9	8.1	14.6	16.2	16.2	360	5.6	6.7	10.2	16.9	19.4	19.4	360	6	7.3	9.9	17.3	21.1	21.1	360	0	-1	-1.6	-2.1	-1.9	-2.1	0	360	0	-0.5	-1.7	-1.8	-3	-3
361	5	6.4	9.8	16.4	19.2	19.2	361	5	5.4	8.2	14.3	17.3	17.3	361	5	5.9	8.1	14.6	16.2	16.2	361	5.6	6.7	10.2	16.9	19.4	19.4	361	6	7.3	9.9	17.3	21.1	21.1	361	0	-1	-1.6	-2.1	-1.9	-2.1	0	361	0	-0.5	-1.7	-1.8	-3	-3
362	5	6.4	9.8	16.4	19.2	19.2	362	5	5.4	8.2	14.3	17.3	17.3	362	5	5.9	8.1	14.6	16.2	16.2	362	5.6	6.7	10.2	16.9	19.4	19.4	362	6	7.3	9.9	17.3	21.1	21.1	362	0	-1	-1.6	-2.1	-1.9	-2.1	0	362	0	-0.5	-1.7	-1.8	-3	-3
363	5	6.4	9.8	16.4	19.2	19.2	363	5	5.4	8.2	14.3	17.3	17.3	363	5	5.9	8.1	14.6	16.2	16.2	363	5.6	6.7	10.2	16.9	19.4	19.4	363	6	7.3	9.9	17.3	21.1	21.1	363	0	-1	-1.6	-2.1	-1.9	-2.1	0	363	0	-0.5	-1.7	-1.8	-3	-3
364	5	6.4	9.8	16.4	19.2	19.2	364	5	5.4	8.2	14.3	17.3	17.3	364	5	5.9	8.1	14.6	16.2	16.2	364	5.6	6.7	10.2	16.9	19.4	19.4	364	6	7.3	9.9	17.3	21.1	21.1	364	0	-1	-1.6	-2.1	-1.9	-2.1	0	364	0	-0.5	-1.7	-1.8	-3	-3
365	5	6.4	9.8	16.4	19.2	19.2	365	5	5.4	8.2	14.3	17.3	17.3	365	5	5.9	8.1	14.6	16.2	16.2	365	5.6	6.7	10.2	16.9	19.4	19.4	365	6	7.3	9.9	17.3	21.1	21.1	365	0	-1	-1.6	-2.1	-1.9	-2.1	0	365	0	-0.5	-1.7	-1.8	-3	-3
366							366							366							366							366							366								366
367	22.3	23.9	24.9	28.3	35.9	35.9	367	21.4	22.6	23.9	28.6	34.5	34.5	367	21.8	22.3	23.7	27.2	35.3	35.3	367	21.4	22.3	23.1	27.8	36.7	36.7	367	18.7	19.8	23.2	27.4	35.1	35.1	367	-0.9	-1.3	-1	0.3	-1.4	-1.4	0.3	367	-0.5	-1.6	-1.2	-1.1	-0.6	-1.6
368	22.3	23.9	24.9	28.3	35.9	35.9	368	21.4	22.6	23.9	28.6	34.5	34.5	368	21.8	22.3	23.7	27.2	35.3	35.3	368	21.4	22.3	23.1	27.8	36.7	36.7	368	18.7	19.8	23.2	27.4	35.1	35.1	368	-0.9	-1.3	-1	0.3	-1.4	-1.4	0.3	368	-0.5	-1.6	-1.2	-1.1	-0.6	-1.6
369	22.3	23.9	24.9	28.3	35.9	35.9	369	21.4	22.6	23.9	28.6	34.5	34.5	369	21.8	22.3	23.7	27.2	35.3	35.3	369	21.4	22.3	23.1	27.8	36.7	36.7	369	18.7	19.8	23.2	27.4	35.1	35.1	369	-0.9	-1.3	-1	0.3	-1.4	-1.4	0.3	369	-0.5	-1.6	-1.2	-1.1	-0.6	-1.6
370	22.3	23.9	24.9	28.3	35.9	35.9	370	21.4	22.6	23.9	28.6	34.5	34.5	370	21.8	22.3	23.7	27.2	35.3	35.3	370	21.4	22.3	23.1	27.8	36.7	36.7	370	18.7	19.8	23.2	27.4	35.1	35.1	370	-0.9	-1.3	-1	0.3	-1.4	-1.4	0.3	370	-0.5	-1.6	-1.2	-1.1	-0.6	-1.6
371	22.3	23.9	24.9	28.3	35.9	35.9	371	21.4	22.6	23.9	28.6	34.5	34.5	371	21.8	22.3	23.7	27.2	35.3	35.3	371	21.4	22.3	23.1	27.8	36.7	36.7	371	18.7	19.8	23.2	27.4	35.1	35.1	371	-0.9	-1.3	-1	0.3	-1.4	-1.4	0.3	371	-0.5	-1.6	-1.2	-1.1	-0.6	-1.6
372	22.3	23.9	24.9	28.3	35.9	35.9	372	21.4	22.6	23.9	28.6	34.5	34.5	372	21.8	22.3	23.7	27.2	35.3	35.3	372	21.4	22.3	23.1	27.8	36.7	36.7	372	18.7	19.8	23.2	27.4	35.1	35.1	372	-0.9	-1.3	-1	0.3	-1.4	-1.4	0.3	372	-0.5	-1.6	-1.2	-1.1	-0.6	-1.6
373	22.3	23.9	24.9	28.3	35.9	35.9	373	21.4	22.6	23.9	28.6	34.5	34.5	373	21.8	22.3	23.7	27.2	35.3	35.3	373	21.4	22.3	23.1	27.8	36.7	36.7	373	18.7	19.8	23.2	27.4	35.1	35.1	373	-0.9	-1.3	-1	0.3	-1.4	-1.4	0.3	373	-0.5	-1.6	-1.2	-1.1	-0.6	-1.6
374	22.3	23.9	24.9	28.3	35.9	35.9	374	21.4	22.6	23.9	28.6	34.5	34.5	374	21.8	22.3	23.7	27.2	35.3	35.3	374	21.4	22.3	23.1	27.8	36.7	36.7	374	18.7	19.8	23.2	27.4	35.1	35.1	374	-0.9	-1.3	-1	0.3	-1.4	-1.4	0.3	374	-0.5	-1.6	-1.2	-1.1	-0.6	-1.6
375	22.3	23.9	24.9	28.3	35.9	35.9	375	21.4	22.6	23.9	28.6	34.5	34.5	375	21.8	22.3	23.7	27.2	35.3	35.3	375	21.4	22.3	23.1	27.8	36.7	36.7	375	18.7	19.8	23.2	27.4	35.1	35.1	375	-0.9	-1.3	-1	0.3	-1.4	-1.4	0.3	375	-0.5	-1.6	-1.2	-1.1	-0.6	-1.6
376	22.3	23.9	24.9	28.3	35.9	35.9	376	21.4	22.6	23.9	28.6	34.5	34.5	376	21.8	22.3	23.7	27.2	35.3	35.3	376	21.4	22.3	23.1	27.8	36.7	36.7	376	18.7	19.8	23.2	27.4	35.1	35.1	376	-0.9	-1.3	-1	0.3	-1.4	-1.4	0.3	376	-0.5	-1.6	-1.2	-1.1	-0.6	-1.6
377	11.5	11.7	12.4	15.6	23	23	377	11	11.7	11.9	14.1	19.1	19.1	377	11.3	11.5	11.8	13.7	20.1	20.1	377	11.4	11.6	11.9	14.6	21.9	21.9	377	9.1	9.8	11.5	13.8	20.4	20.4	377	-0.5	0	-0.5	-1.5	-3.9	-3.9	0	377	-0.2	-0.2	-0.6	-1.9	-2.9	-2.9
378	11.5	11.7	12.4	15.6	23	23	378	11	11.7	11.9	14.1	19.1	19.1	378	11.3	11.5	11.8	13.7	20.1	20.1	378	11.4	11.6	11.9	14.6	21.9	21.9	378	9.1	9.8	11.5	13.8	20.4	20.4	378	-0.5	0	-0.5	-1.5	-3.9	-3.9	0	378	-0.2	-0.2	-0.6	-1.9	-2.9	-2.9
379	11.5	11.7	12.4	15.6	23	23	379	11	11.7	11.9	14.1	19.1	19.1	379	11.3	11.5	11.8	13.7	20.1	20.1	379	11.4	11.6	11.9	14.6	21.9	21.9	379	9.1	9.8	11.5	13.8	20.4	20.4	379	-0.5	0	-0.5	-1.5	-3.9	-3.9	0	379	-0.2	-0.2	-0.6	-1.9	-2.9	-2.9
380	11.5	11.7	12.4	15.6	23	23	380	11	11.7	11.9	14.1	19.1	19.1	380	11.3	11.5	11.8	13.7	20.1	20.1	380	11.4	11.6	11.9	14.6	21.9	21.9	380	9.1	9.8	11.5	13.8	20.4	20.4	380	-0.5	0	-0.5	-1.5	-3.9	-3.9	0	380	-0.2	-0.2	-0.6	-1.9	-2.9	-2.9
381	11.5	11.7	12.4	15.6	23	23	381	11	11.7	11.9	14.1	19.1	19.1	381	11.3	11.5	11.8	13.7	20.1	20.1	381	11.4	11.6	11.9	14.6	21.9	21.9	381	9.1	9.8	11.5	13.8	20.4	20.4	381	-0.5	0	-0.5	-1.5	-3.9	-3.9	0	381	-0.2	-0.2	-0.6	-1.9	-2.9	-2.9
382	11.5	11.7	12.4	15.6	23	23	382	11	11.7	11.9	14.1	19.1	19.1	382	11.3	11.5	11.8	13.7	20.1	20.1	382	11.4	11.6	11.9	14.6	21.9	21.9	382	9.1	9.8	11.5	13.8	20.4	20.4	382	-0.5	0	-0.5	-1.5	-3.9	-3.9	0	382	-0.2	-0.2	-0.6	-1.9	-2.9	-2.9
383	11.5	11.7	12.4	15.6	23	23	383	11	11.7	11.9	14.1	19.1	19.1	383	11.3	11.5	11.8	13.7	20.1	20.1	383	11.4	11.6	11.9	14.6	21.9	21.9	383	9.1	9.8	11.5	13.8	20.4	20.4	383	-0.5	0	-0.5	-1.5	-3.9	-3.9	0	383	-0.2	-0.2	-0.6	-1.9	-2.9	-2.9
384	11.5	11.7	12.4	15.6	23	23	384	11	11.7	11.9	14.1	19.1	19.1	384	11.3	11.5	11.8	13.7	20.1	20.1	384	11.4	11.6	11.9	14.6	21.9	21.9	384	9.1	9.8	11.5	13.8	20.4	20.4	384	-0.5	0	-0.5	-1.5	-3.9	-3.9	0	384	-0.2	-0.2	-0.6	-1.9	-2.9	-2.9
385	11.5	11.7	12.4	15.6	23	23	385	11	11.7	11.9	14.1	19.1	19.1	385	11.3	11.5	11.8	13.7	20.1	20.1	385	11.4	11.6	11.9	14.6	21.9	21.9	385	9.1	9.8	11.5	13.8	20.4	20.4	385	-0.5	0	-0.5	-1.5	-3.9	-3.9	0	385	-0.2	-0.2	-0.6	-1.9	-2.9	-2.9
386	11.5	11.7	12.4	15.6	23	23	386	11	11.7	11.9	14.1	19.1	19.1	386	11.3	11.5	11.8	13.7	20.1	20.1	386	11.4	11.6	11.9	14.6	21.9	21.9	386	9.1	9.8	11.5	13.8	20.4	20.4	386	-0.5	0	-0.5	-1.5	-3.9	-3.9	0	386	-0.2	-0.2	-0.6	-1.9	-2.9	-2.9
387	11.5	11.7	12.4	15.6	23	23	387	11	11.7	11.9	14.1	19.1	19.1	387	11.3	11.5	11.8	13.7	20.1	20.1	387	11.4	11.6	11.9	14.6	21.9	21.9	387	9.1	9.8	11.5	13.8	20.4	20.4	387	-0.5	0	-0.5	-1.5	-3.9	-3.9	0	387	-0.2	-0.2	-0.6	-1.9	-2.9	-2.9
388	11.5	11.7	12.4	15.6	23	23	388	11	11.7	11.9	14.1	19.1	19.1	388	11.3	11.5	11.8	13.7	20.1	20.1	388	11.4	11.6	11.9	14.6	21.9	21.9	388	9.1	9.8	11.5	13.8	20.4	20.4	388	-0.5	0	-0.5	-1.5	-3.9	-3.9	0	388	-0.2	-0.2	-0.6	-1.9	-2.9	-2.9
389	11.5	11.7	12.4	15.6	23	23	389	11	11.7	11.9	14.1	19.1	19.1	389	11.3	11.5	11.8	13.7	20.1	20.1	389	11.4	11.6	11.9	14.6	21.9	21.9	389	9.1	9.8	11.5	13.8	20.4	20.4	389	-0.5	0	-0.5	-1.5	-3.9	-3.9	0	389	-0.2	-0.2	-0.6	-1.9	-2.9	-2.9
390	11.5	11.7	12.4	15.6	23	23	390	11	11.7	11.9	14.1	19.1	19.1	390	11.3	11.5	11.8	13.7	20.1	20.1	390	11.4	11.6	11.9	14.6	21.9	21.9	390	9.1	9.8	11.5	13.8	20.4	20.4	390	-0.5	0	-0.5	-1.5	-3.9	-3.9	0	390	-0.2	-0.2	-0.6	-1.9	-2.9	-2.9
391	11.5	11.7	12.4	15.6	23	23	391	11	11.7	11.9	14.1	19.1	19.1	391	11.3	11.5	11.8	13.7	20.1	20.1	391	11.4	11.6	11.9	14.6	21.9	21.9	391	9.1	9.8	11.5	13.8	20.4	20.4	391	-0.5	0	-0.5	-1.5	-3.9	-3.9	0	391	-0.2	-0.2	-0.6	-1.9	-2.9	-2.9
392	13.1	13.1	13.6	16.2	24	24	392	11.9	12.8	13.2	15.3	19.7	19.7	392	12.4	13	13.3	14.9	21	21	392	12.4	12.9	12.9	15.3	21.9	21.9	392	9.9	10.7	12.4	14.4	20.6	20.6	392	-1.2	-0.3	-0.4	-0.9	-4.3	-4.3	-0.3	392	-0.7	-0.1	-0.3	-1.3	-3	-3
393	13.1	13.1	13.6	16.2	24	24	393	11.9	12.8	13.2	15.3	19.7	19.7	393	12.4	13	13.3	14.9	21	21	393	12.4	12.9	12.9	15.3	21.9	21.9	393	9.9	10.7	12.4	14.4	20.6	20.6	393	-1.2	-0.3	-0.4	-0.9	-4.3	-4.3	-0.3	393	-0.7	-0.1	-0.3	-1.3	-3	-3
394							394							394							394							394							394								394
395							395							395							395							395							395								395
396							396							396							396							396							396								396
397							397							397							397							397							397								397
398							398							398							398							398							398								398
399							399							399							399							399							399								399
400							400							400							400							400							400								400
401	38	42.4	48.1	53.3	52.9	53.3	401	34.1	37.8	44.1	51.7	52	52	401	31.5	36.2	42.5	51.6	51.4	51.6	401	35.9	39.3	45.4	52	52.5	52.5	401	38.2	42.6	47.8	52.7	52.4	52.7	401	-3.9	-4.6	-4	-1.6	-0.9	-4.6	-0.9	401	-6.5	-6.2	-5.6	-1.7	-1.5	-6.5
402	38	42.4	48.1	53.3	52.9	53.3	402	34.1	37.8	44.1	51.7	52	52	402	31.5	36.2	42.5	51.6	51.4	51.6	402	35.9	39.3	45.4	52	52.5	52.5	402	38.2	42.6	47.8	52.7	52.4	52.7	402	-3.9	-4.6	-4	-1.6	-0.9	-4.6	-0.9	402	-6.5	-6.2	-5.6	-1.7	-1.5	-6.5
403	38	42.4	48.1	53.3	52.9	53.3	403	34.1	37.8	44.1	51.7	52	52	403	31.5	36.2	42.5	51.6	51.4	51.6	403	35.9	39.3	45.4	52	52.5	52.5	403	38.2	42.6	47.8	52.7	52.4	52.7	403	-3.9	-4.6	-4	-1.6	-0.9	-4.6	-0.9	403	-6.5	-6.2	-5.6	-1.7	-1.5	-6.5
404	38	42.4	48.1	53.3	52.9	53.3	404	34.1	37.8	44.1	51.7	52	52	404	31.5	36.2	42.5	51.6	51.4	51.6	404	35.9	39.3	45.4	52	52.5	52.5	404	38.2	42.6	47.8	52.7	52.4	52.7	404	-3.9	-4.6	-4	-1.6	-0.9	-4.6	-0.9	404	-6.5	-6.2	-5.6	-1.7	-1.5	-6.5
405	41.1	46.3	51.2	55.3	55.2	55.3	405	36.8	41.7	47.6	54	53.2	54	405	34.9	40.2	45.4	53.3	52.5	53.3	405	38.5	43.1	47.1	53.9	53.8	53.9	405	40.6	45.9	50.3	54.6	54.5	54.6	405	-4.3	-4.6	-3.6	-1.3	-2	-4.6	-1.3	405	-6.2	-6.1	-5.8	-2	-2.7	-6.2
406	51.6	55	57.6	62.9	63.1	63.1	406	47.8	51.1	53.7	60.1	61.3	61.3	406	44.5	48.8	51.3	57.9	57.8	57.9	406	50	52.5	55.7	61.2	61.4	61.4	406	52.4	56	58.8	63.6	64.3	64.3	406	-3.8	-3.9	-3.9	-2.8	-1.8	-3.9	-1.8	406	-7.1	-6.2	-6.3	-5	-5.3	-7.1
407	53.9	56.8	59.3	64.4	64.2	64.4	407	50.3	53.8	57.1	62.9	63.2	63.2	407	47.6	51.5	54	60.7	60.5	60.7	407	51.7	54.6	57.1	62.8	63	63	407	53.5	56.9	59.5	64.3	64.5	64.5	407	-3.6	-3	-2.2	-1.5	-1	-3.6	-1	407	-6.3	-5.3	-5.3	-3.7	-3.7	-6.3
408	53.9	56.8	59.3	64.4	64.2	64.4	408	50.3	53.8	57.1	62.9	63.2	63.2	408	47.6	51.5	54	60.7	60.5	60.7	408	51.7	54.6	57.1	62.8	63	63	408	53.5	56.9	59.5	64.3	64.5	64.5	408	-3.6	-3	-2.2	-1.5	-1	-3.6	-1	408	-6.3	-5.3	-5.3	-3.7	-3.7	-6.3
409	53.9	56.8	59.3	64.4	64.2	64.4	409	50.3	53.8	57.1	62.9	63.2	63.2	409	47.6	51.5	54	60.7	60.5	60.7	409	51.7	54.6	57.1	62.8	63	63	409	53.5	56.9	59.5	64.3	64.5	64.5	409	-3.6	-3	-2.2	-1.5	-1	-3.6	-1	409	-6.3	-5.3	-5.3	-3.7	-3.7	-6.3
410	53.9	56.8	59.3	64.4	64.2	64.4	410	50.3	53.8	57.1	62.9	63.2	63.2	410	47.6	51.5	54	60.7	60.5	60.7	410	51.7	54.6	57.1	62.8	63	63	410	53.5	56.9	59.5	64.3	64.5	64.5	410	-3.6	-3	-2.2	-1.5	-1	-3.6	-1	410	-6.3	-5.3	-5.3	-3.7	-3.7	-6.3
411	53.9	56.8	59.3	64.4	64.2	64.4	411	50.3	53.8	57.1	62.9	63.2	63.2	411	47.6	51.5	54	60.7	60.5	60.7	411	51.7	54.6	57.1	62.8	63	63	411	53.5	56.9	59.5	64.3	64.5	64.5	411	-3.6	-3	-2.2	-1.5	-1	-3.6	-1	411	-6.3	-5.3	-5.3	-3.7	-3.7	-6.3
412	53.9	56.8	59.3	64.4	64.2	64.4	412	50.3	53.8	57.1	62.9	63.2	63.2	412	47.6	51.5	54	60.7	60.5	60.7	412	51.7	54.6	57.1	62.8	63	63	412	53.5	56.9	59.5	64.3	64.5	64.5	412	-3.6	-3	-2.2	-1.5	-1	-3.6	-1	412	-6.3	-5.3	-5.3	-3.7	-3.7	-6.3
413	53.9	56.8	59.3	64.4	64.2	64.4	413	50.3	53.8	57.1	62.9	63.2	63.2	413	47.6	51.5	54	60.7	60.5	60.7	413	51.7	54.6	57.1	62.8	63	63	413	53.5	56.9	59.5	64.3	64.5	64.5	413	-3.6	-3	-2.2	-1.5	-1	-3.6	-1	413	-6.3	-5.3	-5.3	-3.7	-3.7	-6.3
414	42.9	46	49.6	57.3	61.7	61.7	414	40.2	43	46.6	53.9	59	59	414	37.9	40.7	42.5	51.2	57	57	414	41.2	44.5	47.7	55.5	59.8	59.8	414	43.3	46.6	49.9	57.4	62.3	62.3	414	-2.7	-3	-3	-3.4	-2.7	-3.4	-2.7	414	-5	-5.3	-7.1	-6.1	-4.7	-7.1
415	42.9	46	49.6	57.3	61.7	61.7	415	40.2	43	46.6	53.9	59	59	415	37.9	40.7	42.5	51.2	57	57	415	41.2	44.5	47.7	55.5	59.8	59.8	415	43.3	46.6	49.9	57.4	62.3	62.3	415	-2.7	-3	-3	-3.4	-2.7	-3.4	-2.7	415	-5	-5.3	-7.1	-6.1	-4.7	-7.1
416	42.9	46	49.6	57.3	61.7	61.7	416	40.2	43	46.6	53.9	59	59	416	37.9	40.7	42.5	51.2	57	57	416	41.2	44.5	47.7	55.5	59.8	59.8	416	43.3	46.6	49.9	57.4	62.3	62.3	416	-2.7	-3	-3	-3.4	-2.7	-3.4	-2.7	416	-5	-5.3	-7.1	-6.1	-4.7	-7.1
417	42.9	46	49.6	57.3	61.7	61.7	417	40.2	43	46.6	53.9	59	59	417	37.9	40.7	42.5	51.2	57	57	417	41.2	44.5	47.7	55.5	59.8	59.8	417	43.3	46.6	49.9	57.4	62.3	62.3	417	-2.7	-3	-3	-3.4	-2.7	-3.4	-2.7	417	-5	-5.3	-7.1	-6.1	-4.7	-7.1
418	42.9	46	49.6	57.3	61.7	61.7	418	40.2	43	46.6	53.9	59	59	418	37.9	40.7	42.5	51.2	57	57	418	41.2	44.5	47.7	55.5	59.8	59.8	418	43.3	46.6	49.9	57.4	62.3	62.3	418	-2.7	-3	-3	-3.4	-2.7	-3.4	-2.7	418	-5	-5.3	-7.1	-6.1	-4.7	-7.1
419	42.9	46	49.6	57.3	61.7	61.7	419	40.2	43	46.6	53.9	59	59	419	37.9	40.7	42.5	51.2	57	57	419	41.2	44.5	47.7	55.5	59.8	59.8	419	43.3	46.6	49.9	57.4	62.3	62.3	419	-2.7	-3	-3	-3.4	-2.7	-3.4	-2.7	419	-5	-5.3	-7.1	-6.1	-4.7	-7.1
420	42.9	46	49.6	57.3	61.7	61.7	420	40.2	43	46.6	53.9	59	59	420	37.9	40.7	42.5	51.2	57	57	420	41.2	44.5	47.7	55.5	59.8	59.8	420	43.3	46.6	49.9	57.4	62.3	62.3	420	-2.7	-3	-3	-3.4	-2.7	-3.4	-2.7	420	-5	-5.3	-7.1	-6.1	-4.7	-7.1
421	42.9	46	49.6	57.3	61.7	61.7	421	40.2	43	46.6	53.9	59	59	421	37.9	40.7	42.5	51.2	57	57	421	41.2	44.5	47.7	55.5	59.8	59.8	421	43.3	46.6	49.9	57.4	62.3	62.3	421	-2.7	-3	-3	-3.4	-2.7	-3.4	-2.7	421	-5	-5.3	-7.1	-6.1	-4.7	-7.1
422	42.9	46	49.6	57.3	61.7	61.7	422	40.2	43	46.6	53.9	59	59	422	37.9	40.7	42.5	51.2	57	57	422	41.2	44.5	47.7	55.5	59.8	59.8	422	43.3	46.6	49.9	57.4	62.3	62.3	422	-2.7	-3	-3	-3.4	-2.7	-3.4	-2.7	422	-5	-5.3	-7.1	-6.1	-4.7	-7.1
423	42.9	46	49.6	57.3	61.7	61.7	423	40.2	43	46.6	53.9	59	59	423	37.9	40.7	42.5	51.2	57	57	423	41.2	44.5	47.7	55.5	59.8	59.8	423	43.3	46.6	49.9	57.4	62.3	62.3	423	-2.7	-3	-3	-3.4	-2.7	-3.4	-2.7	423	-5	-5.3	-7.1	-6.1	-4.7	-7.1
424	42.9	46	49.6	57.3	61.7	61.7	424	40.2	43	46.6	53.9	59	59	424	37.9	40.7	42.5	51.2	57	57	424	41.2	44.5	47.7	55.5	59.8	59.8	424	43.3	46.6	49.9	57.4	62.3	62.3	424	-2.7	-3	-3	-3.4	-2.7	-3.4	-2.7	424	-5	-5.3	-7.1	-6.1	-4.7	-7.1
425	42.9	46	49.6	57.3	61.7	61.7	425	40.2	43	46.6	53.9	59	59	425	37.9	40.7	42.5	51.2	57	57	425	41.2	44.5	47.7	55.5	59.8	59.8	425	43.3	46.6	49.9	57.4	62.3	62.3	425	-2.7	-3	-3	-3.4	-2.7	-3.4	-2.7	425	-5	-5.3	-7.1	-6.1	-4.7	-7.1
426	42.9	46	49.6	57.3	61.7	61.7	426	40.2	43	46.6	53.9	59	59	426	37.9	40.7	42.5	51.2	57	57	426	41.2	44.5	47.7	55.5	59.8	59.8	426	43.3	46.6	49.9	57.4	62.3	62.3	426	-2.7	-3	-3	-3.4	-2.7	-3.4	-2.7	426	-5	-5.3	-7.1	-6.1	-4.7	-7.1
427	42.9	46	49.6	57.3	61.7	61.7	427	40.2	43	46.6	53.9	59	59	427	37.9	40.7	42.5	51.2	57	57	427	41.2	44.5	47.7	55.5	59.8	59.8	427	43.3	46.6	49.9	57.4	62.3	62.3	427	-2.7	-3	-3	-3.4	-2.7	-3.4	-2.7	427	-5	-5.3	-7.1	-6.1	-4.7	-7.1
428							428							428							428							428							428								428
429							429							429							429							429							429								429
430							430							430							430							430							430								430
431							431							431							431							431							431								431
432							432							432							432							432							432								432
433							433							433							433							433							433								433
434							434							434							434							434							434								434
435							435							435							435							435							435								435
436							436							436							436							436							436								436
437							437							437							437							437							437								437
438							438							438							438							438							438								438
439							439							439							439							439							439								439
440							440							440							440							440							440								440
441							441							441							441							441							441								441
442							442							442							442							442							442								442
443							443							443							443							443							443								443
444							444							444							444							444							444								444
445							445							445							445							445							445								445
446							446							446							446							446							446								446
447							447							447							447							447							447								447
448							448							448							448							448							448								448
449							449							449							449							449							449								449
450							450							450							450							450							450								450
451							451							451							451							451							451								451
452							452							452							452							452							452								452
453							453							453							453							453							453								453
454							454							454							454							454							454								454
455							455							455							455							455							455								455
456							456							456							456							456							456								456
457							457							457							457							457							457								457
458							458							458							458							458							458								458
459							459							459							459							459							459								459
460							460							460							460							460							460								460
461							461							461							461							461							461								461
462							462							462							462							462							462								462
463							463							463							463							463							463								463
464							464							464							464							464							464								464
465							465							465							465							465							465								465
466							466							466							466							466							466								466
467							467							467							467							467							467								467
468							468							468							468							468							468								468
469							469							469							469							469							469								469
470							470							470							470							470							470								470
471							471							471							471							471							471								471
472							472							472							472							472							472								472
473							473							473							473							473							473								473
474							474							474							474							474							474								474
475							475							475							475							475							475								475
476							476							476							476							476							476								476
477							477							477							477							477							477								477
[truncated: 17 more columns]
