# Supplementary material for: β-Carotene alleviates substrate inhibition caused by asymmetric cooperativity
Source: Nat Commun. 2025 Mar 29;16:3065. doi: 10.1038/s41467-025-58259-7 (PMC11954892; doi:10.1038/s41467-025-58259-7)
Supplement: Supplementary file 11 — Source Data [file 41467_2025_58259_MOESM11_ESM.xlsx]

## Sheet: Figure 1
	scopoletin [µM]	NbUGT72AY1 [nmol/min/mg]	SD	+ 20 µM retinol	SD	+ 100 µM retinol	SD	+ 200 µM retinol	SD
	0	59.44	11.76	56.48	0.79	47.78	2.58	42.79	0.3
	1	102.49	7.78	93.92	1.25	86.47	4.28	80.74	3.77
	2	125.38	3.64	120.34	10.8	107.73	4.53	116.62	4.39
	4	160.13	13.01	197.61	16.09	174.05	13.97	176.67	4.23
	5	224.82	16.08	234.39	14.25	175.8	6.04	201.52	10.76
	6	256.09	19.48	264.52	11.03	234.82	2.92	232.96	6.12
	8	301.09	30.36	320.94	8.63	309.7	9.66	274.08	13.88
	10	319.45	20.94	421.35	22.35	410.76	7.68	365.33	3.95
	15	326.25	26.73	532.64	12.33	548.57	19.55	437.14	53.53
	20	301.95	21.81	492.84	9.86	615.55	13.23	466.9	11.41
	25	263.09	24.79	438.81	10.58	655.24	15.41	576.66	25.75
	30	217.51	17.41	397.76	27.28	642.1	28.25	633.57	6.92
	40	181.4	11.47	355.74	29.11	557.03	17.53	609	27.91
	50	156.25	11.38	328.44	17.41	491.52	39.01	579.09	11.07
	60	138.09	11.62	317.58	19.24	469.18	22.24	549.33	1.79
	80	113.11	7.35	274.85	12.72	390.02	10.62	518.93	3.8
	100	95.08	16.72	220.3	10.93	381.36	17.45	494.12	17.67
	scopoletin [µM]	NbUGT72AY1 [nmol/min/mg]	SD	+ 200 µM β-carotene	SD	+ 100 µM β-apo-8‘-carotenal	SD	+ 200 µM β-apo-8‘-carotenal	SD
	0	59.44	11.76	53.83	2.23	35.85	2.71	24	2.42
	1	102.49	7.78	96.42	5.96	81.68	2.16	55.26	0.79
	2	125.38	3.64	134.51	10.26	117.79	1.09	76.94	3.97
	4	160.13	13.01	184.9	19.9	186.85	3.4	133.5	7.25
	5	224.82	16.08	242.17	9.58	217.68	3.38	156.46	6.49
	6	256.09	19.48	275.24	19.52	250.46	11.54	175.23	4.59
	8	301.09	30.36	350.22	1.74	314.48	3.23	232.67	8.79
	10	319.45	20.94	437.75	16.67	438.37	15.33	300.83	14.69
	15	326.25	26.73	488.96	6.52	547.59	14.14	415.52	19.84
	20	301.95	21.81	441.1	8.48	612.95	6.11	452.17	27.8
	25	263.09	24.79	438.43	29.29	625.29	11.76	479.86	20.68
	30	217.51	17.41	489.2	22.97	611.34	24.09	484.63	18.39
	40	181.4	11.47	418.46	2.73	531.93	25.51	465.63	17.25
	50	156.25	11.38	380.09	8.5	511.06	8.68	435.71	9.3
	60	138.09	11.62	359.15	20.95	454.89	25.12	455.12	18.53
	80	113.11	7.35	321.12	18.43	374.81	8.12	428.59	13.34
	100	95.08	16.72	302.73	22.88	350.72	60.39	397.64	16.95
	scopoletin [µM]	NbUGT72AY1 [nmol/min/mg]	SD	+ 20 µM β-carotene	SD	+ 100 µM β-carotene	SD	+ 200 µM β-carotene	SD
	0	59.44	11.76	45.81	1.4	22.59	1.91	21.68	2.24
	1	102.49	7.78	86.82	1.53	64.79	0.88	53.55	2.51
	2	125.38	3.64	126.68	4.66	91.73	5.5	77.66	3.02
	4	160.13	13.01	187.96	5.54	149.43	3.85	119.97	4.58
	5	224.82	16.08	208.31	13.65	166.96	1.88	141.6	10.59
	6	256.09	19.48	258.84	9.26	194.53	18.38	145.55	7.5
	8	301.09	30.36	301.36	9.18	262.36	7.68	203.5	10.5
	10	319.45	20.94	454.63	13.58	383.39	13.4	294.76	15.7
	15	326.25	26.73	533.32	27.8	468.33	11.45	357	10.57
	20	301.95	21.81	618.35	9.5	533.89	41.07	357.5	10.12
	25	263.09	24.79	621.93	25.51	553.17	7.05	425.9	9.25
	30	217.51	17.41	604.23	8.82	556.45	1.02	457.05	11.94
	40	181.4	11.47	523.65	10.43	537.71	4.71	436.02	10.6
	50	156.25	11.38	517.61	4.79	541.12	12.37	432.97	5.98
	60	138.09	11.62	507.81	17.16	530.56	2.65	419.13	19.81
	80	113.11	7.35	473.75	16.15	496.57	8.41	418.03	4.97
	100	95.08	16.72	449.35	39.02	476.72	6.75	397.4	14.57
	scopoletin [µM]	NbUGT72AY1 [nmol/min/mg]	SD	+ 20 µM β-carotene	SD	+ 100 µM β-carotene	SD	+ 200 µM β-carotene	SD
	0	25.203	3.5837	30.87	2.1934	15.657	0.87436	5.8973	2.1692
	0.5	31.887	2.8761	63.188	11.834	47.369	6.4189	44.211	3.1318
	1	52.602	3.5915	71.183	3.3502	65.943	6.2849	59.034	1.472
	1.5	68.201	7.738	86.024	2.5193	85.23	5.3479	72.961	4.6438
	2	85.056	10.296	93.574	7.2263	107.46	4.2297	84.994	5.8838
	3	109.94	6.2473	134.92	7.7525	143.52	8.769	124.07	6.223
	4	133.97	0.84333	168.7	12.637	178.94	10.023	154.76	10.786
	5	164.75	9.6888	206.14	14.261	134.82	23.732	187.6	4.5585
	8	225.76	17.191	299.61	7.4929	278.85	6.6715	261.06	13.154
	15	186.94	3.5247	357.24	25.359	379.31	28.4	368.32	12.521
	25	127.03	16.949	294.7	19.643	366.33	22.844	353.65	10.437
	40	97.982	12.103	279.3	14.897	349.86	3.067	325.62	8.0163
	60	82.715	9.8401	241.21	20.692	343.41	4.5046	300.78	11.591
	100	69.704	5.8434	198.19	13.634	273.62	35.359	253.74	17.669
	200	56.712	2.1969	156.93	15.195	255.16	5.449	221.46	5.2872
	300	50.323	5.8422	140.46	12.472	227.27	5.2146	208.01	5.1173
	400	40.037	5.196	118.24	2.5716	218.09	4.1996	199.89	5.034
	600	29.485	6.4657	110.52	7.7186	185.91	6.8627	183.24	15.15
	1000	24.917	5.0028	87.818	2.896	162.68	9.7305	153.63	12.478
	scopoletin [µM]	NbUGT72AY1 [nmol/min/mg]	SD	+ 20 µM lycopene	SD	+ 100 µM lycopene	SD
	0	14.757	1.0346	24.324	1.9479	20.182	2.4072
	0.5	23.053	1.1723	34.674	4.0961	30.767	2.4451
	1	30.648	2.5196	44.126	2.4448	41.462	1.6241
	1.5	38.893	2.4376	49.627	1.9952	51.341	1.58
	2	44.848	3.5303	62.929	3.8357	57.6	2.288
	3	70.445	1.9351	92.97	8.1008	78.068	5.3986
	4	82.976	9.791	96.932	4.6634	90.399	4.4905
	5	90.631	11.499	104.65	13.059	111.66	8.3927
	8	91.919	6.8497	147.8	15.551	167.7	5.0676
	15	76.544	6.875	125.17	11.154	187.84	9.114
	25	70.659	5.446	96.877	5.669	185.04	9.191
	40	46.645	4.44	71.854	9.7466	132.31	12.309
	60	39.627	2.7228	58.438	12.712	107.61	17.643
	scopoletin [µM]	NbUGT72AY1 [nmol/min/mg]	SD	+ 20 µM zeaxanthin	SD	+ 100 µM zeaxanthin	SD
	0	21.809	2.596	15.963	1.1795	7.9836	0.45584
	0.5	34.781	0.91296	24.893	0.66718	19.955	0.95756
	1	41.755	3.4405	29.536	0.72171	28.745	0.94927
	1.5	47.754	3.0229	34.05	1.8129	32.375	1.3901
	2	48.455	7.7116	36.848	1.1129	33.965	2.071
	3	75.576	3.4833	39.304	3.6795	38.829	2.5778
	4	85.425	2.8313	39.087	3.1927	38.841	1.4137
	5	106.82	5.7484	35.181	1.6421	35.329	0.70816
	8	143.44	5.3874	30.668	1.8347	28.808	1.06
	15	146.57	14.361	33.404	2.6202	26.755	2.6537
	25	112.64	13.989	27.876	0.83644	25.024	3.08
	40	86.25	8.7268	26.25	1.1286	22.414	2.0235
	60	72.886	2.5892	23.901	0.35298	19.187	1.9534
	100	53.481	2.4867	21.834	1.2515	14.113	0.60396
	scopoletin [µM]	NbUGT72AY1 [nmol/min/mg]	SD	+ 20 µM lutein	SD	+ 100 µM lutein	SD
	0	14.757	1.0346	1.9372	0.49748	1.0952	1.2144
	0.5	23.053	1.1723	14.019	1.4098	9.8905	1.1877
	1	30.648	2.5196	19.462	2.2135	10.944	0.57144
	1.5	38.893	2.4376	23.434	1.8741	12.666	0.051282
	2	44.848	3.5303	23.342	0.62575	14.181	0.48745
	3	70.445	1.9351	26.958	1.1389	15.749	0.62344
	4	82.976	9.791	30.841	4.6051	16.031	0.77102
	5	90.631	7.499	30.282	1.1446	14.411	0.84181
	8	91.919	6.8497	32.921	3.8222	14.641	0.73773
	15	76.544	6.875	36.6	2.0903	15.762	0.51007
	25	70.659	5.446	32.984	2.8046	12.196	0.37554
	40	46.645	4.44	26.104	0.96411	11.676	1.4125
	60	39.627	2.7228	22.212	2.7231	11.214	0.48874
	(apo)carotenoid [µM]	200 µM scopoletin + β-carotene [nmol/min/mg]	SD	200 µM scopoletin + β-apo-8‘-carotenal [nmol/min/mg]	SD	200 µM scopoletin + retinol [nmol/min/mg]	SD
	0	86.67	1.88	83.71	4.04	75.06	5.43
	10	104.76	4.49	100.98	5.95	72.73	4.93
	20	106.82	2.37	105.99	4.74	76.56	4.44
	40	117.23	6.16	115.46	13.11	84.88	8.93
	60	118.34	8.24	111.34	7.56	88.38	1.62
	80	116.53	3.88	111.79	8.39	88.22	11.13
	100	86.24	4.35	96.49	2.55	88.32	2.67
	200	88.19	6.87	80.39	6.27	99.04	2.99
	400	64.35	3.83	65.69	1.24	89.06	7.11
	600	55.1	2.36	55.14	2.02	71.63	2.55
	800	44.66	2.1	42.49	0.37	66.39	4.21
	1000	40.84	2.21	39.37	1.9	56.05	2.61
	(apo)carotenoid [µM]	β-carotene [nmol/min/mg]	SD	β-apo-8‘-carotenal [nmol/min/mg]	SD	retinol [nmol/min/mg]	SD
	0	39.96	0.73	34.138	1.16	36.999	0.8
	10	31.46	0.03	28.345	0.93	31.932	1.74
	20	25.19	0.2	24.419	1.19	31.838	1.53
	40	23.93	0.93	20.443	1.14	30.74	0.69
	60	21.18	0.69	18.595	1.66	25.904	1.04
	80	19	0.8	19.252	0.95	22.535	1.59
	100	17.91	0.36	19.004	0.46	20.885	1.81
	200	14.32	0.24	14.6	1.04	17.217	1.18
	400	10.53	0.34	12.158	0.67	14.529	0.75
	600	8.66	0.33	10.513	0.47	14.418	1.54
	800	7.2	0.33	8.9616	0.49	12.304	1.66
	1000	6.52	0.73	7.1245	1.32	12.041	0.76

## Sheet: Figure 2
	structure	data
	8J2Z	https://www.rcsb.org/structure/8J2Z
	8J31	https://www.rcsb.org/structure/8J31
	8J2V	https://www.rcsb.org/structure/8J2V
	8J2U	https://www.rcsb.org/structure/8J2U
	9J9K	https://www.rcsb.org/structure/9J9K
	9LRJ	https://www.rcsb.org/structure/9LRJ

## Sheet: Figure 5
	scopoletin [µM]	0 µM UDPG	5 µM UDPG	SD	10 µM UDPG	SD	25 µM UDPG	SD	50 µM UDPG	SD	100 µM UDPG	SD
	0	0	0	0	0	0	0	0	0	0	0	0
	5	0	4.9374	3.3461	7.5096	1.7357	8.7445	1.7375	8.3513	1.8094	9.463	1.4639
	10	0	15.184	2.216	20	19.105	24.932	9.1151	40.464	5.2932	31.741	5.9139
	25	0	111.63	2.5694	116.41	26.913	264.29	9.2596	321.1	32.406	375.68	24.062
	50	0	63.524	15.521	114.01	19.583	205.4	3.1565	243.28	11.126	261.49	18.737
	100	0	61.297	4.6295	35.416	21.263	120.57	2.6908	127.92	10.203	155.71	4.7393
	UDPG [µM]	0 µM scopoletin	5 µM scopoletin	SD	10 µM scopoletin	SD	25 µM scopoletin	SD	50 µM scopoletin	SD	100 µM scopoletin	SD
	0	0	0	0	0	0	0	0	0	0	0	0
	5	0	4.9374	3.3461	15.184	2.216	111.63	2.5694	33.524	20.521	61.297	4.6295
	10	0	7.5096	1.7357	20	19.105	116.41	64.913	114.01	15.583	35.416	21.263
	25	0	8.7445	1.7375	24.932	9.1151	264.29	9.2596	205.4	13.156	120.57	12.691
	50	0	8.3513	1.8094	40.464	5.2932	321.1	32.406	243.28	11.126	127.92	10.203
	100	0	9.463	1.4639	31.741	5.9139	365.68	24.062	261.49	18.737	145.71	14.739
	UDPG [µM]	vmax	error
	0	0	0
	5	284	24
	10	326	30
	25	703	11
	50	843	17
	100	960	31
	scopoletin [µM]	Hill (UDPG)	error
	0	0	0
	5	0.57	0.1
	10	0.98	0.3
	25	1.21	0.1
	50	1.85	0.1
	100	2.99	0.4

## Sheet: Figure 6
					std. equ. [µg/g(FW)]
	File Name	Nr	plant	treatment	Phenylalanine	Quercetin rutinoside	Tryptophan	Nicotine	Scopoletin	Kaempferol rutinoside	2,4D	Scopolin
	281122000009.D	1	wt	PEG	18.588	1.58497	2.4428	144.681	0.0149273	0.783261	0.786092	0.112765
	281122000011.D	2	wt	PEG	35.9251	2.05644	3.12652	177.146	0.0310219	1.14386	1.05635	0.147678
	281122000014.D	3	wt	PEG	13.5281	1.14781	7.54647	138.458	0.0161897	0.333701	0.742817	0.082118
	281122000016.D	4	transgenic	PEG	87.3184	12.3212	51.2952	320.745	0.0551029	2.51141	1.68215	2.78672
	281122000022.D	5	transgenic	PEG	84.3936	9.46443	46.7987	386.18	0.0253912	1.53483	1.50718	3.51455
	281122000024.D	6	transgenic	PEG	58.4135	8.37082	71.9177	331.387	0.04503	1.65395	1.68949	3.12632
	281122000027.D	7	wt	2,4D	36.2856	1.97898	20.686	206.284	0.0147564	0.840641	213.906	0.249943
	281122000031.D	8	wt	2,4D	31.5857	1.68742	18.9597	201.812	0.030684	0.671819	150.985	0.180397
	281122000034.D	9	wt	2,4D	18.3423	1.36484	5.97107	148.339	0.00586368	0.305661	131.395	0.0925668
	281122000036.D	10	transgenic	2,4D	52.4871	28.5693	110.073	363.418	0.136542	5.89523	265.443	6.80985
	281122000040.D	11	transgenic	2,4D	50.3242	21.357	107.74	352.179	0.0102754	3.70336	280.059	4.88291
	281122000042.D	12	transgenic	2,4D	33.7454	13.5282	76.555	281.418	0.00794033	1.61754	246.706	4.24713
	281122000085.D	13	wt	PEG	11.2965	1.88985	4.67577	187.788	0.00662047	0.730181	2.54007	0.151241
	281122000087.D	14	wt	PEG	16.1642	1.8339	7.58559	163.765	0.00421218	0.548326	0.68248	0.127493
	281122000090.D	15	wt	PEG	18.9966	2.23124	2.10117	213.421	0.0143772	1.18534	1.17388	0.165558
	281122000092.D	16	transgenic	PEG	38.148	23.7964	27.0426	331.696	0.0565898	7.56699	1.68948	3.76957
	281122000095.D	17	transgenic	PEG	61.1297	21.5215	49.1008	414.696	0.0610354	4.63282	2.03156	2.48715
	281122000097.D	18	transgenic	PEG	33.0017	14.0213	35.9695	333.477	0.0379154	2.20437	1.72642	2.41793
	281122000100.D	19	wt	2,4D	24.4878	2.50907	12.7405	212.564	0.0244479	0.870254	194.848	0.108547
	281122000102.D	20	wt	2,4D	38.214	2.17299	23.3534	204.81	0	0.776568	177.083	0.280622
	281122000105.D	21	wt	2,4D	12.2441	1.95031	4.15704	167.25	0.00791463	0.476806	188.69	0.147817
	281122000107.D	22	transgenic	2,4D	35.8238	42.8075	87.0322	375.422	0.120689	14.6911	348.045	9.13295
	281122000110.D	23	transgenic	2,4D	31.5113	19.6461	66.3242	276.409	0.0249561	6.17659	286.76	6.01416
	281122000112.D	24	transgenic	2,4D	25.0941	17.1066	67.2076	243.524	0.0393399	4.23526	221.493	4.6392

## Sheet: Supplementary Data 21
	(apo)carotenoid [µM]	200 µM scopoletin + β-carotene	SD	200 µM scopoletin + β-apo-8‘-carotenal	SD	200 µM scopoletin + retinol	SD	200 µM scopoletin + β-ionone	SD	200 µM scopoletin + α-ionone	SD	200 µM scopoletin + β-ionol	SD	200 µM scopoletin + α-ionol	SD
	0	86.67	1.88	83.71	4.04	75.06	5.43	66.89	6.59	64.88	2.6	72.72	5.19	88.79	5.23
	10	104.76	4.49	100.98	5.95	72.73	4.93	67.36	8.76	64.59	1.97	69.86	8.1	111.72	6.5
	20	106.82	2.37	105.99	4.74	76.56	4.44	80.36	4.03	57.79	1.8	84.5	2.49	128.74	2.59
	40	117.23	16.16	115.46	13.11	84.88	8.93	93.61	2.82	79.36	3.85	91.58	5.13	121.37	3.54
	60	118.34	8.24	111.34	7.56	88.38	1.62	92.88	4.17	86.36	9.22	87.61	6.29	147.39	4.21
	80	116.53	13.88	111.79	8.39	88.22	11.13	97.38	1.72	85.67	5.07	99.72	6.56	141.14	9.6
	100	86.24	4.35	96.49	2.55	88.32	2.67	103.33	3.8	89.04	7.48	117.43	2	168.42	6.61
	200	88.19	6.87	80.39	6.27	99.04	2.99	120.61	3.15	98.52	3.13	145.53	3.03	210.11	23.26
	400	58.35	13.83	65.69	1.24	74.06	7.11	128.05	2.62	98.77	11.14	166.42	5.46	225.53	7.9
	600	55.1	2.36	55.14	2.02	71.63	0.55	124.93	3.73	88.42	6.47	175.8	5.23	235.57	12.45
	800	44.66	2.1	42.49	0.37	66.39	9.21	117.51	2.73	77.2	7.96	157.5	7.55	237.08	9.67
	1000	30.84	2.21	31.37	1.9	56.05	2.61	105.55	3.2	64.56	5.99	149.24	8.06	201.28	15.9

## Sheet: Supplementary Data 46
	scopoletin [µM]	0 sec	SD	30 sec	SD	120 sec	SD	300 sec	SD	600 sec	SD	900 sec	SD
	0	0	2.5254	0	1.9402	0	0.48733	0	1.0965	0	2.7842	0	1.4329
	5	38.085	3.5778	48.24	1.5003	30.272	3.3116	29.447	0.53029	46.705	1.6489	47.639	7.1321
	10	82.648	7.3384	85.725	4.7415	90.459	5.6885	77.248	1.9585	113.61	5.3528	126.22	9.5802
	25	188.64	7.4458	190.17	9.8196	125.96	3.898	104.46	8.929	190.12	5.3237	198.57	3.2269
	50	157.24	7.7641	145.72	2.7999	119.53	12.739	97.828	14.603	182.31	12.152	200.86	19.543
	100	112.63	9.1056	97.023	4.4319	78.197	7.4316	77.092	2.9808	133.74	11.173	157.54	8.0526
	scopoletin [µM]	no β-carotene	SD	0 sec	SD	30 sec	SD	120 sec	SD	300 sec	SD
	0	0	3.1175	0	2.5254	0	0.66775	0	0.83631	0	1.8418
	5	55.855	2.949	38.085	3.5778	92.477	3.9946	82.926	4.5958	94.317	6.6362
	10	161.02	5.2667	82.648	7.3384	171.26	7.0988	158.62	5.7127	187.18	8.1396
	25	195.41	17.57	188.64	7.4458	122.62	7.4446	110.95	6.6286	118.61	8.7854
	50	133.24	14.464	157.24	7.7641	76.238	9.7762	73.575	6.494	82.455	10.897
	100	77.481	12.361	112.63	9.1056	46.989	0.60272	41.692	0.97017	58.907	2.7942
	time [sec]	vmax	SD	KS	SD
	0	535.94	31.539	23.239	4.1559
	30	541.69	33.424	24.792	7.4738
	120	404.37	37.362	40.789	11.428
	300	317.99	20.076	56.191	6.3599
	600	559.37	26.156	59.206	5.0288
	900	612.39	29.146	63.587	5.6132

## Sheet: Supplementary Table 4
Analysis of enzyme mutants identifies amino acids that are crucial for SI
substrate scopoletin
NbUGT72AY2 WT					Mutant I86V_F87I					Mutant H390Y					Mutant Chimär (V154-F209/I152-C204)					Mutant N27D
Substrate final [µM]	mean activity [nmol/min/mg]	SD			Substrate final [µM]	mean activity [nmol/min/mg]	SD			Substrate final [µM]	mean activity [nmol/min/mg]	SD			Substrate final [µM]	mean activity [nmol/min/mg]	SD			Substrate final [µM]	mean activity [nmol/min/mg]	SD
0	33.5629	2.42996			0	3.8476	0.41203			0	7.71713	0.298195			0	1.11389	0.923902			0	9.83962	0.578113
2	73.1662	8.6663			2	46.0834	24.0887			2	36.5098	1.73785			2	-0.40075	0.569349			2	65.5442	3.63213
5	109.97	4.16781			5	97.4708	3.44984			5	52.8374	5.64172			5	-0.645752	0.997078			5	105.182	6.94004
8	99.0984	3.17705			8	117.76	11.276			8	68.7335	6.54008			8	0.18036	0.72971			8	101.064	9.04712
15	66.0163	2.77801			15	175.308	9.31688			15	63.2532	14.9628			15	3.69275	1.23822			15	75.6648	2.72319
25	47.1581	7.75546			25	238.85	84.8771			25	49.3739	17.1706			25	2.25856	1.91424			25	57.9774	5.90028
40	35.09	0.972494			40	202.519	25.187			40	29.5627	0.377725			40	6.46661	0.908093			40	43.5803	1.34419
60	26.2537	2.66181			60	232.34	36.4662			60	30.6864	3.52014			60	16.0366	3.97774			60	36.2382	2.78346
100	22.1692	2.46823			100	190.762	30.9585			100	15.4533	1.45565			100	22.7304	4.80067			100	29.1719	1.60951
200	15.3558	1.04409			200	127.026	32.8033			200	9.58144	2.22698			200	32.486	6.57192			200	23.8471	1.89105
300	13.7023	1.28489			300	112.014	13.4729			300	3.64487	0.892758			300	35.9246	2.4983			300	12.8848	0.783532
400	11.4211	0.66708			400	97.7933	6.4789			400	6.87139	2.35314			400	35.8208	10.8295			400	12.6089	1.50593
600	10.6199	2.50875			600	66.649	1.39642			600	4.14435	1.14865			600	23.4994	7.74968			600	7.86581	0.879606
1000	8.31573	1.20382			1000	51.1683	4.32824			1000	1.96798	1.60836			1000	27.2665	2.7005			1000	5.5463	1.33929
NbUGT72AY1 WT					Chimera A (V154-D192/I152-N188)					Chimera B(S191-F209/D189-C204)
Substrate final [µM]	mean activity [nmol/min/mg]	SD			Substrate final [µM]	mean activity [nmol/min/mg]	SD			Substrate final [µM]	mean activity [nmol/min/mg]	SD
0	7.07399	1.96947			0	3.43639	0.694511			0	6.72488	1.08319
3	37.3269	30.5918			3	21.4809	6.26182			3	71.7848	3.46314
4	89.6041	21.5928			4	23.7698	8.48131			4	87.185	1.35581
5	86.2351	32.182			5	43.6234	4.9104			5	80.7011	16.4774
8	75.626	13.5228			8	57.8932	5.17805			8	89.3529	12.6817
15	43.0148	28.9742			15	97.3201	3.58098			15	63.3794	3.93151
25	42.9207	4.7421			25	108.008	10.3841			25	48.609	3.22745
40	42.0602	0.596544			40	114.039	10.3914			40	42.4494	5.72978
60	24.7032	3.02084			60	120.007	10.0288			60	27.7915	1.82307
100	16.7322	1.47475			100	136.861	6.39039			100	14.7433	4.47705
200	12.1849	1.11981			200	146.764	11.6168			200	8.91331	2.36594
300	11.8259	1.02016			300	160.034	1.84418			300	8.17218	2.34105
400	10.0121	1.47745			400	145.702	0.789338			400	6.89555	1.33191
600	13.559	2.17296			600	117.817	2.07701			600	4.69169	1.77973
1000	12.1329	1.10816			1000	101.312	5.69954			1000	4.08068	1.18892
NbUGT72AY1 WT					UGT72AY1 mutant I86V					UGT72AY1 mutant F87I
Substrate final [µM]	mean activity [nmol/min/mg]	SD			Substrate final [µM]	mean activity [nmol/min/mg]	SD			Substrate final [µM]	mean activity [nmol/min/mg]	SD
0	34.0352	1.88234			0	34.0396	2.92124			0	12.3436	5.42908
0.5	79.689	3.2078			0.5	44.596	6.17817			0.5	30.9662	1.34466
1	97.6605	3.09616			1	62.7871	5.65007			1	47.5929	2.83041
1.5	97.9881	3.00715			1.5	71.4967	11.967			1.5	52.0481	2.25901
2	94.4748	22.2814			2	69.1521	9.49152			2	54.7354	5.58027
3	102.497	16.5463			3	101.691	9.61272			3	84.6095	3.79236
4	130.058	4.36735			4	127.609	7.93036			4	119.18	4.54243
5	144.59	1.86394			5	141.891	8.24458			5	144.258	3.09263
8	184.815	9.26579			8	190.462	20.3407			8	193.511	9.883
15	244.582	25.5849			15	230.049	78.8788			15	354.015	19.6174
25	349.605	10.7578			25	307.149	45.3914			25	527.679	14.7879
40	288.469	56.8064			40	258.229	60.2115			40	510.226	43.2878
60	257.205	39.9734			60	263.002	8.49762			60	458.378	49.6339
100	171.001	56.5564			100	245.089	3.3099			100	382.232	36.289
200	141.16	69.4837			200	175.285	23.2084			200	282.466	13.5697
300	135.63	39.3218			300	137.163	35.3952			300	217.434	10.5978
400	130.471	6.44943			400	136.096	24.1687			400	187.102	5.73622
600	69.4215	46.384			600	109.119	2.27763			600	180.371	34.503
1000	61.3666	27.0854			1000	90.1197	10.2181			1000	141.543	13.8267
NbUGT72AY1 WT					UGT72AY1 Mutant R91A					UGT72AY1 Mutant R91F					UGT72AY1 Mutant R91M
Substrate final [µM]	mean activity [nmol/min/mg]	SD			Substrate final [µM]	mean activity [nmol/min/mg]	SD			Substrate final [µM]	mean activity [nmol/min/mg]	SD			Substrate final [µM]	mean activity [nmol/min/mg]	SD
0	16.4664	6.92994			0	14.1971	2.49962			0	14.5423	2.6828			0	27.8138	1.85136
0.5	17.4409	5.26942			0.5	25.4795	3.89237			0.5	19.5018	0.410324			0.5	37.9035	1.53864
1	30.0785	2.88584			1	35.6018	4.72255			1	26.7067	2.82712			1	47.873	3.32008
1.5	32.9889	4.31416			1.5	39.2436	2.83461			1.5	38.2614	1.48451			1.5	54.3089	0.53451
2	45.6293	7.89258			2	32.9322	18.4139			2	43.0711	3.3048			2	63.9821	1.89043
3	54.3189	6.73803			3	48.4783	1.68415			3	41.2614	6.25607			3	73.1996	1.15521
4	71.4573	5.57175			4	68.3815	4.12117			4	42.2297	2.37063			4	89.2518	3.07374
5	88.8662	6.42183			5	77.9801	5.47794			5	44.7738	5.37344			5	109.868	6.61908
8	126.065	5.5492			8	89.0007	6.77481			8	40.6959	1.77574			8	141.293	11.3603
15	137.904	14.7857			15	77.7607	16.7935			15	30.2156	3.68569			15	180.514	5.77641
25	95.3179	4.48017			25	55.5843	7.82765			25	19.4363	0.997144			25	131.55	2.59096
40	91.2687	37.2248			40	51.6087	9.57233			40	14.8164	1.10561			40	105.761	1.51169
60	58.0898	5.35004			60	46.0998	3.60972			60	11.5249	0.42586			60	80.2811	7.36929
100	40.0284	5.52443			100	32.0682	3.96031			100	8.48443	1.46034			100	54.7976	9.91792
200	29.8484	3.99414			200	16.0776	4.37934			200	2.78567	0.201329			200	40.5105	1.5582
300	23.9063	4.25112			300	17.1327	1.20185			300	1.09233	0.348712			300	29.8582	1.5149
400	19.6671	1.10743			400	14.8269	3.08535			400	0.515716	0.373366			400	23.5149	1.82592
600	15.2375	2.93657			600	5.79951	3.20976			600	3.97011	7.45607			600	16.7797	1.10731
1000	12.9751	2.98702			1000	2.43186	1.40964			1000	1.86121	0.0733364			1000	12.3355	1.24623
NBUGT72AY1 WT					UGT72AY1 mutant F155I					UGT72AY1 mutant E160Q
Substrate final [µM]	mean activity [nmol/min/mg]	SD			Substrate final [µM]	mean activity [nmol/min/mg]	SD			Substrate final [µM]	mean activity [nmol/min/mg]	SD
0	12.7801	2.09814			0	5.96388	0.702171			0	2.27353	1.27256
0.5	23.1432	7.80818			0.5	14.9315	0.317347			0.5	10.5592	3.94403
1	26.6541	3.87607			1	24.6071	1.86049			1	17.635	1.79315
2.5	57.5869	1.97825			2.5	49.3156	5.90117			2.5	37.4855	1.59617
4	92.9712	7.73954			4	79.7377	2.05794			4	57.2955	4.30065
6	128.746	11.9377			6	106.612	4.111			6	77.1648	4.18612
8	146.307	9.45246			8	109.842	6.30064			8	116.301	4.97439
15	123.035	16.9944			15	91.3862	7.07307			15	113.838	10.4122
25	83.5421	8.48411			25	73.4365	5.43901			25	81.3256	0.277176
40	71.3204	4.02558			40	56.4612	8.17448			40	75.2583	4.04689
60	67.4625	10.9671			60	42.1835	6.94157			60	61.4073	4.05012
100	56.1155	5.85939			100	40.4123	3.9569			100	47.8587	2.74347
200	44.9532	1.76318			200	33.235	3.01213			200	45.5068	8.6324
400	40.4071	5.65881			400	32.5527	6.10672			400	37.855	3.92467
NbUGT72AY1 WT					UGT72AY1 mutant N27A					UGT72AY1 mutant Y163H
Substrate final [µM]	mean activity [nmol/min/mg]	SD			Substrate final [µM]	mean activity [nmol/min/mg]	SD			Substrate final [µM]	mean activity [nmol/min/mg]	SD
0	16.1759	3.41379			0	8.10163	1.16927			0	7.82341	0.955668
4	119.773	18.4339			4	97.7685	1.53909			4	98.115	5.13395
6	168.063	15.2399			6	94.7383	4.16891			6	137.063	11.0793
8	181.914	18.7482			8	84.0219	6.58298			8	152.141	56.4384
15	141.753	14.4375			15	58.1839	8.81259			15	182.918	36.0329
25	107.604	14.4537			25	45.0974	8.21187			25	198.637	23.7539
40	80.5653	11.0532			40	33.8066	12.3525			40	166.323	26.8247
60	64.1794	4.16532			60	31.3454	3.72706			60	131.624	9.31258
100	55.5516	7.58658			100	26.9347	4.83545			100	122.101	13.2176
200	41.3896	6.33047			200	19.1671	1.86877			200	80.8521	8.26411
300	39.4502	7.85665			300	11.2484	1.22756			300	64.9746	7.77083
400	36.2742	4.74652			400	10.3503	0.574247			400	47.5992	16.92
600	34.5375	8.13397			600	9.24922	0.949697			600	42.2454	5.02089
1000	33.7563	7.99582			1000	9.86244	1.32636			1000	40.9779	3.74582
NbUGT72AY1 WT					UGT72AY1 mutant K157Q					UGT72AY1 mutant E165D					UGT72AY1 mutant E168Q
Substrate final [µM]	mean activity [nmol/min/mg]	SD			Substrate final [µM]	mean activity [nmol/min/mg]	SD			Substrate final [µM]	mean activity [nmol/min/mg]	SD			Substrate final [µM]	mean activity [nmol/min/mg]	SD
0	22.2243	1.35033			0	14.5952	1.014			0	17.1196	5.84125			0	14.3738	0.726263
1	37.1482	1.17115			1	35.7711	1.28608			1	37.0925	2.36436			1	34.4268	1.71089
4	64.6986	49.6009			4	95.0683	1.50766			4	84.1806	9.64247			4	98.2531	9.87231
6	133.545	3.51526			6	141.673	8.23518			6	86.3508	20.0246			6	82.7962	46.9575
8	159.227	8.2274			8	133.436	1.02614			8	173.494	5.33172			8	58.8005	24.8365
15	150.779	20.0691			15	86.2183	19.1517			15	142.889	13.5041			15	97.6719	21.621
25	96.5323	2.59702			25	67.0548	2.94908			25	142.787	54.8658			25	80.0804	5.35333
40	91.7878	2.51815			40	55.6556	1.65232			40	99.6433	11.6542			40	56.5935	4.68603
60	67.507	8.41951			60	46.1498	1.03357			60	87.5249	7.66623			60	47.7884	3.33894
100	62.7705	5.24506			100	38.0637	1.7104			100	57.1232	8.42758			100	34.8891	2.8313
200	46.8249	1.2441			200	27.7177	0.73272			200	46.5284	3.08329			200	25.4034	0.986865
300	39.879	3.37573			300	20.2351	11.27			300	41.3772	1.3086			300	22.4806	1.68682
400	32.8608	1.7173			400	27.2448	1.21696			400	34.6409	1.09203			400	25.7673	2.84528
600	32.9228	2.87975			600	18.4225	1.06069			600	30.3703	3.16202			600	19.5457	2.95852
1000	23.1318	3.84213			1000	16.3122	1.09623			1000	24.363	2.54161			1000	16.7048	1.96321
NbUGT72AY1 WT					UGT72AY1 mutant V184M
Substrate final [µM]	mean activity [nmol/min/mg]	SD			Substrate final [µM]	mean activity [nmol/min/mg]	SD
0	8.77452	0.736725			0	10.7206	1.60028
4	87.262	6.43758			4	108.994	11.0675
6	81.203	5.34356			6	160.43	12.695
8	65.7798	1.3626			8	186.553	7.17164
15	47.328	6.64236			15	230.039	7.03246
25	40.906	1.57124			25	226.689	22.829
40	31.2351	1.36608			40	205.434	23.3106
60	27.284	2.84298			60	194.436	25.8377
100	24.9176	1.15727			100	164.05	14.43
200	18.7906	1.31741			200	110.214	10.5647
300	16.172	0.774705			300	93.8367	18.9761
400	14.6315	0.422935			400	75.0878	7.09577
600	12.1968	1.14634			600	55.9602	10.7345
1000	10.8264	1.40253			1000	46.2018	9.60023
NbUGT72AY1 WT					Mutant R179Q					Mutant LL187;188MM
Substrate final [µM]	mean activity [nmol/min/mg]	SD			Substrate final [µM]	mean activity [nmol/min/mg]	SD			Substrate final [µM]	mean activity [nmol/min/mg]	SD
0	22.8312	2.5674			0	16.4694	0.140106			0	30.9726	2.60828
1	62.4794	8.74101			1	68.2359	3.72802			1	47.6055	6.58351
2	104.603	7.01794			2	90.142	8.59612			2	75.7505	0.474355
5	211.683	5.12208			5	181.073	10.1103			5	140.431	40.2674
8	300.529	24.6365			8	158.103	58.829			8	262.032	8.46068
15	235.243	12.154			15	158.235	24.4057			15	250.902	15.2711
25	177.231	35.5548			25	137.574	4.94196			25	196.378	19.9363
40	140.105	20.7635			40	113.317	1.06456			40	158.704	13.6305
60	98.0953	5.70298			60	79.7563	4.60304			60	136.781	3.11757
100	81.0029	14.2227			100	65.7886	4.015			100	135.492	8.91811
200	75.5436	12.7317			200	43.1529	1.30968			200	117.254	6.39817
300	54.6944	6.72888			300	40.4902	2.89303			300	91.6065	4.40976
400	47.7097	6.54754			400	44.9149	2.42624			400	73.4221	16.1308
					600	36.4964	1.31571			600	70.6219	4.64996
					1000	29.8502	4.00396			1000	60.7718	2.48222
NbUGT72AY1 WT					Mutant K171E					Mutant S191N
Substrate final [µM]	mean activity [nmol/min/mg]	SD			Substrate final [µM]	mean activity [nmol/min/mg]	SD			Substrate final [µM]	mean activity [nmol/min/mg]	SD
0	30.5854	3.0915			0	39.6557	3.82791			0	28.466	2.24466
1	84.7536	6.82933			1	80.5915	10.5492			1	63.9046	12.8615
2	122.602	7.21212			2	118.375	10.0136			2	111.061	1.54029
5	235.94	6.69872			5	224.785	9.33084			5	197.273	12.8688
8	317.706	17.7277			8	354.985	24.0893			8	235.69	16.9358
15	262.116	8.19965			15	298.728	8.79123			15	156.78	17.2578
25	196.016	9.90821			25	229.809	33.8575			25	126.739	25.5801
40	152.813	7.40681			40	113.241	69.0307			40	116.965	9.079
60	128.467	3.00396			60	117.107	40.0987			60	89.4468	1.55731
100	104.146	3.57735			100	113.652	5.99108			100	78.8721	4.15016
200	84.6816	5.824			200	86.4811	5.44043			200	71.6654	8.17133
300	69.3376	2.79903			300	82.6699	17.4928			300	52.2697	7.82629
400	57.9263	6.28358			400	70.7003	7.15924			400	51.9323	2.11997
600	42.661	7.08583			600	65.0938	13.3416			600	43.0879	3.13068
1000	42.6991	11.1222			1000	62.0233	6.049			1000	38.5033	2.02097
NbUGT72AY1 WT					UGT72AY1 mutant T145L					UGT72AY1 mutant Y317F
Substrate final [µM]	mean activity [nmol/min/mg]	SD			Substrate final [µM]	mean activity [nmol/min/mg]	SD			Substrate final [µM]	mean activity [nmol/min/mg]	SD
0	22.2243	1.35033			0	9.56236	1.24825			0	7.62373	0.854734
1	37.1482	1.17115			1	34.194	3.02291			1	28.9718	2.82239
4	64.6986	49.6009			4	102.569	8.99411			4	74.5513	28.7297
6	133.545	3.51526			6	125.205	15.6142			6	122.34	1.9671
8	159.227	8.2274			8	172.911	6.75182			8	163.694	1.1077
15	150.779	20.0691			15	261.477	8.53066			15	240.34	12.8449
25	96.5323	2.59702			25	353.914	24.7138			25	250.353	17.0274
40	91.7878	2.51815			40	423.878	15.2503			40	245.772	18.2168
60	67.507	8.41951			60	452.35	21.6978			60	205.718	31.5487
100	62.7705	5.24506			100	458.14	12.5661			100	162.148	21.3651
200	46.8249	1.2441			200	426.404	35.0949			200	118.485	6.43347
300	39.879	3.37573			300	412.583	46.5665			300	100.387	16.6739
400	32.8608	1.7173			400	374.283	19.9351			400	100.029	3.47202
600	32.9228	2.87975			600	366.661	12.6312			600	83.4203	6.19495
1000	23.1318	3.84213			1000	338.51	22.3764			1000	82.2642	5.74166
NbUGT72AY1 WT					UGT72AY1 mutant W350A
Substrate final [µM]	mean activity [nmol/min/mg]	SD			Substrate final [µM]	mean activity [nmol/min/mg]	SD
0	12.7801	2.09814			0	-0.226219	0.195922
0.5	23.1432	7.80818			0.5	2.14503	4.70079
1	26.6541	3.87607			1	8.89093	0.794013
2.5	57.5869	1.97825			2.5	19.2589	1.2899
4	92.9712	7.73954			4	29.0431	2.49534
6	128.746	11.9377			6	30.2174	9.28163
8	146.307	9.45246			8	54.035	3.98605
15	123.035	16.9944			15	61.3092	26.44
25	83.5421	8.48411			25	95.9167	13.9451
40	71.3204	4.02558			40	112.191	11.4225
60	67.4625	10.9671			60	118.63	2.09464
100	56.1155	5.85939			100	140.142	3.60084
200	44.9532	1.76318			200	158.723	1.54375
400	40.4071	5.65881			400	136.406	17.2965
NbUGT72AY1 WT					UGT72AY2 mutant M181V
Substrate final [µM]	mean activity [nmol/min/mg]	SD			Substrate final [µM]	mean activity [nmol/min/mg]	SD
0	3.48923	0.306062			0	0.877607	0.127109
10	4.10351	0.147609			10	1.43136	0.0213908
50	4.69933	0.423726			50	3.29416	0.512686
80	4.81944	0.197833			80	3.75129	0.659615
100	5.0127	0.856906			100	3.71028	0.37963
150	5.34658	0.567867			150	5.14429	0.799569
200	6.23698	0.867667			200	6.37933	0.422437
350	5.87285	1.81046			350	8.16984	0.629026
450	6.96248	0.907866			450	9.485	1.06756
600	6.83811	0.646855			600	9.69298	0.669748
700	5.37698	2.32081			700	7.9919	0.528954
800	5.50214	2.44565			800	8.64961	0.704612
900	7.13897	1.36076			900	9.85229	1.41329
1000	6.38511	0.79309			1000	7.88812	0.958931
StUGT72AY2 WT					StUGT72AY2 mutant V83I;I84F					StUGT72AY2 mutant N27D					StUGT72AY2 mutant Y389H				StUGT72AY2 mutant Mutant Chimär (I152-C204/V154-F209)
Substrate final [µM]	mean activity [nmol/min/mg]	SD			Substrate final [µM]	mean activity [nmol/min/mg]	SD			Substrate final [µM]	mean activity [nmol/min/mg]	SD			Substrate final [µM]	mean activity [nmol/min/mg]	SD		no activity with scopoletin
0	0.846818	0.0623463			0	1.60779	0.134871			0	0.595371	0.135792			0	0.627291	0.0898262
10	2.53161	0.210954			10	16.0587	1.63327			10	2.65308	0.445496			10	4.97052	0.236908
50	5.65236	1.54176			50	25.1966	0.725874			50	5.18181	0.230306			50	13.0052	0.652917
80	6.37447	1.39086			80	27.6999	1.13808			80	5.56735	0.153375			80	16.7583	1.06064
100	7.9307	0.785521			100	27.1447	0.849058			100	5.87183	0.680916			100	16.6895	0.944614
150	8.27524	0.134633			150	28.7136	0.68535			150	6.58504	0.124312			150	21.678	0.581221
200	10.2255	0.916981			200	28.5622	0.891604			200	7.676	0.885511			200	21.6802	1.98227
350	9.96919	0.597437			350	25.3097	0.472492			350	7.95608	1.02957			350	23.2468	2.68701
450	9.65063	0.822017			450	24.5047	0.777349			450	6.78621	0.83066			450	27.5106	1.69522
550	8.8949	1.04612			550	22.011	1.41675			550	6.49163	0.56916			550	25.201	3.70327
600	9.20806	0.111117			600	22.1904	1.60677			600	7.44058	0.469587			600	21.2803	2.63707
700	9.42697	1.00534			700	21.4485	0.761156			700	6.19161	0.501571			700	18.2212	3.52828
800	8.81838	0.538285			800	21.8731	1.13087			800	5.54391	0.554137			800	14.658	1.36246
900	8.34653	0.654578			900	19.7909	1.66298			900	5.61229	0.192512			900	18.0108	3.15428
1000	8.47017	0.755654			1000	18.7266	0.245753			1000	5.00818	0.0418008			1000	19.0652	1.32227
StUGT72AY2 WT					StUGT72AY2 mutant Chimera A (I152-N188/V154-D192)					StUGT72AY2 mutant Chimera B(D189-C204/S191-F209)
Substrate final [µM]	mean activity [nmol/min/mg]	SD			Substrate final [µM]	mean activity [nmol/min/mg]	SD			Substrate final [µM]	mean activity [nmol/min/mg]	SD
0	0.348201	0.120908			0	0.187429	0.0327634			0	0.146847	0.15007
1	9.22812	3.69196			1	9.39544	1.56552			1	2.52196	0.21909
5	21.073	0.733753			5	22.4032	0.441878			5	6.74179	0.617636
10	22.362	0.34804			10	29.5724	1.38749			10	11.2974	0.498866
25	22.3005	3.18851			25	31.6759	0.617686			25	17.4339	2.5739
50	31.0586	0.119535			50	37.428	2.54781			50	34.2043	1.38714
75	32.4323	0.555505			75	40.8865	1.08672			75	27.9066	1.30643
100	32.9563	1.19401			100	41.8	1.62442			100	32.9368	1.01781
250	31.6673	0.66806			250	41.0169	0.962244			250	32.8491	3.31663
350	32.5715	0.832633			350	48.0014	0.655018			350	31.6672	0.705729
500	33.7524	0.598402			500	48.1448	0.157025			500	31.3974	2.98072
650	33.7008	3.88998			650	40.4951	1.46653			650	33.0522	1.00648
750	33.4658	2.34502			750	35.9815	2.85818			750	33.599	1.53459
900	35.7102	1.28894			900	36.1215	1.68376			900	30.8687	3.99506
1000	40.1134	3.93388			1000	37.1453	0.655497			1000	31.6482	0.363203
